# Supplementary material for: Systems Biology Analysis of Zymomonas mobilis ZM4 Ethanol Stress Responses
Source: PLoS One. 2013 Jul 16;8(7):e68886. doi: 10.1371/journal.pone.0068886 (PMC3712917; doi:10.1371/journal.pone.0068886)
Supplement: File S2 — Table S2: Peptide sequences identified from tandem mass spectrometry measurements. Proteomics data. Table S3: List of 30 proteins identified by proteomics that contain non-unique peptides. Proteomics data. Table S6: 942 proteins identified from proteomic study for exponential phase Z. mobilis cells. Z. mobilis proteins identified and differences between treatment and control. Table S7: 1694 genes significantly differentially expressed from treatment versus control and time course studies of control and treatment. DNA microarray data. Table S8: 483 significantly differentially expressed genes comparing ethanol-treated cell versus control cells at different time. Subset of DNA microarray data. Table S9: 571 significantly differentially expressed genes for ZM4 ethanol-treated cells time-series study. Subset of DNA microarray data. Table S10: 112 significantly differentially expressed genes for ZM4 ethanol-treated cells time-series study excluding the growth-phase related genes. Subset of DNA microarray data. Table S11: 34 common ethanol-responsive genes from both the treatment versus control and time-series studies. Subset of DNA microarray data. Table S12: The list of 28 proteins with both proteins and their corresponding genes having at least 1.5-fold statistically significant differences between treatment and control conditions. Comparison of array and proteomics data. Table S13: Operon prediction result after adjustment based on microarray results. Operon IDs after adjustment based on transcriptomic data. (XLSX) [file pone.0068886.s002.xlsx]

## Sheet: Table S2
Table S2. Peptide sequences identified from tandem mass spectrometry measurements. Peptide Sequence shows the sequence of the peptide, preceded and followed periods to separate the preceding and following residues in the protein. Precursor charge is the charge state (1, 2, or 3) of the precursor ion from which the MS-MS identification of the peptide was obtained. Precursor m/z is the observed mas…
Peptide Sequence	precursor charge	precursor m/z	XCorr score	DeltaCN score	Unique	Sample	Gene_ID
-.MAFALPALPFGAK.D	2	667.6	3.4534	0.5617	*	Control_2	ZMO1060
-.MAFALPALPFGAK.D	2	667.8	2.6712	0.5136	*	EtOH_1	ZMO1060
-.MAHIEIYTTR.V	2	618.6	3.0671	0.6663	*	EtOH_2	ZMO0753
-.MALSDPLGDLLTR.I	2	701.7	3.2334	0.4359	*	Control_2	ZMO0530
-.MALSDPLGDLLTR.I	2	702.6	3.2441	0.5072	*	EtOH_1	ZMO0530
-.MAPLFPAIAQNTEQAATK.N	2	953.3	2.5191	0.2723	*	Control_1	ZMO0767
-.MAPLFPAIAQNTEQAATK.N	2	953.4	2.8103	0.2489	*	Control_2	ZMO0767
-.MAPLFPAIAQNTEQAATK.N	2	953.5	2.6584	0.2161	*	EtOH_1	ZMO0767
-.MAREPQRVK.R	1	1115.7	1.898	0.1655	*	EtOH_1	ZMO0540
-.MDLEQMMK.A	1	1025.5	2.1601	0.4222	*	Control_2	ZMO0862
-.MDLEQMMK.A	1	1026.5	2.2802	0.388	*	EtOH_2	ZMO0862
-.MDLEQMMK.A	1	1026.6	2.2548	0.4148	*	Control_1	ZMO0862
-.MDLEQMMK.A	1	1027.6	2.415	0.4051	*	EtOH_1	ZMO0862
-.MDLEQMMK.A	2	513.3	2.6701	0.5027	*	Control_2	ZMO0862
-.MDLEQMMK.A	2	513.4	3.0862	0.539	*	Control_1	ZMO0862
-.MDLEQMMK.A	2	514.1	3.1623	0.5411	*	EtOH_2	ZMO0862
-.MDLEQMMK.A	2	515.1	3.2684	0.4363	*	EtOH_1	ZMO0862
-.MDLQLTGK.T	2	453.5	2.5706	0.4154	*	EtOH_1	ZMO0797
-.MDRPLSIFDISGR.A	3	503.7	3.7198	0.404	*	EtOH_2	ZMO0613
-.MDSGEVIER.H	2	518.6	2.6614	0.3593	*	EtOH_1	ZMO1140
-.MDVILLER.I	1	988.5	2.6802	0.3614	*	Control_1	ZMO1227
-.MDVILLER.I	1	989.6	2.5526	0.2872	*	EtOH_2	ZMO1227
-.MDVILLER.I	1	990.6	2.7847	0.457	*	EtOH_1	ZMO1227
-.MDVILLER.I	1	991.6	3.0494	0.3168	*	Control_2	ZMO1227
-.MDVILLER.I	2	496.6	3.4447	0.4292	*	Control_2	ZMO1227
-.MDVILLER.I	2	496.6	3.4557	0.4487	*	EtOH_2	ZMO1227
-.MDVILLER.I	2	496.6	3.5033	0.4758	*	EtOH_1	ZMO1227
-.MDVILLER.I	2	496.6	3.636	0.4557	*	Control_1	ZMO1227
-.MEEIQDLAVMRPDQVNVPEEIQEAIR.S	2	1527.0	2.5769	0.5432	*	Control_1	ZMO1229
-.MEEIQDLAVMRPDQVNVPEEIQEAIR.S	2	1527.0	2.6711	0.4869	*	EtOH_2	ZMO1229
-.MEEIQDLAVMRPDQVNVPEEIQEAIR.S	2	1527.5	2.8195	0.5661	*	EtOH_1	ZMO1229
-.MEEIQDLAVMRPDQVNVPEEIQEAIR.S	3	1018.8	4.8358	0.5611	*	EtOH_1	ZMO1229
-.MEEIQDLAVMRPDQVNVPEEIQEAIR.S	3	1018.9	6.3595	0.5877	*	Control_2	ZMO1229
-.MEIVAIDIGGTHAR.F	2	742.3	3.7401	0.5888	*	EtOH_2	ZMO0369
-.MEQGEITNPK.V	1	1146.5	2.3151	0.4326	*	Control_1	ZMO0627
-.MEQGEITNPK.V	1	1146.7	2.9582	0.4524	*	EtOH_1	ZMO0627
-.METELPASSHMLILPHIR.V	2	1038.9	2.8504	0.4632	*	EtOH_1	ZMO0683
-.METVETLNEGLK.R	1	1363.4	1.8245	0.1451	*	EtOH_2	ZMO0946
-.METVETLNEGLKR.N	1	1520.7	2.405	0.3778	*	EtOH_2	ZMO0946
-.METVETLNEGLKR.N	1	1520.9	2.1706	0.4845	*	Control_1	ZMO0946
-.METVETLNEGLKR.N	1	1520.9	2.3836	0.3603	*	EtOH_1	ZMO0946
-.METVETLNEGLKR.N	2	760.6	4.0324	0.4501	*	Control_2	ZMO0946
-.METVETLNEGLKR.N	2	761.2	3.5314	0.4101	*	EtOH_2	ZMO0946
-.METVETLNEGLKR.N	2	761.6	3.7249	0.4974	*	EtOH_1	ZMO0946
-.METVETLNEGLKR.N	2	762.2	3.6342	0.4764	*	Control_1	ZMO0946
-.MEYDFQQVDVFTSGK.F	2	897.8	4.16	0.6871	*	EtOH_2	ZMO1800
-.MEYDFQQVDVFTSGK.F	2	898.8	3.1532	0.1129	*	EtOH_1	ZMO1800
-.MEYDFQQVDVFTSGK.F	2	899.2	4.7065	0.6731	*	Control_2	ZMO1800
-.MFDIKR.Q	1	809.5	1.8206	0.318	*	EtOH_2	ZMO0549
-.MFDLNGLTAVVTGASGGIGSAIAK.A	2	1126.2	6.82	0.6991	*	Control_2	ZMO1222
-.MFDLNGLTAVVTGASGGIGSAIAK.A	2	1126.3	6.0841	0.6871	*	Control_1	ZMO1222
-.MFDLNGLTAVVTGASGGIGSAIAK.A	2	1126.3	6.6151	0.7044	*	EtOH_2	ZMO1222
-.MFDLNGLTAVVTGASGGIGSAIAK.A	2	1126.9	6.3539	0.6922	*	EtOH_1	ZMO1222
-.MFDLNGLTAVVTGASGGIGSAIAK.A	3	751.0	6.2836	0.6312	*	Control_2	ZMO1222
-.MFDLNGLTAVVTGASGGIGSAIAK.A	3	751.4	3.7227	0.4278	*	EtOH_1	ZMO1222
-.MFDLNGLTAVVTGASGGIGSAIAK.A	3	751.7	5.3438	0.567	*	Control_1	ZMO1222
-.MFGAIAK.A	1	738.6	2.0129	0.4313	*	EtOH_1	ZMO0924
-.MFGAIAK.A	1	739.5	1.8102	0.311	*	Control_2	ZMO0924
-.MFGSLSER.L	1	926.5	1.8756	0.4777	*	Control_1	ZMO1075
-.MFGSLSER.L	2	464.1	2.5175	0.5644	*	Control_1	ZMO1075
-.MFGSLSER.L	2	464.1	2.6862	0.5904	*	EtOH_1	ZMO1075
-.MFGSLSER.L	2	464.1	2.8749	0.5284	*	EtOH_2	ZMO1075
-.MFTGIVTDIGEITSVTQEGDR.R	2	1135.4	3.9342	0.4627	*	EtOH_1	ZMO0475
-.MFTGIVTDIGEITSVTQEGDR.R	2	1135.8	5.4802	0.5896	*	EtOH_2	ZMO0475
-.MFTGIVTDIGEITSVTQEGDR.R	2	1135.9	5.7371	0.654	*	Control_2	ZMO0475
-.MFTGIVTDIGEITSVTQEGDR.R	2	1136.4	4.8915	0.6371	*	Control_1	ZMO0475
-.MFTGIVTDIGEITSVTQEGDRR.I	2	1213.9	2.6555	0.4867	*	EtOH_2	ZMO0475
-.MFTGSIPALVTPFR.N	1	1536.7	1.9291	0.4486	*	Control_2	ZMO0720
-.MFTGSIPALVTPFR.N	1	1538.8	2.8994	0.5282	*	EtOH_1	ZMO0720
-.MFTGSIPALVTPFR.N	1	1538.9	2.6337	0.5625	*	Control_1	ZMO0720
-.MFTGSIPALVTPFR.N	2	769.7	3.8473	0.6161	*	Control_1	ZMO0720
-.MFTGSIPALVTPFR.N	2	769.7	4.3511	0.664	*	Control_2	ZMO0720
-.MFTGSIPALVTPFR.N	2	769.8	3.7966	0.6375	*	EtOH_1	ZMO0720
-.MFTGSIPALVTPFR.N	2	770.3	3.7744	0.5905	*	EtOH_2	ZMO0720
-.MFTGSIPALVTPFR.N	3	513.0	3.8367	0.5439	*	Control_2	ZMO0720
-.MFTGSIPALVTPFR.N	3	513.2	4.364	0.5075	*	EtOH_1	ZMO0720
-.MHDDTVNQPISSLSAEINQK.N	2	1115.7	2.9474	0.4666	*	EtOH_2	ZMO0503
-.MIAISPDR.L	1	902.5	2.0807	0.331	*	EtOH_1	ZMO1509
-.MIAISPDRLAAIIAR.R	2	806.3	3.132	0.4062	*	EtOH_2	ZMO1509
-.MIANISPLAPSYTPELPAIDGITLR.T	2	1327.5	4.8176	0.6731	*	EtOH_1	ZMO0923
-.MIANISPLAPSYTPELPAIDGITLR.T	2	1327.5	4.8827	0.6732	*	EtOH_2	ZMO0923
-.MIANISPLAPSYTPELPAIDGITLR.T	2	1328.4	4.5088	0.3888	*	Control_1	ZMO0923
-.MIANISPLAPSYTPELPAIDGITLR.T	2	1329.4	5.1685	0.6465	*	Control_2	ZMO0923
-.MIANISPLAPSYTPELPAIDGITLR.T	3	885.0	5.2382	0.6968	*	Control_2	ZMO0923
-.MIANISPLAPSYTPELPAIDGITLR.T	3	885.5	5.4151	0.6157	*	EtOH_2	ZMO0923
-.MIANISPLAPSYTPELPAIDGITLR.T	3	886.3	5.0873	0.56	*	Control_1	ZMO0923
-.MIANISPLAPSYTPELPAIDGITLR.T	3	886.3	6.612	0.5768	*	EtOH_1	ZMO0923
-.MIDFQK.L	1	781.5	1.8845	0.125	*	EtOH_2	ZMO1133
-.MIIAIDGPAASGK.G	1	1243.6	2.6458	0.5883	*	EtOH_1	ZMO1797
-.MIIAIDGPAASGK.G	1	1243.6	2.7	0.6024	*	Control_2	ZMO1797
-.MIIAIDGPAASGK.G	1	1244.7	2.8254	0.5482	*	EtOH_2	ZMO1797
-.MIIAIDGPAASGK.G	1	1245.9	2.9058	0.4804	*	Control_1	ZMO1797
-.MIIAIDGPAASGK.G	2	622.6	3.487	0.4214	*	Control_2	ZMO1797
-.MIIAIDGPAASGK.G	2	622.7	3.9098	0.3562	*	EtOH_2	ZMO1797
-.MIIAIDGPAASGK.G	2	623.3	3.5652	0.3479	*	Control_1	ZMO1797
-.MIIAIDGPAASGK.G	2	623.7	4.0481	0.4118	*	EtOH_1	ZMO1797
-.MIIAIDGPAASGKGTVAR.A	2	864.8	4.2174	0.5351	*	EtOH_1	ZMO1797
-.MIIAIDGPAASGKGTVAR.A	2	864.8	4.5595	0.6413	*	Control_1	ZMO1797
-.MIIAIDGPAASGKGTVAR.A	2	865.0	3.5738	0.4756	*	Control_2	ZMO1797
-.MIIAIDGPAASGKGTVAR.A	2	865.3	4.5415	0.5422	*	EtOH_2	ZMO1797
-.MIIVVMGVSGCGK.S	2	648.4	3.0558	0.4939	*	Control_1	ZMO1757
-.MIIVVMGVSGCGK.S	2	648.7	3.2198	0.6815	*	EtOH_2	ZMO1757
-.MIKPEWGTK.R	2	545.7	2.7205	0.5051	*	EtOH_2	ZMO1794
-.MILNNRQGSNDVDK.K	2	804.2	3.0077	0.1412	*	EtOH_1	ZMO0713
-.MILNNRQGSNDVDK.K	2	804.3	2.7471	0.1163	*	Control_1	ZMO0713
-.MILTDNQLDR.Y	2	610.1	2.5475	0.1351	*	Control_1	ZMO1192
-.MILTDNQLDR.Y	2	610.9	3.0095	0.444	*	EtOH_1	ZMO1192
-.MIQMQTNLDVADNSGAK.R	2	918.7	5.3195	0.6517	*	Control_2	ZMO0526
-.MIQMQTNLDVADNSGAK.R	2	919.7	5.1194	0.6395	*	EtOH_2	ZMO0526
-.MIQMQTNLDVADNSGAK.R	2	919.7	5.8855	0.6202	*	Control_1	ZMO0526
-.MIQMQTNLDVADNSGAK.R	2	919.8	5.9827	0.6439	*	EtOH_1	ZMO0526
-.MIQMQTNLDVADNSGAKR.V	2	996.7	5.4693	0.6226	*	Control_2	ZMO0526
-.MIQMQTNLDVADNSGAKR.V	2	996.9	5.6057	0.6095	*	EtOH_2	ZMO0526
-.MIQMQTNLDVADNSGAKR.V	2	998.2	6.0196	0.6442	*	Control_1	ZMO0526
-.MIQMQTNLDVADNSGAKR.V	2	998.4	5.7679	0.6012	*	EtOH_1	ZMO0526
-.MITSPVFSGQFYAVLGLAR.S	2	1030.2	4.0991	0.6734	*	EtOH_2	ZMO0829
-.MITSPVFSGQFYAVLGLAR.S	2	1030.6	4.5777	0.6034	*	Control_1	ZMO0829
-.MITSPVFSGQFYAVLGLAR.S	2	1030.8	3.5751	0.4976	*	EtOH_1	ZMO0829
-.MIVIPMAGLSSR.F	1	1274.8	2.522	0.4055	*	EtOH_1	ZMO1300
-.MIVIPMAGLSSR.F	1	1276.7	2.3226	0.4264	*	Control_1	ZMO1300
-.MIVIPMAGLSSR.F	1	1276.8	2.1964	0.4193	*	Control_2	ZMO1300
-.MIVIPMAGLSSR.F	2	638.3	2.7362	0.3122	*	EtOH_2	ZMO1300
-.MIVIPMAGLSSR.F	2	638.7	3.7134	0.5054	*	EtOH_1	ZMO1300
-.MIVIPMAGLSSR.F	2	638.8	2.9867	0.4021	*	Control_1	ZMO1300
-.MIVIPMAGLSSR.F	2	639.7	3.7189	0.4245	*	Control_2	ZMO1300
-.MIYLDYQATTPMAPEAK.A	2	972.1	3.4431	0.6267	*	EtOH_1	ZMO0859
-.MKAAVITK.D	1	861.5	2.0519	0.3852	*	EtOH_1	ZMO1236
-.MKAAVITK.D	1	861.6	1.9966	0.3591	*	Control_1	ZMO1236
-.MKAAVITK.D	1	861.7	2.0112	0.3465	*	EtOH_2	ZMO1236
-.MKAAVLVFPGSNCDR.D	2	804.7	3.6154	0.5811	*	EtOH_2	ZMO1532
-.MKASAASHSLSTAEK.T	2	761.2	3.3487	0.5304	*	EtOH_2	ZMO1654
-.MKATIER.A	1	849.7	1.8123	0.255	*	EtOH_2	ZMO0980
-.MKETLPVLPLR.D	2	649.2	3.1828	0.4066	*	EtOH_2	ZMO0376
-.MKFLLAPDSFK.G	2	648.8	2.5356	0.6246	*	EtOH_1	ZMO0059
-.MKLLAGNSNLPISQAIADYLEIDLTK.A	2	1418.2	2.8794	0.4961	*	EtOH_2	ZMO1519
-.MKLLAGNSNLPISQAIADYLEIDLTK.A	3	945.3	5.2371	0.6452	*	EtOH_2	ZMO1519
-.MKPLAVTLGDPSGIGPEIVAK.A	2	1047.4	5.0679	0.5383	*	Control_2	ZMO1313
-.MKPLAVTLGDPSGIGPEIVAK.A	2	1047.8	5.6299	0.4774	*	EtOH_1	ZMO1313
-.MKPLAVTLGDPSGIGPEIVAK.A	2	1048.9	5.478	0.4426	*	EtOH_2	ZMO1313
-.MKPLAVTLGDPSGIGPEIVAK.A	2	1048.9	5.7544	0.4644	*	Control_1	ZMO1313
-.MKPLAVTLGDPSGIGPEIVAK.A	3	698.6	4.3966	0.4709	*	Control_1	ZMO1313
-.MKPLAVTLGDPSGIGPEIVAK.A	3	698.7	3.5084	0.3231	*	EtOH_2	ZMO1313
-.MKPLAVTLGDPSGIGPEIVAK.A	3	699.8	6.4935	0.5414	*	EtOH_1	ZMO1313
-.MKPVFIGIADTR.L	2	674.7	3.1307	0.6028	*	EtOH_2	ZMO1171
-.MKQSNSVLPNSLR.A	2	737.5	4.3144	0.487	*	EtOH_2	ZMO0585
-.MKQSNSVLPNSLR.A	2	737.7	3.8565	0.532	*	Control_1	ZMO0585
-.MKQSNSVLPNSLR.A	2	738.3	3.7524	0.4347	*	EtOH_1	ZMO0585
-.MKQSNSVLPNSLR.A	2	738.7	3.8187	0.5085	*	Control_2	ZMO0585
-.MKVEVQSLDASK.K	1	1336.7	2.5307	0.5737	*	EtOH_2	ZMO0518
-.MKVEVQSLDASK.K	2	669.2	4.4413	0.5407	*	EtOH_1	ZMO0518
-.MKVYYDSDADLGLIK.S	2	866.1	4.6542	0.5682	*	EtOH_2	ZMO1141
-.MLANPVDSYQDIYILPNQEIAPHIIMEK.L	3	1086.8	6.5118	0.7054	*	Control_2	ZMO0685
-.MLDQTLEPLR.A	1	1217.8	2.3078	0.3777	*	EtOH_2	ZMO1314
-.MLHNPATK.Y	1	911.5	2.121	0.5036	*	Control_2	ZMO0903
-.MLHNPATK.Y	1	912.7	2.2407	0.3638	*	Control_1	ZMO0903
-.MLHNPATK.Y	1	913.6	2.1344	0.3463	*	EtOH_1	ZMO0903
-.MLIATLIAAK.S	2	523.0	3.2523	0.536	*	Control_2	ZMO1137
-.MLIATLIAAK.S	2	523.2	3.0732	0.5166	*	EtOH_2	ZMO1137
-.MLIATLIAAK.S	2	523.2	3.1447	0.5533	*	EtOH_1	ZMO1137
-.MLIATLIAAK.S	2	524.5	3.4145	0.5374	*	Control_1	ZMO1137
-.MLIDSHCHLNYPGMLEK.Q	2	1001.4	3.4805	0.5801	*	EtOH_2	ZMO1093
-.MLIETEKTPNPATLK.F	2	842.6	2.7517	0.5599	*	Control_1	ZMO1392
-.MLIETEKTPNPATLK.F	2	843.7	4.7504	0.5846	*	EtOH_2	ZMO1392
-.MLIETEKTPNPATLK.F	2	843.8	4.0556	0.533	*	EtOH_1	ZMO1392
-.MLIETEKTPNPATLK.F	2	843.9	4.2314	0.5789	*	Control_2	ZMO1392
-.MLLSSLSPQAALLEGLVQIALQAGK.R	2	1277.1	5.3257	0.5867		EtOH_2	ZMO0734
-.MLLSSLSPQAALLEGLVQIALQAGK.R	2	1277.4	3.1435	0.5054		Control_1	ZMO0734
-.MLLSSLSPQAALLEGLVQIALQAGK.R	2	1278.2	4.6283	0.6245		EtOH_1	ZMO0734
-.MLLSSLSPQAALLEGLVQIALQAGKR.A	2	1354.7	3.6046	0.6134		EtOH_2	ZMO0734
-.MLNFDYYNPTHIVFGK.G	2	980.3	5.4081	0.6203	*	Control_1	ZMO1771
-.MLNFDYYNPTHIVFGK.G	2	980.6	4.9132	0.6727	*	Control_2	ZMO1771
-.MLNFDYYNPTHIVFGK.G	2	980.7	5.6718	0.6638	*	EtOH_1	ZMO1771
-.MLNFDYYNPTHIVFGK.G	2	980.8	5.4342	0.6071	*	EtOH_2	ZMO1771
-.MLNFDYYNPTHIVFGK.G	3	654.0	3.6075	0.5651	*	EtOH_2	ZMO1771
-.MLNFDYYNPTHIVFGK.G	3	654.2	3.6816	0.5314	*	EtOH_1	ZMO1771
-.MLNKAGIAEPSLWTR.A	2	844.8	2.5456	0.2809	*	EtOH_1	ZMO0374
-.MLNKAGIAEPSLWTR.A	2	845.7	4.935	0.5913	*	Control_1	ZMO0374
-.MLNKAGIAEPSLWTR.A	2	845.7	5.2307	0.6217	*	EtOH_2	ZMO0374
-.MLQSPSSPYPR.T	2	632.6	2.92	0.289	*	EtOH_1	ZMO0594
-.MLSADDNNLKR.I	2	639.2	2.7367	0.4902	*	EtOH_1	ZMO0559
-.MLSDIEIAR.A	1	1048.6	2.895	0.3763	*	Control_2	ZMO0454
-.MLSDIEIAR.A	1	1049.6	2.9936	0.4397	*	EtOH_1	ZMO0454
-.MLSDIEIAR.A	2	524.6	3.237	0.4449	*	EtOH_1	ZMO0454
-.MLSDIEIAR.A	2	525.0	2.7861	0.4483	*	Control_1	ZMO0454
-.MLSLNPETTALVLIDLQNGIINLPLEPYSGDKALSVGK.T	3	1347.0	5.4422	0.5626	*	EtOH_2	ZMO1887
-.MLSVSAIDHIVINTSNPQK.M	2	1034.3	4.6356	0.6425	*	EtOH_1	ZMO0030
-.MLTISQAEEQAAR.L	1	1447.6	2.6882	0.4626	*	EtOH_2	ZMO1135
-.MLTISQAEEQAAR.L	1	1448.7	2.7777	0.4983	*	Control_1	ZMO1135
-.MLTISQAEEQAAR.L	1	1449.9	2.7656	0.5108	*	EtOH_1	ZMO1135
-.MLTISQAEEQAAR.L	2	724.8	3.3434	0.4587	*	EtOH_2	ZMO1135
-.MLTISQAEEQAAR.L	2	725.8	4.7656	0.5499	*	Control_1	ZMO1135
-.MLTVGDKFPALK.L	2	660.3	2.5886	0.335	*	Control_1	ZMO1732
-.MLTVGDKFPALK.L	2	660.9	2.7717	0.4232	*	EtOH_2	ZMO1732
-.MLTVGDKFPALK.L	2	661.9	3.6389	0.3304	*	EtOH_1	ZMO1732
-.MLTVGDKFPALKLPVQQGVSALPNGETIDLGETNGK.W	3	1247.0	5.421	0.5967	*	EtOH_1	ZMO1732
-.MLTVGDKFPALKLPVQQGVSALPNGETIDLGETNGK.W	3	1247.4	6.2675	0.7331	*	EtOH_2	ZMO1732
-.MLTVGDKFPALKLPVQQGVSALPNGETIDLGETNGK.W	3	1247.7	3.6721	0.4471	*	Control_1	ZMO1732
-.MLYDLILK.G	1	1008.0	1.8095	0.2421	*	Control_2	ZMO1689
-.MLYDLILK.G	1	1009.6	2.0577	0.1403	*	EtOH_2	ZMO1689
-.MLYDLILK.G	1	1010.7	2.1473	0.0902	*	EtOH_1	ZMO1689
-.MLYDLILK.G	2	505.1	2.5855	0.4551	*	EtOH_2	ZMO1689
-.MLYDLILKGGTIFTPGGLISK.D	2	1120.1	2.6874	0.3426	*	Control_1	ZMO1689
-.MMESMTDLDNLKADLIGQISQSGDLAGLESVR.V	3	1147.5	5.4369	0.5106	*	EtOH_1	ZMO1514
-.MNAPLDNLVQTDWVQEIK.R	2	1057.8	4.8342	0.6352	*	EtOH_1	ZMO1871
-.MNAPLDNLVQTDWVQEIKR.L	2	1136.2	5.6855	0.643	*	EtOH_2	ZMO1871
-.MNEESFDSLIPYDEIVQEALR.A	2	1250.1	3.397	0.5101	*	Control_2	ZMO1504
-.MNEESFDSLIPYDEIVQEALR.A	2	1250.3	2.8715	0.3958	*	Control_1	ZMO1504
-.MNEESFDSLIPYDEIVQEALR.A	2	1251.4	4.6761	0.6155	*	EtOH_1	ZMO1504
-.MNIILFGPPGAGK.G	1	1314.7	2.5223	0.5975	*	Control_2	ZMO0538
-.MNIILFGPPGAGK.G	1	1316.6	2.816	0.5531	*	EtOH_1	ZMO0538
-.MNIILFGPPGAGK.G	1	1316.7	2.8517	0.5781	*	EtOH_2	ZMO0538
-.MNIILFGPPGAGK.G	1	1316.9	2.8299	0.5408	*	Control_1	ZMO0538
-.MNIILFGPPGAGK.G	2	658.6	3.75	0.5789	*	Control_1	ZMO0538
-.MNIILFGPPGAGK.G	2	659.8	4.2063	0.4504	*	EtOH_2	ZMO0538
-.MNIILFGPPGAGK.G	2	659.8	4.5151	0.4856	*	EtOH_1	ZMO0538
-.MNIILFGPPGAGK.G	2	659.8	4.9352	0.5271	*	Control_2	ZMO0538
-.MNLIQTLEAEQIAK.L	1	1602.9	3.4547	0.4696	*	EtOH_2	ZMO1079
-.MNLIQTLEAEQIAK.L	1	1603.8	4.0002	0.4043	*	Control_2	ZMO1079
-.MNLIQTLEAEQIAK.L	1	1603.9	3.8956	0.4101	*	Control_1	ZMO1079
-.MNLIQTLEAEQIAK.L	1	1603.9	4.0711	0.3797	*	EtOH_1	ZMO1079
-.MNLIQTLEAEQIAK.L	2	801.8	5.0884	0.4928	*	EtOH_2	ZMO1079
-.MNLIQTLEAEQIAK.L	2	802.3	4.6609	0.5179	*	Control_1	ZMO1079
-.MNLIQTLEAEQIAK.L	2	802.8	5.6892	0.5003	*	EtOH_1	ZMO1079
-.MNLIQTLEAEQIAK.L	2	803.2	5.1505	0.417	*	Control_2	ZMO1079
-.MNLIQTLEAEQIAK.L	3	534.9	4.8463	0.4712	*	Control_1	ZMO1079
-.MNLIQTLEAEQIAK.L	3	535.0	4.4703	0.4621	*	EtOH_1	ZMO1079
-.MNLIQTLEAEQIAK.L	3	535.1	5.0901	0.5631	*	Control_2	ZMO1079
-.MNLIQTLEAEQIAKLQEQK.S	2	1114.9	5.159	0.6733	*	EtOH_2	ZMO1079
-.MNLIQTLEAEQIAKLQEQK.S	2	1114.9	5.276	0.69	*	Control_2	ZMO1079
-.MNLIQTLEAEQIAKLQEQK.S	2	1116.3	5.2345	0.5887	*	Control_1	ZMO1079
-.MNLIQTLEAEQIAKLQEQK.S	3	743.9	3.6017	0.4581	*	Control_1	ZMO1079
-.MNMTSPSDTNEGPVTR.L	2	869.3	2.5823	0.5547	*	EtOH_1	ZMO1549
-.MNSNDLVDR.I	1	1063.5	2.271	0.3613	*	Control_2	ZMO0244
-.MNSNDLVDR.I	1	1063.5	2.3547	0.2947	*	Control_1	ZMO0244
-.MNSNDLVDR.I	1	1065.6	2.1189	0.2886	*	EtOH_2	ZMO0244
-.MNSNDLVDR.I	1	1065.6	2.396	0.309	*	EtOH_1	ZMO0244
-.MNSNDLVDR.I	2	532.5	3.0599	0.4805	*	EtOH_1	ZMO0244
-.MNSNDLVDR.I	2	532.6	2.7561	0.434	*	EtOH_2	ZMO0244
-.MNSNDLVDRIASGQGLTK.T	2	960.8	4.2125	0.4813	*	EtOH_2	ZMO0244
-.MNSNDLVDRIASGQGLTK.T	2	961.6	4.1333	0.5568	*	Control_1	ZMO0244
-.MNSTSSSETELDVEFLR.G	2	974.8	2.6662	0.3022	*	EtOH_1	ZMO0486
-.MNTSTQKPAHFDK.I	2	753.2	4.2731	0.6203	*	EtOH_2	ZMO0976
-.MPLGQQIAPYLPLLR.R	2	855.4	3.7094	0.5639	*	Control_1	ZMO1405
-.MPLGQQIAPYLPLLR.R	2	856.6	4.4888	0.6341	*	EtOH_1	ZMO1405
-.MPLYEHVFLAR.Q	2	688.2	3.2218	0.5772	*	Control_1	ZMO1225
-.MPLYEHVFLAR.Q	2	688.8	3.7343	0.5701	*	EtOH_2	ZMO1225
-.MPTLVLSR.H	2	459.1	2.663	0.3915	*	EtOH_1	ZMO1240
-.MQDNPQQTTGHPPR.S	2	803.9	3.7723	0.6619	*	Control_2	ZMO1870
-.MQDNPQQTTGHPPR.S	2	803.9	4.2192	0.723	*	EtOH_1	ZMO1870
-.MQDNPQQTTGHPPR.S	2	804.0	4.0511	0.7054	*	Control_1	ZMO1870
-.MQDNPQQTTGHPPR.S	2	805.8	3.9205	0.6109	*	EtOH_2	ZMO1870
-.MQIHPLITDSATLAALCSR.L	2	1022.9	4.7127	0.617	*	EtOH_2	ZMO0714
-.MQIIVR.D	1	761.5	1.8798	0.1649	*	Control_1	ZMO1713
-.MQIIVRDNNVDQALR.A	2	893.7	4.0324	0.4868	*	Control_2	ZMO1713
-.MQIIVRDNNVDQALR.A	2	894.2	4.9213	0.5403	*	Control_1	ZMO1713
-.MQIIVRDNNVDQALR.A	2	894.5	4.7873	0.5834	*	EtOH_2	ZMO1713
-.MQIWAGLGNPGSSYALNR.H	2	968.3	5.505	0.6235	*	Control_1	ZMO1911
-.MQIWAGLGNPGSSYALNR.H	2	969.2	4.887	0.4676	*	Control_2	ZMO1911
-.MQIWAGLGNPGSSYALNR.H	2	969.2	5.8143	0.6041	*	EtOH_1	ZMO1911
-.MQIWAGLGNPGSSYALNR.H	2	969.8	5.8736	0.6175	*	EtOH_2	ZMO1911
-.MQNDQDYGNKLNPAWDEK.G	2	1083.6	4.0612	0.5742	*	EtOH_1	ZMO1178
-.MQNDQDYGNKLNPAWDEK.G	2	1083.7	4.0885	0.6438	*	Control_1	ZMO1178
-.MQNDQDYGNKLNPAWDEK.G	2	1084.5	5.0412	0.5869	*	EtOH_2	ZMO1178
-.MQPVNIIGGGLAGSEAAWQLASR.Q	2	1163.7	4.1531	0.6437	*	EtOH_2	ZMO0691
-.MQPVNIIGGGLAGSEAAWQLASR.Q	2	1165.8	5.7803	0.6713	*	EtOH_1	ZMO0691
-.MQPVNIIGGGLAGSEAAWQLASR.Q	3	777.1	6.0381	0.5743	*	EtOH_1	ZMO0691
-.MQTENHLIDDLVK.V	1	1554.8	2.0783	0.5309	*	EtOH_1	ZMO1305
-.MQTENHLIDDLVK.V	2	778.8	4.9895	0.5205	*	Control_1	ZMO1305
-.MQTENHLIDDLVK.V	2	779.7	4.925	0.5006	*	EtOH_2	ZMO1305
-.MQTENHLIDDLVK.V	2	780.0	3.7335	0.3185	*	EtOH_1	ZMO1305
-.MQTTHLGK.N	1	915.5	1.9105	0.3937	*	Control_1	ZMO0326
-.MQTTHLGK.N	1	915.6	2.1449	0.4358	*	EtOH_1	ZMO0326
-.MQTTHLGK.N	1	917.6	2.1181	0.4257	*	EtOH_2	ZMO0326
-.MRAFDLTPFLR.S	2	684.2	2.8193	0.2485	*	Control_1	ZMO0989
-.MRAFDLTPFLR.S	2	685.8	2.9176	0.3229	*	EtOH_2	ZMO0989
-.MRAFIFPGQGSQSVGMGQALADASLAAR.H	2	1420.0	3.6533	0.5777	*	Control_1	ZMO1223
-.MRAFIFPGQGSQSVGMGQALADASLAAR.H	3	947.0	4.1155	0.5166	*	EtOH_2	ZMO1223
-.MRDIDSVMR.L	1	1124.5	2.0134	0.3693	*	EtOH_2	ZMO0997
-.MRDIDSVMR.L	1	1124.5	2.0235	0.4018	*	EtOH_1	ZMO0997
-.MRDIDSVMR.L	2	561.3	3.2613	0.3812	*	EtOH_1	ZMO0997
-.MRDIDSVMR.L	2	562.1	2.9761	0.4564	*	Control_2	ZMO0997
-.MRDIDSVMR.L	2	562.4	2.8738	0.2158	*	Control_1	ZMO0997
-.MRDIDSVMR.L	2	563.2	3.3444	0.4357	*	EtOH_2	ZMO0997
-.MRTGVIAK.K	1	875.6	1.9521	0.4078	*	EtOH_2	ZMO0517
-.MRTGVIAK.K	1	875.6	2.1596	0.4315	*	Control_1	ZMO0517
-.MRTGVIAK.K	2	438.3	2.5071	0.1682	*	Control_2	ZMO0517
-.MRTGVIAK.K	2	439.6	2.7483	0.2535	*	EtOH_2	ZMO0517
-.MRTGVIAK.K	2	439.7	2.6992	0.2078	*	Control_1	ZMO0517
-.MRVLIVEDEPTLSR.Q	2	829.7	4.0249	0.5742	*	EtOH_2	ZMO0257
-.MSEETLAYIESVIAER.R	2	921.3	4.3074	0.6547	*	Control_2	ZMO1499
-.MSEETLAYIESVIAER.R	2	922.3	3.9117	0.4383	*	EtOH_1	ZMO1499
-.MSEETLAYIESVIAER.R	3	614.7	4.0004	0.5299	*	EtOH_1	ZMO1499
-.MSEETLAYIESVIAER.R	3	614.7	4.1613	0.5996	*	EtOH_2	ZMO1499
-.MSEETLAYIESVIAERR.K	2	999.3	2.8741	0.4907	*	EtOH_2	ZMO1499
-.MSKENIIPQDVNNLLK.D	2	929.9	2.7983	0.0806	*	EtOH_2	ZMO1080
-.MSRICELTGK.G	1	1140.7	1.8491	0.1589	*	Control_1	ZMO0294
-.MSVTHIIGAGLAGLSAAVAITHAGGR.V	2	1217.2	2.6029	0.2172	*	Control_1	ZMO0871
-.MTATAESKTAIKLNEK.A	2	869.9	3.0616	0.3195	*	EtOH_2	ZMO1449
-.MTDAEILAEFR.D	1	1295.5	2.2675	0.3023	*	Control_2	ZMO1707
-.MTDAEILAEFR.D	2	648.6	4.0148	0.6382	*	Control_1	ZMO1707
-.MTDAEILAEFR.D	2	648.7	4.2891	0.6373	*	EtOH_2	ZMO1707
-.MTDAEILAEFR.D	2	649.2	4.2646	0.615	*	EtOH_1	ZMO1707
-.MTDTPPDHLSVFPDSEWFNADALR.R	2	1381.8	4.4091	0.6824	*	EtOH_1	ZMO1740
-.MTDTPPDHLSVFPDSEWFNADALR.R	3	921.9	6.6586	0.6719	*	EtOH_2	ZMO1740
-.MTEAEWWEFENVEAMAK.Q	2	1051.3	4.2806	0.631	*	Control_2	ZMO1478
-.MTEAEWWEFENVEAMAK.Q	2	1051.8	5.8219	0.6801	*	EtOH_1	ZMO1478
-.MTEAEWWEFENVEAMAK.Q	2	1052.2	5.9181	0.6972	*	EtOH_2	ZMO1478
-.MTEENSSITAETVASHGLSPEEYDTIK.Q	3	981.0	4.4543	0.5452	*	EtOH_2	ZMO0820
-.MTEEQKK.Y	1	893.6	1.88	0.2589	*	EtOH_1	ZMO0016
-.MTKPVAIITGGSR.G	2	666.7	4.1887	0.659		EtOH_2	ZM4_or1865
-.MTNEASLTPIPLPAEK.L	2	856.8	2.7068	0.4282	*	EtOH_1	ZMO0009
-.MTPDSVEEFYR.R	2	687.7	2.5259	0.5303	*	EtOH_1	ZMO0706
-.MTRSSKQK.N	1	965.3	1.8929	0.2276	*	EtOH_1	ZMO1096
-.MTVDIHQPYDDNNIFAR.I	2	1026.6	4.5183	0.5014	*	EtOH_1	ZMO1498
-.MVPVKNVVLNDGHSMPAIGQGVYQLNPAQAESMVALGYDLGYR.A	3	1535.9	5.8388	0.7002	*	EtOH_2	ZMO1673
-.MVTDWTPDSWRDFEAR.Q	2	1007.2	3.15	0.5001	*	EtOH_2	ZMO0187
K.AAAAVAIAKDQIAALIPER.E	2	947.9	2.6398	0.2027	*	EtOH_2	ZMO0859
K.AAADQLVK.N	2	408.6	2.6807	0.5314	*	EtOH_2	ZMO0722
K.AAADTGDMTGVLGYTDEPLVSR.D	2	1120.8	5.8091	0.6514	*	EtOH_1	ZMO0177
K.AAADTGDMTGVLGYTDEPLVSR.D	2	1121.1	5.7125	0.6724	*	Control_2	ZMO0177
K.AAADTGDMTGVLGYTDEPLVSR.D	2	1121.4	5.7285	0.7107	*	EtOH_2	ZMO0177
K.AAADTGDMTGVLGYTDEPLVSR.D	2	1121.8	5.3722	0.5662	*	Control_1	ZMO0177
K.AAADTGDMTGVLGYTDEPLVSR.D	3	747.4	4.4984	0.1001	*	EtOH_1	ZMO0177
K.AAADTGDMTGVLGYTDEPLVSR.D	3	747.7	4.9161	0.426	*	Control_1	ZMO0177
K.AAAEAPAAEEQAPAEEAASNSEEA.-	2	1157.8	6.5203	0.7747	*	Control_2	ZMO1076
K.AAAEAPAAEEQAPAEEAASNSEEA.-	2	1158.1	5.4858	0.696	*	Control_1	ZMO1076
K.AAAEAPAAEEQAPAEEAASNSEEA.-	2	1158.7	5.152	0.741	*	EtOH_2	ZMO1076
K.AAAEAPAAEEQAPAEEAASNSEEA.-	2	1159.5	7.6593	0.7605	*	EtOH_1	ZMO1076
K.AAAEAPAAEEQAPAEEAASNSEEA.-	3	772.2	3.6749	0.6529	*	Control_2	ZMO1076
K.AAAEETIEQIQEALEGAR.M	2	965.3	5.544	0.5038	*	Control_1	ZMO0837
K.AAAEETIEQIQEALEGAR.M	2	965.3	5.5447	0.4864	*	Control_2	ZMO0837
K.AAAEETIEQIQEALEGAR.M	2	965.3	5.7038	0.4614	*	EtOH_1	ZMO0837
K.AAAEETIEQIQEALEGAR.M	2	965.8	5.2383	0.4796	*	EtOH_2	ZMO0837
K.AAAEETIEQIQEALEGAR.M	3	644.0	4.3918	0.5252	*	Control_1	ZMO0837
K.AAAEETIEQIQEALEGAR.M	3	644.1	5.0084	0.5472	*	Control_2	ZMO0837
K.AAAEETIEQIQEALEGAR.M	3	644.1	5.1077	0.5041	*	EtOH_1	ZMO0837
K.AAAKPNPAPKPMADDDWSEF.-	2	1079.8	3.3675	0.6195	*	EtOH_1	ZMO0202
K.AAAKPNPAPKPMADDDWSEF.-	2	1080.4	4.1201	0.6251	*	Control_1	ZMO0202
K.AAALSMDSPDPMVPHASGVYLLNSHSYPPK.M	3	1053.0	3.8261	0.6155	*	Control_1	ZMO1976
K.AAALSMDSPDPMVPHASGVYLLNSHSYPPK.M	3	1053.0	5.5012	0.6526	*	EtOH_2	ZMO1976
K.AAALYHLNQTDEAIAVYDALIQR.F	2	1280.7	4.7685	0.6841	*	EtOH_2	ZMO0756
K.AAALYHLNQTDEAIAVYDALIQR.F	2	1281.6	4.5987	0.5784	*	EtOH_1	ZMO0756
K.AAALYHLNQTDEAIAVYDALIQR.F	3	854.0	3.6233	0.3484	*	Control_1	ZMO0756
K.AAALYHLNQTDEAIAVYDALIQR.F	3	854.3	3.7735	0.512	*	EtOH_2	ZMO0756
K.AAAQGDVVALFMLGK.M	2	745.9	3.2614	0.6474	*	EtOH_2	ZMO0068
K.AAAQGDVVALFMLGK.M	2	746.7	3.2577	0.4781	*	Control_1	ZMO0068
K.AAAQLEGSKGFTK.D	2	654.7	3.5567	0.4875	*	EtOH_2	ZMO0299
K.AAAQLEGSKGFTK.D	2	654.7	3.6737	0.5238	*	Control_1	ZMO0299
K.AAAQLEGSKGFTK.D	2	654.7	3.7457	0.5156	*	Control_2	ZMO0299
K.AAASFAFGAVLR.G	2	591.6	3.1226	0.5299	*	Control_2	ZMO1309
K.AAATVLQTHGYDGSSMDR.V	2	941.7	3.3487	0.6341	*	Control_1	ZMO0281
K.AAAVAAKPASK.A	1	984.7	3.1149	0.3997	*	Control_1	ZMO1331
K.AAAVAAKPASK.A	2	492.9	3.0706	0.5246	*	EtOH_1	ZMO1331
K.AAAWIAEKGGLKNIR.V	2	799.7	2.7469	0.1965	*	EtOH_1	ZMO1548
K.AADAAEAAK.A	1	817.5	2.1066	0.2902	*	EtOH_1	ZMO1076
K.AADAAEAAK.A	1	818.6	2.4104	0.2834	*	Control_1	ZMO1076
K.AADAAEAAK.A	1	818.9	1.9733	0.2799	*	EtOH_2	ZMO1076
K.AADAAEAAKAAAEAPAAEEQAPAEEAASNSEEA.-	2	1557.1	4.3923	0.6138	*	Control_1	ZMO1076
K.AADAAEAAKAAAEAPAAEEQAPAEEAASNSEEA.-	2	1557.4	5.6604	0.6808	*	Control_2	ZMO1076
K.AADAAEAAKAAAEAPAAEEQAPAEEAASNSEEA.-	3	1038.2	5.7755	0.7135	*	Control_1	ZMO1076
K.AADAAEAAKAAAEAPAAEEQAPAEEAASNSEEA.-	3	1038.5	5.9527	0.6899	*	Control_2	ZMO1076
K.AADFVEIAR.N	2	496.4	3.1345	0.2814	*	Control_1	ZMO0971
K.AADKDDEAAKEALQK.L	1	1602.6	2.6497	0.3168	*	EtOH_2	ZMO0137
K.AADKGDSHAQDVLEMMNK.-	2	981.8	5.2596	0.6713	*	EtOH_2	ZMO0133
K.AADKGYADAQYNLGLIYHEGK.V	3	766.6	4.0433	0.4769	*	EtOH_2	ZMO0133
K.AADQAFPQAQNFLGEVYETGDPAVR.N	2	1348.1	4.1997	0.4008	*	EtOH_1	ZMO0026
K.AADQAFPQAQNFLGEVYETGDPAVR.N	2	1348.8	5.3128	0.5588	*	EtOH_2	ZMO0026
K.AADQGDAAAQNNLGVAYAR.G	2	938.8	3.7176	0.613	*	Control_2	ZMO0137
K.AADQGDAAAQNNLGVAYAR.G	2	939.1	5.5425	0.6752	*	Control_1	ZMO0137
K.AADQGDANAQYALGNAYYQGAGVPQSHEK.A	2	1498.3	3.866	0.679	*	EtOH_2	ZMO0137
K.AADQGDANAQYALGNAYYQGAGVPQSHEK.A	3	999.0	6.5259	0.7576	*	EtOH_2	ZMO0137
K.AADQGDANAQYALGNAYYQGAGVPQSHEK.A	3	999.1	4.2261	0.5794	*	Control_2	ZMO0137
K.AADQGDANAQYALGNAYYQGAGVPQSHEK.A	3	999.4	6.2198	0.6186	*	Control_1	ZMO0137
K.AADQGFVAAEYNLGVAYLK.G	2	1000.8	5.5034	0.6896	*	Control_1	ZMO0137
K.AADQGFVAAEYNLGVAYLK.G	2	1001.2	4.0815	0.7147	*	EtOH_1	ZMO0137
K.AADQGFVAAEYNLGVAYLK.G	2	1001.2	6.0182	0.6425	*	EtOH_2	ZMO0137
K.AADQGFVAAEYNLGVAYLK.G	2	1001.3	5.5632	0.6372	*	Control_2	ZMO0137
K.AADQGFVKAENNVGSMYQYGVGVPQNFQAALTWLQR.A	3	1320.7	4.5672	0.5296	*	Control_1	ZMO0068
K.AADQGFVKAENNVGSMYQYGVGVPQNFQAALTWLQR.A	3	1320.7	4.9738	0.5874	*	EtOH_2	ZMO0068
K.AADQGHAAAQYDLGSAYYQGAGVPQGYEK.A	3	996.5	3.5905	0.5064	*	Control_1	ZMO0137
K.AADQGHAAAQYDLGSAYYQGAGVPQGYEK.A	3	996.7	3.8016	0.5309	*	EtOH_2	ZMO0137
K.AADQGKAEAQYDLGSAYYQGK.G	2	1119.2	3.6188	0.2518	*	EtOH_2	ZMO0137
K.AADQGYADAQFNLGDAYHDEEGVPQDYAK.A	3	1053.9	5.0244	0.6093	*	Control_2	ZMO0137
K.AADQGYADAQFNLGDAYHDEEGVPQDYAK.A	3	1054.8	4.8547	0.542	*	Control_1	ZMO0137
K.AADQKFPAAEYNIAYLYEK.G	2	1103.9	5.2168	0.6422	*	EtOH_2	ZMO0068
K.AAEAAGTPVTILGQR.L	2	728.3	2.7545	0.5567	*	EtOH_1	ZMO1980
K.AAEADNWTLFK.N	2	633.6	3.1715	0.4906	*	Control_1	ZMO1086
K.AAEEAAATAK.K	1	934.5	1.8606	0.3797	*	EtOH_2	ZMO1643
K.AAEIEAEKAKEK.A	2	658.6	3.0611	0.4399	*	EtOH_2	ZMO0180
K.AAEIQLIHEQNTK.S	2	748.3	4.1681	0.5771	*	EtOH_1	ZMO0937
K.AAEQLSSPPYVIK.S	1	1402.8	2.2399	0.4256	*	EtOH_1	ZMO1481
K.AAEQLSSPPYVIK.S	2	703.6	3.6358	0.4523	*	Control_2	ZMO1481
K.AAESGKPAEIVTR.M	1	1328.7	2.7988	0.4434	*	Control_2	ZMO1155
K.AAESGKPAEIVTR.M	1	1329.7	2.7495	0.5049	*	Control_1	ZMO1155
K.AAESGKPAEIVTR.M	1	1330.8	2.9343	0.5198	*	EtOH_1	ZMO1155
K.AAESGKPAEIVTR.M	1	1331.9	2.8065	0.4987	*	EtOH_2	ZMO1155
K.AAESGKPAEIVTR.M	2	664.4	3.7857	0.5401	*	EtOH_1	ZMO1155
K.AAESGKPAEIVTR.M	2	665.7	3.3979	0.5085	*	Control_2	ZMO1155
K.AAESGKPAEIVTR.M	2	666.0	3.7317	0.4884	*	Control_1	ZMO1155
K.AAESGKPAEIVTR.M	2	666.2	3.8235	0.5057	*	EtOH_2	ZMO1155
K.AAESGKPAEIVTR.M	3	444.0	3.9963	0.5398	*	Control_2	ZMO1155
K.AAFALGAEGVYIGTR.F	2	749.1	2.8477	0.4839	*	EtOH_1	ZMO1861
K.AAFDVPFFPLLK.L	1	1364.7	2.4114	0.3129	*	EtOH_2	ZMO1707
K.AAFDVPFFPLLK.L	1	1364.7	2.4636	0.3611	*	Control_2	ZMO1707
K.AAFDVPFFPLLK.L	1	1366.7	2.9228	0.2505	*	EtOH_1	ZMO1707
K.AAFDVPFFPLLK.L	1	1366.7	3.0165	0.2611	*	Control_1	ZMO1707
K.AAFDVPFFPLLK.L	2	683.3	3.1037	0.5082	*	Control_2	ZMO1707
K.AAFDVPFFPLLK.L	2	684.8	3.0039	0.4503	*	EtOH_1	ZMO1707
K.AAFDVPFFPLLK.L	2	684.8	3.1382	0.4552	*	EtOH_2	ZMO1707
K.AAFDVPFFPLLK.L	2	684.8	3.513	0.4805	*	Control_1	ZMO1707
K.AAFEKWK.Q	1	879.6	1.8894	0.3342	*	EtOH_2	ZMO1034
K.AAFGDDTIYMEK.Y	1	1363.1	2.5237	0.4426	*	EtOH_1	ZMO0735
K.AAFGDDTIYMEK.Y	2	681.5	3.2655	0.5552	*	EtOH_1	ZMO0735
K.AAFWYQK.A	1	913.4	1.9023	0.4011		Control_2	ZMO0137
K.AAFWYQK.A	1	913.4	1.959	0.4495		Control_1	ZMO0137
K.AAFWYQK.A	1	914.6	1.8779	0.3424		EtOH_2	ZMO0137
K.AAGAEIVTVAVR.R	2	579.2	3.5447	0.5244	*	EtOH_1	ZMO0738
K.AAGAEVVGAEDLMEAIQGGSIDFDR.C	2	1261.8	6.9122	0.6323	*	Control_2	ZMO0726
K.AAGAEVVGAEDLMEAIQGGSIDFDR.C	2	1262.3	6.8447	0.6267	*	EtOH_1	ZMO0726
K.AAGAEVVGAEDLMEAIQGGSIDFDR.C	2	1262.5	6.694	0.6419	*	EtOH_2	ZMO0726
K.AAGAEVVGAEDLMEAIQGGSIDFDR.C	2	1262.9	6.9594	0.6371	*	Control_1	ZMO0726
K.AAGAEVVGAEDLMEAIQGGSIDFDR.C	3	840.9	5.4982	0.6092	*	Control_2	ZMO0726
K.AAGAEVVGAEDLMEAIQGGSIDFDR.C	3	841.3	5.3573	0.5419	*	Control_1	ZMO0726
K.AAGAEVVGAEDLMEAIQGGSIDFDR.C	3	841.5	5.5215	0.5701	*	EtOH_2	ZMO0726
K.AAGAEVVGAEDLMEAIQGGSIDFDR.C	3	842.2	5.1317	0.5188	*	EtOH_1	ZMO0726
K.AAGAMTALLK.D	2	474.1	3.4031	0.4731	*	EtOH_2	ZMO0454
K.AAGAMTALLK.D	2	474.1	3.4776	0.6088	*	EtOH_1	ZMO0454
K.AAGFNDPLLVAANDGVGTK.V	2	915.7	4.4045	0.5413	*	EtOH_2	ZMO0709
K.AAGFNDPLLVAANDGVGTK.V	2	915.8	4.6019	0.5768	*	Control_1	ZMO0709
K.AAGFNDPLLVAANDGVGTK.V	2	916.8	5.3	0.6151	*	EtOH_1	ZMO0709
K.AAGHDVVFACSALK.K	2	695.1	3.2753	0.6076	*	Control_1	ZMO1757
K.AAGHDVVFACSALK.K	2	695.2	3.787	0.6739	*	EtOH_2	ZMO1757
K.AAGHDVVFACSALKK.V	2	759.0	2.8106	0.529	*	EtOH_2	ZMO1757
K.AAGLFWEAR.A	1	1020.5	2.1503	0.3055	*	Control_1	ZMO1186
K.AAGLFWEAR.A	2	511.1	3.4672	0.5833	*	Control_1	ZMO1186
K.AAGLFWEAR.A	2	511.2	2.5681	0.2115	*	Control_2	ZMO1186
K.AAGQGDAAAQYDLGNAYYQGAGVPR.D	2	1242.8	5.1663	0.8104	*	Control_2	ZMO0137
K.AAGQGDAAAQYDLGNAYYQGAGVPR.D	2	1242.9	3.864	0.7132	*	EtOH_1	ZMO0137
K.AAGQGDAAAQYDLGNAYYQGAGVPR.D	2	1242.9	5.861	0.6976	*	EtOH_2	ZMO0137
K.AAGQGDAAAQYDLGNAYYQGAGVPR.D	2	1244.8	5.1905	0.7469	*	Control_1	ZMO0137
K.AAGQGNTAAQYVLGSAYYQGK.G	2	1059.7	6.7869	0.7001	*	Control_1	ZMO0137
K.AAGQGNTAAQYVLGSAYYQGK.G	2	1059.8	6.814	0.6742	*	Control_2	ZMO0137
K.AAGQGNTAAQYVLGSAYYQGK.G	2	1059.9	6.4966	0.6736	*	EtOH_2	ZMO0137
K.AAGQGNTAAQYVLGSAYYQGK.G	2	1059.9	6.6388	0.6586	*	EtOH_1	ZMO0137
K.AAGQGNTAAQYVLGSAYYQGK.G	3	706.7	4.2016	0.4309	*	Control_1	ZMO0137
K.AAGQGNTAAQYVLGSAYYQGK.G	3	707.8	5.5266	0.5205	*	Control_2	ZMO0137
K.AAGVETRPVVLGPVTWLSLAK.G	2	1082.9	3.5696	0.602	*	EtOH_1	ZMO1000
K.AAGVETRPVVLGPVTWLSLAK.G	2	1083.4	3.9714	0.6166	*	Control_2	ZMO1000
K.AAGVETRPVVLGPVTWLSLAK.G	2	1084.4	4.3067	0.6168	*	Control_1	ZMO1000
K.AAGVETRPVVLGPVTWLSLAK.G	2	1084.6	4.6136	0.5875	*	EtOH_2	ZMO1000
K.AAGVETRPVVLGPVTWLSLAK.G	3	721.9	4.3534	0.6194	*	Control_1	ZMO1000
K.AAGVETRPVVLGPVTWLSLAK.G	3	722.6	4.1238	0.3881	*	EtOH_1	ZMO1000
K.AAGVETRPVVLGPVTWLSLAK.G	3	723.0	4.8497	0.5421	*	EtOH_2	ZMO1000
K.AAIDAAWK.Q	1	845.6	2.0034	0.313	*	EtOH_1	ZMO1212
K.AAIDAAWKQVSACSEK.T	2	839.8	2.557	0.4292	*	Control_1	ZMO1212
K.AAIEAAPLFETVADLENAPK.V	2	1035.4	5.1582	0.5669	*	EtOH_1	ZMO1496
K.AAIEAAPLFETVADLENAPK.V	2	1036.5	5.727	0.6395	*	Control_2	ZMO1496
K.AAIEAAPLFETVADLENAPK.V	2	1036.8	4.6141	0.6139	*	Control_1	ZMO1496
K.AAIEAAPLFETVADLENAPK.V	3	691.0	4.5098	0.5318	*	EtOH_1	ZMO1496
K.AAIEAAPLFETVADLENAPK.V	3	691.1	3.8373	0.3969	*	EtOH_2	ZMO1496
K.AAIEAAPLFETVADLENAPK.V	3	691.2	4.3431	0.4725	*	Control_1	ZMO1496
K.AAIIFSPEAAER.V	1	1274.9	3.1479	0.4541	*	Control_2	ZMO1402
K.AAIIFSPEAAER.V	1	1275.8	2.8778	0.1695	*	EtOH_2	ZMO1402
K.AAIIFSPEAAER.V	2	638.1	3.2474	0.2918	*	Control_1	ZMO1402
K.AAIIFSPEAAER.V	2	638.1	3.2753	0.4347	*	EtOH_1	ZMO1402
K.AAIPVLPVVDTLVNQEVEAVDR.N	2	1174.2	4.4905	0.7472	*	EtOH_2	ZMO1128
K.AAIPVLPVVDTLVNQEVEAVDR.N	2	1174.9	5.8178	0.7333	*	Control_2	ZMO1128
K.AAIPVLPVVDTLVNQEVEAVDR.N	2	1174.9	5.8513	0.7183	*	Control_1	ZMO1128
K.AAIPVLPVVDTLVNQEVEAVDR.N	2	1175.5	5.7787	0.7382	*	EtOH_1	ZMO1128
K.AAIPVLPVVDTLVNQEVEAVDR.N	3	783.2	4.4079	0.722	*	EtOH_1	ZMO1128
K.AAIPVLPVVDTLVNQEVEAVDR.N	3	783.4	4.0096	0.7038	*	Control_1	ZMO1128
K.AAIPVLPVVDTLVNQEVEAVDR.N	3	784.2	4.6084	0.5468	*	Control_2	ZMO1128
K.AAISGEAFVTEEGVLTDTISAAIAK.N	2	1233.4	3.4416	0.1232	*	Control_2	ZMO1632
K.AAITMFNLK.K	1	1008.4	2.0343	0.441	*	Control_1	ZMO0473
K.AAITMFNLK.K	1	1009.6	2.0474	0.3643	*	Control_2	ZMO0473
K.AAITMFNLK.K	1	1010.5	2.0419	0.3737	*	EtOH_1	ZMO0473
K.AAITMFNLK.K	2	505.1	2.7472	0.6015	*	EtOH_1	ZMO0473
K.AAITMFNLK.K	2	505.1	2.8228	0.6236	*	EtOH_2	ZMO0473
K.AAITMFNLK.K	2	505.1	3.1023	0.5592	*	Control_2	ZMO0473
K.AAITMFNLK.K	2	506.6	3.0094	0.4817	*	Control_1	ZMO0473
K.AAITMFNLKK.K	2	569.3	2.6179	0.576	*	EtOH_2	ZMO0473
K.AAITMFNLKK.K	2	569.7	2.8087	0.542	*	EtOH_1	ZMO0473
K.AAITMFNLKK.K	2	570.2	2.8945	0.5757	*	Control_2	ZMO0473
K.AAIVVNKPAGLATQGGTK.T	2	848.7	4.3521	0.6866	*	Control_1	ZMO0439
K.AAIVVNKPAGLATQGGTK.T	2	850.3	4.6967	0.6899	*	EtOH_2	ZMO0439
K.AAIVVNKPAGLATQGGTK.T	2	850.4	4.6411	0.6752	*	Control_2	ZMO0439
K.AAIVVNKPAGLATQGGTK.T	2	850.4	5.1245	0.7308	*	EtOH_1	ZMO0439
K.AAIVVNKPAGLATQGGTK.T	3	566.6	4.3441	0.6686	*	EtOH_2	ZMO0439
K.AAKETGKPITLK.Q	1	1257.1	2.9389	0.4755	*	EtOH_2	ZMO1155
K.AAKETGKPITLK.Q	2	628.9	2.8037	0.4111	*	Control_1	ZMO1155
K.AAKETGKPITLK.Q	2	629.2	3.0339	0.5171	*	EtOH_1	ZMO1155
K.AAKETGKPITLK.Q	2	629.4	3.1732	0.4944	*	EtOH_2	ZMO1155
K.AAKGGQVEYR.V	1	1078.5	2.3962	0.4196	*	Control_1	ZMO0726
K.AAKGGQVEYR.V	2	541.3	2.7177	0.4455	*	Control_1	ZMO0726
K.AALAIAR.Q	1	685.6	1.8422	0.2181	*	Control_1	ZMO1501
K.AALDDETLDEIEETLIACDLGPGTAGR.I	2	1394.9	5.5733	0.6978	*	Control_2	ZMO1070
K.AALDDETLDEIEETLIACDLGPGTAGR.I	2	1395.5	5.4193	0.5587	*	Control_1	ZMO1070
K.AALDDETLDEIEETLIACDLGPGTAGR.I	2	1397.0	5.246	0.5203	*	EtOH_2	ZMO1070
K.AALDDETLDEIEETLIACDLGPGTAGR.I	3	930.9	4.5346	0.5061	*	Control_2	ZMO1070
K.AALDNFSTPVVIK.A	2	687.8	3.5105	0.5438	*	Control_2	ZMO0299
K.AALDNFSTPVVIK.A	2	688.2	4.0673	0.5589	*	EtOH_1	ZMO0299
K.AALDNFSTPVVIK.A	2	688.3	3.6912	0.5482	*	Control_1	ZMO0299
K.AALDNFSTPVVIK.A	2	688.5	3.6088	0.5853	*	EtOH_2	ZMO0299
K.AALEAVDQR.F	2	486.8	3.0643	0.4366	*	Control_1	ZMO1172
K.AALGSFVANIDKQSAIK.M	2	868.3	3.891	0.231	*	EtOH_1	ZMO1521
K.AALHLGDIAITEAGFGADLGAEK.F	2	1122.2	4.8297	0.6521	*	EtOH_2	ZMO0454
K.AALLPGVANAADVMLGLDLGLDR.F	2	1133.9	6.6497	0.7604	*	EtOH_2	ZMO0997
K.AALLPGVANAADVMLGLDLGLDR.F	2	1134.9	6.7042	0.7534	*	EtOH_1	ZMO0997
K.AALLPGVANAADVMLGLDLGLDR.F	2	1134.9	6.7793	0.7517	*	Control_2	ZMO0997
K.AALLPGVANAADVMLGLDLGLDR.F	2	1135.0	6.6982	0.7497	*	Control_1	ZMO0997
K.AALLPGVANAADVMLGLDLGLDR.F	3	756.1	5.8199	0.6364	*	EtOH_1	ZMO0997
K.AALLPGVANAADVMLGLDLGLDR.F	3	756.1	5.8364	0.7098	*	Control_2	ZMO0997
K.AALLPGVANAADVMLGLDLGLDR.F	3	756.8	5.6752	0.6946	*	EtOH_2	ZMO0997
K.AALLPGVANAADVMLGLDLGLDR.F	3	756.9	5.7097	0.5339	*	Control_1	ZMO0997
K.AALLPGVANAADVMLGLDLGLDRFK.F	2	1270.6	4.9703	0.7639	*	EtOH_1	ZMO0997
K.AALLPGVANAADVMLGLDLGLDRFK.F	2	1270.9	3.4431	0.6529	*	Control_2	ZMO0997
K.AALLPGVANAADVMLGLDLGLDRFK.F	2	1271.5	4.7449	0.7244	*	Control_1	ZMO0997
K.AALLPGVANAADVMLGLDLGLDRFK.F	2	1271.5	5.0695	0.7207	*	EtOH_2	ZMO0997
K.AALLPGVANAADVMLGLDLGLDRFKFFPAENIGGLPALK.S	3	1333.6	4.8697	0.6432	*	EtOH_2	ZMO0997
K.AALPNFIINTYANR.I	1	1577.8	2.8043	0.5644	*	Control_1	ZMO1612
K.AALPNFIINTYANR.I	1	1577.8	3.2321	0.6341	*	EtOH_1	ZMO1612
K.AALPNFIINTYANR.I	2	790.1	3.75	0.6092	*	EtOH_1	ZMO1612
K.AALPNFIINTYANR.I	2	790.3	4.09	0.6308	*	Control_2	ZMO1612
K.AALPNFIINTYANR.I	2	790.8	4.6525	0.6442	*	Control_1	ZMO1612
K.AALQDYAQNTPIVDMIR.Q	2	960.2	4.4337	0.5242	*	EtOH_1	ZMO0009
K.AALQDYAQNTPIVDMIR.Q	2	960.8	4.5233	0.157	*	EtOH_2	ZMO0009
K.AALTDAGISGITVTETR.G	1	1676.0	3.0639	0.6413	*	EtOH_2	ZMO0492
K.AALTDAGISGITVTETR.G	1	1676.8	3.5943	0.6925	*	Control_2	ZMO0492
K.AALTDAGISGITVTETR.G	2	838.9	5.4481	0.7571	*	Control_2	ZMO0492
K.AALTDAGISGITVTETR.G	2	839.3	3.2393	0.5701	*	EtOH_2	ZMO0492
K.AALTDAGISGITVTETR.G	2	839.7	4.9048	0.6899	*	EtOH_1	ZMO0492
K.AALTSLDRVEK.I	2	603.6	3.0189	0.3982	*	EtOH_2	ZMO0251
K.AALVSSGLPIITASDLGDAAQK.I	2	1050.1	6.1121	0.6278	*	EtOH_2	ZMO1481
K.AALVSSGLPIITASDLGDAAQK.I	2	1050.4	6.2621	0.7239	*	EtOH_1	ZMO1481
K.AALVSSGLPIITASDLGDAAQK.I	2	1050.4	6.4151	0.7041	*	Control_2	ZMO1481
K.AALWLADQSAGFYQMK.D	2	900.9	4.2314	0.5981	*	Control_1	ZMO0707
K.AALWLADQSAGFYQMK.D	2	900.9	4.7363	0.6247	*	EtOH_2	ZMO0707
K.AALWLADQSAGFYQMK.D	2	901.2	4.5221	0.7136	*	EtOH_1	ZMO0707
K.AALWLADQSAGFYQMK.D	2	901.5	4.7803	0.6248	*	Control_2	ZMO0707
K.AALWLADQSAGFYQMKDVLGL.-	2	1150.1	5.66	0.6437	*	Control_2	ZMO0707
K.AALWLADQSAGFYQMKDVLGL.-	2	1150.5	4.5339	0.3514	*	Control_1	ZMO0707
K.AALWLADQSAGFYQMKDVLGL.-	2	1150.6	2.5365	0.1323	*	EtOH_1	ZMO0707
K.AALWLADQSAGFYQMKDVLGL.-	2	1150.9	2.941	0.1172	*	EtOH_2	ZMO0707
K.AALWWQK.A	1	903.5	2.1922	0.3281		EtOH_1	ZMO0137
K.AALWWQK.A	2	451.9	2.6668	0.2544		Control_1	ZMO0137
K.AALWWQK.A	2	451.9	2.7695	0.4246		EtOH_1	ZMO0137
K.AALWWQK.A	2	452.1	2.6225	0.4568		Control_2	ZMO0137
K.AALYIPTLPNLPEWPIVNGIAQAEQIQGK.A	2	1573.5	3.9348	0.6873	*	EtOH_2	ZMO0027
K.AALYIPTLPNLPEWPIVNGIAQAEQIQGK.A	2	1573.6	4.1588	0.7073	*	Control_1	ZMO0027
K.AALYIPTLPNLPEWPIVNGIAQAEQIQGK.A	2	1573.9	4.0865	0.6933	*	EtOH_1	ZMO0027
K.AALYIPTLPNLPEWPIVNGIAQAEQIQGK.A	2	1574.6	3.8158	0.633	*	Control_2	ZMO0027
K.AALYIPTLPNLPEWPIVNGIAQAEQIQGK.A	3	1049.6	5.5431	0.6185	*	Control_2	ZMO0027
K.AALYIPTLPNLPEWPIVNGIAQAEQIQGK.A	3	1049.7	5.428	0.6548	*	Control_1	ZMO0027
K.AALYIPTLPNLPEWPIVNGIAQAEQIQGK.A	3	1049.9	5.8799	0.5967	*	EtOH_2	ZMO0027
K.AALYIPTLPNLPEWPIVNGIAQAEQIQGK.A	3	1050.5	5.8904	0.575	*	EtOH_1	ZMO0027
K.AAMATDDDKYVVGSLGYDLSIAK.Q	2	1202.1	5.227	0.7404	*	EtOH_1	ZMO1109
K.AAMATDDDKYVVGSLGYDLSIAK.Q	2	1203.4	4.8683	0.5383	*	EtOH_2	ZMO1109
K.AAMATDDDKYVVGSLGYDLSIAKQDQTLQNQSIDLMLGSGK.V	3	1454.5	6.1835	0.6011	*	EtOH_2	ZMO1109
K.AAMGWAFWPAR.L	2	632.6	2.59	0.3982	*	Control_1	ZMO0582
K.AAMGWAFWPAR.L	2	633.1	3.364	0.4852	*	Control_2	ZMO0582
K.AAMGWAFWPAR.L	2	633.7	3.4091	0.5087	*	EtOH_2	ZMO0582
K.AAMGYTGSATIPELQK.R	1	1638.0	2.7362	0.3793	*	EtOH_2	ZMO1321
K.AAMGYTGSATIPELQK.R	1	1638.1	2.3891	0.4746	*	Control_1	ZMO1321
K.AAMGYTGSATIPELQK.R	1	1639.9	2.446	0.129	*	EtOH_1	ZMO1321
K.AAMGYTGSATIPELQK.R	2	819.8	2.8339	0.5721	*	Control_2	ZMO1321
K.AAMGYTGSATIPELQKR.G	2	897.8	4.6437	0.6103	*	EtOH_1	ZMO1321
K.AAMGYTGSATIPELQKR.G	2	898.2	4.1939	0.6555	*	Control_1	ZMO1321
K.AAMGYTGSATIPELQKR.G	2	899.4	4.4563	0.6583	*	Control_2	ZMO1321
K.AAMVALKGIK.T	2	501.7	2.7073	0.3463	*	Control_1	ZMO0874
K.AAMVALKGIK.T	2	501.7	2.7422	0.3452	*	EtOH_2	ZMO0874
K.AANQGLAEAQYSLAIAYYTGR.G	2	1116.0	3.7	0.6764	*	Control_2	ZMO0133
K.AANQGLAEAQYSLAIAYYTGR.G	2	1116.4	4.9721	0.6891	*	EtOH_1	ZMO0133
K.AANQGLAEAQYSLAIAYYTGR.G	2	1117.7	6.0088	0.6471	*	EtOH_2	ZMO0133
K.AANQGLAEAQYSLAIAYYTGR.G	2	1117.8	4.4584	0.5734	*	Control_1	ZMO0133
K.AAPAAAQPVAEK.E	1	1124.7	2.7974	0.6614	*	EtOH_1	ZMO0554
K.AAPAAAQPVAEK.E	1	1125.6	2.8585	0.6425	*	Control_2	ZMO0554
K.AAPAAAQPVAEK.E	1	1126.6	1.9198	0.3087	*	EtOH_2	ZMO0554
K.AAPAAAQPVAEK.E	2	562.4	3.3219	0.6106	*	EtOH_1	ZMO0554
K.AAPAAAQPVAEKEAAAPASAEAAK.S	2	1096.3	6.0216	0.7037	*	Control_1	ZMO0554
K.AAPAAAQPVAEKEAAAPASAEAAK.S	2	1096.3	6.3034	0.7003	*	EtOH_1	ZMO0554
K.AAPAAAQPVAEKEAAAPASAEAAK.S	2	1096.4	6.3224	0.6802	*	Control_2	ZMO0554
K.AAPAAAQPVAEKEAAAPASAEAAK.S	2	1097.7	6.0764	0.6839	*	EtOH_2	ZMO0554
K.AAPAAAQPVAEKEAAAPASAEAAK.S	3	731.1	4.5724	0.7068	*	Control_1	ZMO0554
K.AAPAAAQPVAEKEAAAPASAEAAK.S	3	731.3	4.8771	0.621	*	Control_2	ZMO0554
K.AAPAAAQPVAEKEAAAPASAEAAK.S	3	731.7	5.2103	0.643	*	EtOH_1	ZMO0554
K.AAPADPSAPLVNAEIAR.Q	2	832.2	2.8719	0.565	*	Control_2	ZMO1360
K.AAPADPSAPLVNAEIAR.Q	2	832.8	3.3216	0.6062	*	EtOH_2	ZMO1360
K.AAPADPSAPLVNAEIAR.Q	2	833.7	4.1946	0.6396	*	EtOH_1	ZMO1360
K.AAPADPSAPLVNAEIAR.Q	2	833.8	3.859	0.636	*	Control_1	ZMO1360
K.AAPADPSAPLVNAEIAR.Q	3	555.1	3.524	0.5987	*	Control_1	ZMO1360
K.AAPADPSAPLVNAEIAR.Q	3	555.3	3.925	0.598	*	Control_2	ZMO1360
K.AAPADPSAPLVNAEIAR.Q	3	555.5	4.7983	0.5872	*	EtOH_2	ZMO1360
K.AAPADPSAPLVNAEIARQVEALLTPNTTVIAETGDSWFNAQR.M	3	1469.5	4.7097	0.6168	*	Control_1	ZMO1360
K.AAPADPSAPLVNAEIARQVEALLTPNTTVIAETGDSWFNAQR.M	3	1470.1	4.2852	0.5	*	EtOH_2	ZMO1360
K.AAPEAEVVGFVGDLGQAEGCDALVK.A	2	1223.4	6.1253	0.8006	*	EtOH_2	ZMO0090
K.AAPEAEVVGFVGDLGQAEGCDALVK.A	2	1224.0	6.9768	0.7936	*	Control_1	ZMO0090
K.AAPEAEVVGFVGDLGQAEGCDALVK.A	2	1224.3	7.0576	0.8064	*	Control_2	ZMO0090
K.AAPEAEVVGFVGDLGQAEGCDALVK.A	2	1225.1	7.041	0.783	*	EtOH_1	ZMO0090
K.AAPEAEVVGFVGDLGQAEGCDALVK.A	3	816.5	4.0069	0.5701	*	Control_2	ZMO0090
K.AAQEAAQQLQTQMGEAQAK.L	2	1001.8	6.1455	0.7195	*	Control_1	ZMO0862
K.AAQEAAQQLQTQMGEAQAK.L	2	1001.8	6.2142	0.7146	*	EtOH_1	ZMO0862
K.AAQEAAQQLQTQMGEAQAK.L	2	1002.4	5.8174	0.6983	*	EtOH_2	ZMO0862
K.AAQEAAQQLQTQMGEAQAK.L	2	1002.4	6.1257	0.7065	*	Control_2	ZMO0862
K.AAQEAAQQLQTQMGEAQAK.L	3	668.7	5.469	0.4666	*	Control_1	ZMO0862
K.AAQEAAQQLQTQMGEAQAKLDTIDVEGASGGGLVK.I	3	1172.4	8.5099	0.6929	*	Control_1	ZMO0862
K.AAQEAAQQLQTQMGEAQAKLDTIDVEGASGGGLVK.I	3	1172.6	8.5601	0.7005	*	Control_2	ZMO0862
K.AAQEAAQQLQTQMGEAQAKLDTIDVEGASGGGLVK.I	3	1172.9	8.6403	0.6972	*	EtOH_2	ZMO0862
K.AAQEAAQQLQTQMGEAQAKLDTIDVEGASGGGLVK.I	3	1173.6	8.6111	0.626	*	EtOH_1	ZMO0862
K.AAQKAGLTLIEDAALAQENAGLTEWPVPLLGR.F	3	1106.9	3.9822	0.6249	*	Control_1	ZMO1444
K.AAQMGYK.I	1	768.4	1.8068	0.5272	*	EtOH_2	ZMO0483
K.AAQMGYK.I	1	769.4	1.8495	0.6059	*	Control_2	ZMO0483
K.AASASADWTHAAGNNISLLDQK.G	2	1121.3	4.8887	0.6834	*	EtOH_1	ZMO1047
K.AASASADWTHAAGNNISLLDQK.G	2	1121.4	5.3975	0.6616	*	EtOH_2	ZMO1047
K.AASASADWTHAAGNNISLLDQK.G	2	1121.8	5.4924	0.6465	*	Control_1	ZMO1047
K.AASASADWTHAAGNNISLLDQK.G	3	748.1	4.1827	0.5044	*	Control_1	ZMO1047
K.AASASADWTHAAGNNISLLDQK.G	3	748.2	4.8257	0.5128	*	EtOH_2	ZMO1047
K.AASDHQVMIGSFQGTR.G	2	853.1	4.9365	0.6536	*	Control_1	ZMO0120
K.AASDHQVMIGSFQGTR.G	2	853.2	4.7143	0.6166	*	Control_2	ZMO0120
K.AASDHQVMIGSFQGTR.G	2	853.3	3.7657	0.6979	*	EtOH_1	ZMO0120
K.AASDHQVMIGSFQGTR.G	2	854.2	2.5038	0.4084	*	EtOH_2	ZMO0120
K.AASDHQVMIGSFQGTR.G	3	569.8	4.1084	0.5284	*	Control_1	ZMO0120
K.AASFWDKGATGFGVR.L	2	785.8	3.9093	0.6085	*	EtOH_2	ZMO1309
K.AASFWDKGATGFGVR.L	2	786.3	4.1313	0.5197	*	Control_1	ZMO1309
K.AASFWDKGATGFGVR.L	2	787.0	3.1896	0.4719	*	EtOH_1	ZMO1309
K.AASIGTLGVITAK.N	2	601.7	3.8316	0.5829	*	Control_2	ZMO0826
K.AASMIAK.N	1	691.4	1.9738	0.3127	*	EtOH_1	ZMO1596
K.AASMIAK.N	1	691.5	1.9958	0.3388	*	EtOH_2	ZMO1596
K.AASMIAKNLK.T	2	524.2	2.6788	0.4054	*	EtOH_2	ZMO1596
K.AASPSVDDSDFNQNSNAGWNSEPTRPAPR.L	3	1030.1	3.7289	0.5888	*	EtOH_1	ZMO0837
K.AASVDYDTIPTAVFSHPPLASAGLTEEEAK.K	3	1029.9	4.3123	0.5544	*	EtOH_1	ZMO1211
K.AATADQLVDIWGADHAGTVK.R	2	1021.5	2.9236	0.4768		EtOH_2	ZMO0843
K.AATADQLVDIWGADHAGTVKR.I	2	1099.5	3.9688	0.6915		EtOH_2	ZMO0843
K.AATGYVSK.I	1	797.5	1.9545	0.3546	*	EtOH_2	ZMO1663
K.AATTVTVSGPTYQTVQAPVDSLPIINPGQFGYYR.T	3	1205.9	5.1967	0.5707	*	Control_2	ZMO1776
K.AATVAHYYTSSYAVGLK.L	2	901.7	4.761	0.688	*	EtOH_1	ZMO1353
K.AATVAHYYTSSYAVGLK.L	2	901.8	4.4612	0.6579	*	Control_1	ZMO1353
K.AATVAHYYTSSYAVGLK.L	2	901.8	5.1731	0.6722	*	EtOH_2	ZMO1353
K.AAVAALEDQAFIQNSFK.H	2	913.5	4.0664	0.4983	*	EtOH_1	ZMO0421
K.AAVAALTQNKVPLDVK.L	2	819.5	3.9039	0.5223		Control_1	ZMO0843
K.AAVAALTQNKVPLDVK.L	2	819.8	3.8009	0.4653		Control_2	ZMO0843
K.AAVAALTQNKVPLDVK.L	2	819.8	3.9573	0.5147		EtOH_1	ZMO0843
K.AAVAALTQNKVPLDVK.L	2	821.3	2.7618	0.4407		EtOH_2	ZMO0843
K.AAVAEPAPLR.E	1	995.7	2.0997	0.3902	*	EtOH_1	ZMO0883
K.AAVAEPAPLR.E	1	996.6	2.1883	0.4757	*	Control_2	ZMO0883
K.AAVAEPAPLR.E	2	499.2	2.7799	0.5385	*	EtOH_1	ZMO0883
K.AAVAEPAPLR.E	2	499.3	3.0354	0.4981	*	Control_2	ZMO0883
K.AAVAEPAPLREQILDAQGR.A	2	1003.0	3.4225	0.4352	*	Control_2	ZMO0883
K.AAVAEPAPLREQILDAQGR.A	2	1003.3	3.1611	0.3266	*	Control_1	ZMO0883
K.AAVAEPAPLREQILDAQGR.A	2	1003.4	3.2317	0.4103	*	EtOH_2	ZMO0883
K.AAVAEPAPLREQILDAQGR.A	2	1003.4	3.4198	0.4637	*	EtOH_1	ZMO0883
K.AAVAEPAPLREQILDAQGR.A	3	670.2	3.6149	0.5886	*	Control_2	ZMO0883
K.AAVDYLLKEQEEDGSWFGR.W	2	1109.0	3.6705	0.3295	*	Control_2	ZMO0872
K.AAVEKQEAINLAEQQK.Q	2	885.8	5.1411	0.5752	*	EtOH_2	ZMO0853
K.AAVEKQEAINLAEQQK.Q	2	885.8	5.3422	0.5441	*	EtOH_1	ZMO0853
K.AAVLVFPGSNCDR.D	1	1348.6	2.5095	0.4731	*	EtOH_1	ZMO1532
K.AAVLVFPGSNCDR.D	1	1348.6	2.5478	0.474	*	Control_2	ZMO1532
K.AAVLVFPGSNCDR.D	1	1348.7	2.3267	0.3454	*	Control_1	ZMO1532
K.AAVLVFPGSNCDR.D	1	1350.8	2.3643	0.4259	*	EtOH_2	ZMO1532
K.AAVLVFPGSNCDR.D	2	675.1	3.1473	0.5185	*	EtOH_2	ZMO1532
K.AAVLVFPGSNCDR.D	2	675.2	2.5923	0.5481	*	Control_1	ZMO1532
K.AAVLVFPGSNCDRDLAVAIEK.I	2	1094.9	4.9046	0.5457	*	Control_1	ZMO1532
K.AAVLVFPGSNCDRDLAVAIEK.I	2	1094.9	5.0537	0.5382	*	EtOH_1	ZMO1532
K.AAVLVFPGSNCDRDLAVAIEK.I	2	1095.4	4.1332	0.5514	*	EtOH_2	ZMO1532
K.AAVNSLTVSYAK.L	2	613.3	3.7496	0.5948	*	Control_2	ZMO0169
K.AAVPDRPLLIK.T	1	1192.7	1.8475	0.2506	*	EtOH_1	ZMO0120
K.AAVPDRPLLIK.T	1	1192.7	1.9477	0.1668	*	Control_1	ZMO0120
K.AAVPDRPLLIK.T	1	1192.7	2.2515	0.3281	*	EtOH_2	ZMO0120
K.AAVPDRPLLIK.T	2	598.2	2.7161	0.3368	*	Control_1	ZMO0120
K.AAVPDRPLLIK.T	2	598.2	2.717	0.3589	*	EtOH_2	ZMO0120
K.AAVPDRPLLIK.T	2	598.6	2.8503	0.3373	*	EtOH_1	ZMO0120
K.AAVTDAMAHPR.Q	1	1139.6	1.8616	0.3836	*	EtOH_1	ZMO1193
K.AAVTDAMAHPR.Q	2	571.5	2.9933	0.4262	*	Control_1	ZMO1193
K.AAVTDAMAHPR.Q	2	571.6	3.5284	0.5417	*	EtOH_1	ZMO1193
K.AAYNFNNLQEFLDIYYQGTNVLK.T	2	1369.9	5.6416	0.7062	*	Control_1	ZMO0971
K.AAYNFNNLQEFLDIYYQGTNVLK.T	2	1370.2	5.4592	0.6342	*	EtOH_2	ZMO0971
K.AAYNFNNLQEFLDIYYQGTNVLK.T	2	1370.4	4.4863	0.5612	*	Control_2	ZMO0971
K.AAYNFNNLQEFLDIYYQGTNVLK.T	2	1371.5	5.8872	0.5911	*	EtOH_1	ZMO0971
K.ACAENRYQDALALQDR.L	2	919.9	2.5969	0.3737	*	Control_1	ZMO0720
K.ACAENRYQDALALQDR.L	2	919.9	4.6078	0.5178	*	EtOH_2	ZMO0720
K.ACDSLPSELMDALK.L	1	1492.7	2.7888	0.4356	*	EtOH_2	ZMO1551
K.ACDSLPSELMDALK.L	1	1492.8	2.6309	0.5065	*	Control_2	ZMO1551
K.ACDSLPSELMDALK.L	1	1493.7	2.6315	0.3475	*	Control_1	ZMO1551
K.ACDSLPSELMDALK.L	1	1494.8	2.8319	0.438	*	EtOH_1	ZMO1551
K.ACDSLPSELMDALK.L	2	747.7	4.6195	0.5042	*	EtOH_2	ZMO1551
K.ACDSLPSELMDALK.L	2	748.3	4.6653	0.4798	*	EtOH_1	ZMO1551
K.ACIVPVLTAHPTEVR.R	2	804.3	3.2743	0.4524	*	Control_1	ZMO1496
K.ACIVPVLTAHPTEVR.R	2	804.3	3.6755	0.5752	*	EtOH_2	ZMO1496
K.ACLALVPIFEK.A	1	1204.6	1.862	0.3285	*	Control_1	ZMO1496
K.ACLALVPIFEK.A	1	1204.7	2.8633	0.2998	*	EtOH_2	ZMO1496
K.ACLALVPIFEK.A	2	602.7	3.0345	0.3162	*	Control_2	ZMO1496
K.ACLALVPIFEK.A	2	602.7	3.2405	0.5105	*	EtOH_1	ZMO1496
K.ACLALVPIFEK.A	2	602.7	3.4915	0.538	*	Control_1	ZMO1496
K.ACLALVPIFEK.A	2	603.8	3.566	0.3943	*	EtOH_2	ZMO1496
K.ACLKPNTSDTTPMPQ.-	2	802.6	3.575	0.5681	*	EtOH_1	ZMO0270
K.ACLKPNTSDTTPMPQ.-	2	802.7	2.6334	0.4327	*	Control_1	ZMO0270
K.ACLKPNTSDTTPMPQ.-	2	802.8	3.174	0.4994	*	EtOH_2	ZMO0270
K.ADEASNAEMSK.M	1	1152.4	2.2246	0.4672	*	Control_2	ZMO0862
K.ADEASNAEMSK.M	1	1152.6	2.1107	0.3686	*	EtOH_1	ZMO0862
K.ADEASNAEMSK.M	1	1152.6	2.1418	0.3701	*	Control_1	ZMO0862
K.ADEASNAEMSK.M	2	576.6	2.5796	0.5834	*	EtOH_1	ZMO0862
K.ADEGAMVAALVMAANSAHNR.Q	2	1000.5	4.5003	0.5705	*	EtOH_1	ZMO1313
K.ADEGAMVAALVMAANSAHNR.Q	2	1000.8	5.5971	0.6755	*	EtOH_2	ZMO1313
K.ADEGAMVAALVMAANSAHNR.Q	2	1000.9	4.1395	0.4915	*	Control_2	ZMO1313
K.ADEGAMVAALVMAANSAHNR.Q	2	1001.7	5.2453	0.6551	*	Control_1	ZMO1313
K.ADFITLHVPLTDQTR.N	2	865.0	4.0363	0.4561	*	EtOH_2	ZMO1685
K.ADFITLHVPLTDQTR.N	3	576.7	3.7948	0.5583	*	EtOH_2	ZMO1685
K.ADGDFFPWEK.L	1	1212.7	2.0565	0.3764	*	Control_2	ZMO0273
K.ADGLAGGKGVIIAESR.L	2	757.6	4.5728	0.6656	*	EtOH_2	ZMO0299
K.ADGLAGGKGVIIAESR.L	2	757.8	3.5852	0.5651	*	Control_1	ZMO0299
K.ADGLAGGKGVIIAESR.L	2	758.1	3.436	0.6176	*	Control_2	ZMO0299
K.ADGQNPVAPGQLVSHYAPSQPVR.L	2	1194.9	4.3879	0.625	*	Control_1	ZMO0999
K.ADGQNPVAPGQLVSHYAPSQPVR.L	2	1195.3	4.9468	0.6091	*	EtOH_1	ZMO0999
K.ADHIEPIALEALLAR.I	2	817.4	2.7363	0.147	*	Control_2	ZMO0900
K.ADHSAIPMIK.S	1	1083.1	1.935	0.427	*	EtOH_2	ZMO0896
K.ADIEAFIAEANQASSNPSVSTPEASGK.I	2	1346.6	3.3796	0.6391	*	EtOH_2	ZMO0510
K.ADIEAFIAEANQASSNPSVSTPEASGK.I	2	1346.6	3.7474	0.5931	*	EtOH_1	ZMO0510
K.ADLALEADDAIPLYK.E	1	1618.8	3.2149	0.6116	*	EtOH_1	ZMO1410
K.ADLALEADDAIPLYK.E	1	1619.1	2.9094	0.4459	*	EtOH_2	ZMO1410
K.ADLALEADDAIPLYK.E	2	809.7	3.7437	0.4599	*	EtOH_1	ZMO1410
K.ADLASNMVGEFPELQGVMGGYYAK.A	2	1274.8	6.1588	0.649	*	EtOH_1	ZMO1444
K.ADLASNMVGEFPELQGVMGGYYAK.A	2	1275.0	5.7875	0.6463	*	EtOH_2	ZMO1444
K.ADLASNMVGEFPELQGVMGGYYAK.A	2	1276.3	6.3822	0.6774	*	Control_2	ZMO1444
K.ADLIGQISQSGDLAGLESVR.V	2	1015.7	3.6495	0.4996	*	Control_2	ZMO1514
K.ADPVEITNALDMIAK.A	2	801.5	3.81	0.6563	*	EtOH_1	ZMO1139
K.ADSYFAPLLQQK.G	1	1382.4	2.203	0.5121	*	Control_2	ZMO0937
K.ADSYFAPLLQQK.G	2	691.2	2.6967	0.513	*	EtOH_2	ZMO0937
K.ADTQGSVEAIAGALNK.I	1	1544.8	2.7166	0.5626	*	Control_2	ZMO0554
K.ADTQGSVEAIAGALNK.I	1	1545.1	3.2661	0.5347	*	EtOH_1	ZMO0554
K.ADTQGSVEAIAGALNK.I	2	774.2	4.8965	0.6781	*	EtOH_1	ZMO0554
K.ADVGSAIPNHDLPPIPGR.Y	2	914.3	3.6593	0.578	*	EtOH_1	ZMO1606
K.ADVIGVCGLVENMPDANAQRPGDVVK.T	2	1333.8	2.6765	0.4403	*	EtOH_2	ZMO1309
K.ADVIGVCGLVENMPDANAQRPGDVVK.T	3	890.5	4.2129	0.5699	*	EtOH_1	ZMO1309
K.ADWVALSFVQR.V	1	1292.7	3.3854	0.5084	*	Control_1	ZMO0152
K.ADWVALSFVQR.V	1	1293.6	3.2757	0.5428	*	EtOH_1	ZMO0152
K.ADWVALSFVQR.V	1	1293.7	3.3042	0.4653	*	Control_2	ZMO0152
K.ADWVALSFVQR.V	1	1293.8	3.3324	0.5604	*	EtOH_2	ZMO0152
K.ADWVALSFVQR.V	2	646.5	3.5421	0.4557	*	Control_1	ZMO0152
K.ADWVALSFVQR.V	2	646.7	3.9508	0.511	*	EtOH_1	ZMO0152
K.ADWVALSFVQR.V	2	646.8	4.1297	0.5591	*	Control_2	ZMO0152
K.ADWVALSFVQR.V	2	647.3	3.8652	0.468	*	EtOH_2	ZMO0152
K.ADWVALSFVQRVEDVIEAK.E	2	1087.4	3.4459	0.5991	*	EtOH_2	ZMO0152
K.ADWVALSFVQRVEDVIEAK.E	3	726.0	5.1642	0.5973	*	EtOH_2	ZMO0152
K.AEAAYTMALSSHPDDETER.R	2	1047.8	3.3466	0.511	*	EtOH_1	ZMO0840
K.AEAEAAAVVE.-	1	960.4	1.8231	0.3285	*	Control_1	ZMO0533
K.AEAEAAAVVE.-	1	961.5	2.0519	0.3687	*	Control_2	ZMO0533
K.AEAEAAAVVE.-	1	961.6	2.0094	0.1474	*	EtOH_2	ZMO0533
K.AEAEGGDAPIEAIDATEDSGLSR.F	2	1139.0	6.3604	0.7076	*	EtOH_2	ZMO1479
K.AEAEGGDAPIEAIDATEDSGLSR.F	2	1139.6	6.6444	0.7127	*	EtOH_1	ZMO1479
K.AEAEGGDAPIEAIDATEDSGLSR.F	3	758.8	4.4381	0.6203	*	EtOH_1	ZMO1479
K.AEAQYDLGSAYYQGK.G	2	833.4	3.2402	0.2887	*	EtOH_1	ZMO0137
K.AEDGAVAIYAGAGI.-	1	1278.7	2.3681	0.3627	*	Control_1	ZMO0368
K.AEDGAVAIYAGAGI.-	1	1279.4	3.0766	0.4924	*	Control_2	ZMO0368
K.AEDGAVAIYAGAGI.-	1	1279.6	2.8169	0.4518	*	EtOH_1	ZMO0368
K.AEDGAVAIYAGAGI.-	1	1279.9	2.3949	0.3434	*	EtOH_2	ZMO0368
K.AEDLMMGAPAAVSER.Q	1	1547.7	2.8157	0.552	*	Control_1	ZMO0715
K.AEDLMMGAPAAVSER.Q	1	1547.8	2.4975	0.5673	*	Control_2	ZMO0715
K.AEDLMMGAPAAVSER.Q	1	1547.8	2.7258	0.5935	*	EtOH_1	ZMO0715
K.AEDLMMGAPAAVSER.Q	1	1548.7	2.797	0.5761	*	EtOH_2	ZMO0715
K.AEDLMMGAPAAVSER.Q	2	774.6	3.6185	0.5201	*	Control_2	ZMO0715
K.AEDLMMGAPAAVSER.Q	2	775.3	4.2474	0.5602	*	EtOH_1	ZMO0715
K.AEDLMMGAPAAVSER.Q	2	776.2	4.4235	0.547	*	Control_1	ZMO0715
K.AEDLMMGAPAAVSER.Q	2	776.2	4.8248	0.4969	*	EtOH_2	ZMO0715
K.AEDYAAAMTALASLRQPIDQFFDK.V	3	892.5	3.5158	0.5339	*	EtOH_1	ZMO1444
K.AEEAKAAGAEVVGAEDLMEAIQGGSIDFDR.C	3	1017.7	3.9339	0.5445	*	EtOH_2	ZMO0726
K.AEESAPVASPAK.T	1	1156.7	2.4336	0.4045	*	EtOH_1	ZMO1605
K.AEESAPVASPAKTEAAAVEEAATPSLGK.V	2	1342.4	4.7671	0.6954	*	EtOH_1	ZMO1605
K.AEFVAER.K	1	822.6	2.4667	0.3141	*	EtOH_1	ZMO0545
K.AEGDNVVDAEFQEIDDQDKK.-	2	1133.7	3.2949	0.4918	*	EtOH_1	ZMO0660
K.AEGDNVVDAEFQEIDDQDKK.-	2	1134.1	4.5405	0.6014	*	Control_2	ZMO0660
K.AEGIDLTKDR.L	1	1119.6	2.3183	0.4838	*	EtOH_1	ZMO0660
K.AEGIDLTKDR.L	1	1119.7	2.6243	0.4608	*	EtOH_2	ZMO0660
K.AEGIDLTKDR.L	2	559.7	2.9893	0.4263	*	Control_1	ZMO0660
K.AEGIDLTKDR.L	2	559.7	3.1691	0.361	*	Control_2	ZMO0660
K.AEGIDLTKDR.L	2	561.1	3.5147	0.4497	*	EtOH_1	ZMO0660
K.AEGLGSIVVAEENYGEGSSR.E	2	1012.8	4.1711	0.5177	*	Control_2	ZMO0543
K.AEGLGSIVVAEENYGEGSSR.E	2	1012.9	3.1333	0.2973	*	EtOH_2	ZMO0543
K.AEGLPAHAESVISR.L	1	1437.7	3.3738	0.6108	*	EtOH_2	ZMO1551
K.AEGLPAHAESVISR.L	1	1438.7	3.2299	0.5775	*	EtOH_1	ZMO1551
K.AEGLPAHAESVISR.L	1	1438.7	3.3299	0.5537	*	Control_1	ZMO1551
K.AEGLPAHAESVISR.L	2	718.9	3.6063	0.7294	*	Control_2	ZMO1551
K.AEGLPAHAESVISR.L	2	720.2	3.5928	0.7115	*	EtOH_1	ZMO1551
K.AEGLPAHAESVISR.L	2	720.7	3.6486	0.7209	*	EtOH_2	ZMO1551
K.AEIGAALTSLADR.L	2	644.6	2.7058	0.4575	*	Control_2	ZMO0487
K.AEIGAALTSLADR.L	2	644.6	3.6806	0.5303	*	EtOH_2	ZMO0487
K.AEIGAALTSLADRLNDK.V	2	879.7	2.6925	0.315	*	EtOH_2	ZMO0487
K.AEIGTISGVDSDGLFVSPR.E	2	960.7	4.8994	0.7053	*	Control_1	ZMO0945
K.AEIGTISGVDSDGLFVSPR.E	2	960.8	4.5393	0.6965	*	EtOH_2	ZMO0945
K.AEIGTISGVDSDGLFVSPR.E	2	961.2	4.9471	0.6973	*	Control_2	ZMO0945
K.AEIGTISGVDSDGLFVSPR.E	2	961.3	4.9981	0.5639	*	EtOH_1	ZMO0945
K.AELLALAQK.L	1	956.7	2.1119	0.3994	*	EtOH_1	ZMO1384
K.AELYQVGFTFPGQTEFVANR.C	2	1137.9	5.029	0.4322	*	EtOH_2	ZMO1313
K.AELYQVGFTFPGQTEFVANR.C	2	1138.3	5.718	0.6324	*	EtOH_1	ZMO1313
K.AELYQVGFTFPGQTEFVANR.C	2	1139.3	5.8348	0.7204	*	Control_2	ZMO1313
K.AELYQVGFTFPGQTEFVANR.C	2	1139.4	5.9502	0.7325	*	Control_1	ZMO1313
K.AELYQVGFTFPGQTEFVANR.C	3	758.9	3.8356	0.5235	*	Control_2	ZMO1313
K.AELYQVGFTFPGQTEFVANR.C	3	759.9	3.5061	0.3862	*	EtOH_1	ZMO1313
K.AENGDLVVVDFVGK.V	1	1463.5	2.2589	0.492	*	Control_1	ZMO0946
K.AENGDLVVVDFVGK.V	1	1465.0	2.0548	0.1185	*	Control_2	ZMO0946
K.AENGDLVVVDFVGK.V	2	731.5	3.3111	0.5848	*	EtOH_1	ZMO0946
K.AENGDLVVVDFVGK.V	2	731.7	3.0394	0.5984	*	Control_2	ZMO0946
K.AENNVGSMYQYGVGVPQNFQAALTWLQR.A	2	1571.9	3.3368	0.5542	*	EtOH_1	ZMO0068
K.AENNVGSMYQYGVGVPQNFQAALTWLQR.A	2	1571.9	3.579	0.5874	*	EtOH_2	ZMO0068
K.AENNVGSMYQYGVGVPQNFQAALTWLQR.A	2	1573.1	3.8092	0.4778	*	Control_1	ZMO0068
K.AENNVGSMYQYGVGVPQNFQAALTWLQR.A	3	1048.3	3.7636	0.3821	*	EtOH_2	ZMO0068
K.AEPGNITFKPYR.N	1	1392.7	2.4699	0.5151	*	EtOH_1	ZMO1780
K.AEPGNITFKPYR.N	1	1392.7	2.4884	0.443	*	Control_1	ZMO1780
K.AEPGNITFKPYR.N	1	1393.7	2.5439	0.4253	*	EtOH_2	ZMO1780
K.AEPGNITFKPYR.N	2	698.3	2.9344	0.6065	*	EtOH_1	ZMO1780
K.AEPIPLEKETVPR.K	1	1478.7	2.1492	0.5215	*	Control_1	ZMO1068
K.AEPIPLEKETVPR.K	2	740.2	2.9953	0.6028	*	EtOH_2	ZMO1068
K.AEPSFFDDIVR.G	1	1295.6	1.9683	0.4819	*	EtOH_1	ZMO1552
K.AEPSFFDDIVR.G	1	1295.6	2.2446	0.5786	*	Control_2	ZMO1552
K.AEPSFFDDIVR.G	1	1296.6	2.1943	0.5416	*	EtOH_2	ZMO1552
K.AEPSFFDDIVR.G	1	1296.6	2.2125	0.5206	*	Control_1	ZMO1552
K.AEPSFFDDIVR.G	2	648.7	2.5128	0.6063	*	EtOH_1	ZMO1552
K.AEPSFFDDIVR.G	2	649.2	2.6105	0.5257	*	Control_2	ZMO1552
K.AEQIVTGGPLMGVGLPNIDVPVIK.G	2	1209.3	5.2992	0.6884	*	Control_2	ZMO1812
K.AEQIVTGGPLMGVGLPNIDVPVIK.G	2	1209.4	5.4432	0.6659	*	EtOH_1	ZMO1812
K.AEQIVTGGPLMGVGLPNIDVPVIK.G	2	1210.3	6.092	0.6015	*	Control_1	ZMO1812
K.AEQIVTGGPLMGVGLPNIDVPVIK.G	2	1210.5	5.9875	0.6972	*	EtOH_2	ZMO1812
K.AEQQDISAQDSEK.L	1	1450.3	1.8465	0.2301	*	EtOH_1	ZMO1130
K.AEQQDISAQDSEKLQK.T	2	910.7	4.682	0.6103	*	EtOH_2	ZMO1130
K.AEQQDISAQDSEKLQK.T	2	910.7	4.8866	0.5554	*	Control_1	ZMO1130
K.AESEAWLLQEAR.L	2	701.9	3.5693	0.4961	*	EtOH_2	ZMO1374
K.AETAQDSSNRAPIK.T	1	1487.6	2.4405	0.3779	*	Control_1	ZM4_or0463
K.AETAQDSSNRAPIK.T	1	1487.8	2.2702	0.4681	*	Control_2	ZM4_or0463
K.AETAQDSSNRAPIK.T	1	1490.8	2.1347	0.107	*	EtOH_1	ZM4_or0463
K.AETAQDSSNRAPIK.T	2	744.6	2.5885	0.213	*	EtOH_1	ZM4_or0463
K.AETAQDSSNRAPIK.T	2	745.6	3.0664	0.3737	*	EtOH_2	ZM4_or0463
K.AETAQDSSNRAPIKTWSR.R	2	1009.7	3.0112	0.4124	*	EtOH_1	ZM4_or0463
K.AETAQDSSNRAPIKTWSR.R	2	1009.8	2.8222	0.4729	*	Control_1	ZM4_or0463
K.AETAQDSSNRAPIKTWSR.R	2	1009.8	3.4154	0.5466	*	EtOH_2	ZM4_or0463
K.AETAQDSSNRAPIKTWSR.R	3	674.2	3.5736	0.4827	*	Control_1	ZM4_or0463
K.AETDDPTAMALATASK.Q	1	1592.7	2.4949	0.6049	*	EtOH_1	ZMO0851
K.AETDDPTAMALATASK.Q	1	1592.9	2.7742	0.5897	*	Control_1	ZMO0851
K.AETDDPTAMALATASK.Q	1	1593.0	2.6647	0.653	*	EtOH_2	ZMO0851
K.AETDDPTAMALATASK.Q	2	797.2	5.0276	0.6333	*	Control_2	ZMO0851
K.AETDDPTAMALATASK.Q	2	797.3	4.0015	0.5105	*	EtOH_1	ZMO0851
K.AETDDPTAMALATASK.Q	2	797.5	3.4299	0.529	*	Control_1	ZMO0851
K.AETDDPTAMALATASK.Q	2	798.3	4.9955	0.5514	*	EtOH_2	ZMO0851
K.AETGCDVIGPSHESHPIPAIDIK.V	2	1194.8	4.5585	0.6831	*	EtOH_2	ZMO0759
K.AETLSEALPYIQR.Y	1	1490.9	2.4208	0.4662	*	Control_1	ZMO1494
K.AETLSEALPYIQR.Y	1	1491.7	2.4461	0.3659	*	Control_2	ZMO1494
K.AETLSEALPYIQR.Y	1	1491.7	2.7305	0.4431	*	EtOH_1	ZMO1494
K.AETLSEALPYIQR.Y	2	746.2	2.83	0.2963	*	Control_1	ZMO1494
K.AETLSEALPYIQR.Y	2	747.7	4.3768	0.5079	*	EtOH_2	ZMO1494
K.AEVELKAK.L	1	887.4	1.8043	0.2225	*	EtOH_2	ZMO0517
K.AEVESAAAEA.-	1	949.5	2.1014	0.4377	*	Control_1	ZMO1511
K.AEVESAAAEA.-	1	949.5	2.2438	0.515	*	Control_2	ZMO1511
K.AEVIGVPIVR.E	2	527.1	2.7741	0.2862	*	Control_2	ZMO1954
K.AEVNDDFAK.S	1	1008.4	2.2311	0.5404	*	Control_1	ZMO0946
K.AEVNDDFAK.S	1	1008.5	2.0625	0.5207	*	EtOH_1	ZMO0946
K.AEVSAIKEK.M	1	974.5	2.0392	0.4658	*	Control_1	ZMO0986
K.AEVSAIKEK.M	1	974.6	2.5361	0.514	*	Control_2	ZMO0986
K.AEVSAIKEK.M	1	976.2	2.5424	0.4819	*	EtOH_2	ZMO0986
K.AEVYVLSK.D	1	908.5	2.1212	0.1014	*	Control_1	ZMO0516
K.AEVYVLSK.D	1	910.6	2.2609	0.1296	*	Control_2	ZMO0516
K.AEVYVLSK.D	1	910.6	2.2746	0.0822	*	EtOH_1	ZMO0516
K.AEVYVLSK.D	1	910.7	2.2461	0.13	*	EtOH_2	ZMO0516
K.AEVYVLSK.D	2	455.1	2.6974	0.1438	*	Control_1	ZMO0516
K.AEVYVLSK.D	2	455.1	2.7077	0.2466	*	EtOH_1	ZMO0516
K.AEVYVLSKDEGGR.H	1	1423.7	3.1321	0.5516	*	EtOH_2	ZMO0516
K.AEVYVLSKDEGGR.H	2	711.9	3.3169	0.5661	*	EtOH_2	ZMO0516
K.AEVYVLSKDEGGR.H	2	712.2	3.4245	0.3547	*	EtOH_1	ZMO0516
K.AFDAAHIDEIWQAEQWGQDEVAANALK.R	2	1515.3	3.2892	0.5886	*	Control_1	ZMO0441
K.AFDAAHIDEIWQAEQWGQDEVAANALK.R	3	1010.2	5.2784	0.5471	*	EtOH_2	ZMO0441
K.AFDAAHIDEIWQAEQWGQDEVAANALK.R	3	1010.2	5.6071	0.5078	*	EtOH_1	ZMO0441
K.AFDAAHIDEIWQAEQWGQDEVAANALKR.R	3	1062.7	6.4272	0.5685	*	EtOH_2	ZMO0441
K.AFDDASAVLSGDALQALAFEILSEEK.I	2	1356.4	5.5053	0.6581	*	Control_2	ZMO0855
K.AFDDASAVLSGDALQALAFEILSEEK.I	2	1356.6	3.953	0.5095	*	Control_1	ZMO0855
K.AFDDASAVLSGDALQALAFEILSEEK.I	2	1357.1	5.7206	0.6454	*	EtOH_2	ZMO0855
K.AFDDASAVLSGDALQALAFEILSEEK.I	2	1357.9	6.3579	0.7067	*	EtOH_1	ZMO0855
K.AFDDASAVLSGDALQALAFEILSEEK.I	3	904.2	4.8948	0.2464	*	EtOH_2	ZMO0855
K.AFDDASAVLSGDALQALAFEILSEEK.I	3	904.5	5.714	0.7216	*	EtOH_1	ZMO0855
K.AFDDASAVLSGDALQALAFEILSEEK.I	3	905.5	5.6039	0.7122	*	Control_2	ZMO0855
K.AFDGGDVSAFQLR.L	1	1382.6	2.5171	0.6108	*	EtOH_2	ZMO0332
K.AFDGGDVSAFQLR.L	2	691.9	3.5749	0.6545	*	EtOH_2	ZMO0332
K.AFDLAQR.E	2	411.1	2.594	0.3796	*	EtOH_1	ZMO0687
K.AFDPIVIEADHACFR.L	2	854.3	2.9846	0.52	*	EtOH_2	ZMO0945
K.AFDQTGSWMPDETMTAFKDYLVGIKGPLTTPIGGGIR.S	3	1324.9	5.813	0.6444	*	EtOH_2	ZMO0544
K.AFDQTGSWMPDETMTAFKDYLVGIKGPLTTPIGGGIR.S	3	1326.1	5.9233	0.6954	*	EtOH_1	ZMO0544
K.AFEIAGYDQAMVDENFAGMINAFK.Y	2	1326.9	4.9647	0.6265	*	Control_2	ZMO0715
K.AFEIAGYDQAMVDENFAGMINAFK.Y	2	1327.5	4.4182	0.6462	*	Control_1	ZMO0715
K.AFEIAGYDQAMVDENFAGMINAFK.Y	2	1327.5	5.3278	0.6348	*	EtOH_1	ZMO0715
K.AFEIAGYDQAMVDENFAGMINAFK.Y	2	1328.3	5.217	0.4113	*	EtOH_2	ZMO0715
K.AFGALGAEMTDFVTKR.L	2	858.1	2.8706	0.4318	*	EtOH_2	ZMO1981
K.AFGLIDK.V	1	763.5	2.4058	0.4599	*	EtOH_1	ZMO0948
K.AFGLIDK.V	1	764.6	2.2479	0.3937	*	EtOH_2	ZMO0948
K.AFGLIDKVFDK.R	2	627.7	3.1427	0.5421	*	EtOH_2	ZMO0948
K.AFGNAKEAISDGIDK.A	2	768.7	4.2948	0.547	*	Control_1	ZMO0740
K.AFGNAKEAISDGIDKAK.D	2	868.4	3.6131	0.4974	*	EtOH_2	ZMO0740
K.AFIGSNSALVAPVR.I	1	1401.7	2.5304	0.2981	*	EtOH_2	ZMO0498
K.AFIGSNSALVAPVR.I	1	1401.7	2.718	0.3875	*	Control_1	ZMO0498
K.AFIGSNSALVAPVR.I	1	1401.8	2.9823	0.3747	*	EtOH_1	ZMO0498
K.AFIGSNSALVAPVR.I	2	702.1	3.9645	0.6597	*	Control_2	ZMO0498
K.AFIGSNSALVAPVR.I	2	702.7	4.2805	0.591	*	EtOH_1	ZMO0498
K.AFIGSNSALVAPVR.I	2	703.2	4.5601	0.5387	*	Control_1	ZMO0498
K.AFIVGAGGAAR.A	1	990.6	1.94	0.2694	*	Control_2	ZMO0041
K.AFIVGAGGAAR.A	1	990.6	2.305	0.3835	*	EtOH_2	ZMO0041
K.AFIVGAGGAAR.A	1	991.6	2.2245	0.3908	*	EtOH_1	ZMO0041
K.AFIVGAGGAAR.A	1	991.7	2.1904	0.3472	*	Control_1	ZMO0041
K.AFIVGAGGAAR.A	2	495.6	3.0029	0.4152	*	EtOH_2	ZMO0041
K.AFIVGAGGAAR.A	2	496.6	3.286	0.4679	*	EtOH_1	ZMO0041
K.AFIVGAGGAAR.A	2	496.6	3.3211	0.3614	*	Control_2	ZMO0041
K.AFKAGELNK.D	1	977.6	1.8274	0.1616	*	Control_1	ZMO0368
K.AFKAGELNK.D	2	490.2	2.5437	0.3716	*	Control_2	ZMO0368
K.AFNGLAEIK.S	2	482.0	2.8017	0.3979	*	EtOH_2	ZMO0483
K.AFPGTIELGGGIR.D	1	1287.9	1.8505	0.4099	*	Control_1	ZMO1501
K.AFPGTIELGGGIR.D	2	644.7	2.9757	0.5756	*	EtOH_2	ZMO1501
K.AFPGTIELGGGIR.D	2	644.7	3.3314	0.3711	*	Control_2	ZMO1501
K.AFPGTIELGGGIR.D	2	644.7	3.4025	0.0825	*	EtOH_1	ZMO1501
K.AFPLGLLLAIEPWNFPYYQLAR.I	2	1296.9	3.7857	0.5555	*	EtOH_2	ZMO1754
K.AFPVLLSNGNLTLEGK.S	2	837.1	3.5775	0.5236	*	Control_1	ZMO1345
K.AFPVLLSNGNLTLEGK.S	2	837.2	4.9019	0.5291	*	EtOH_1	ZMO1345
K.AFPVLLSNGNLTLEGK.S	2	837.8	3.2362	0.3569	*	Control_2	ZMO1345
K.AFQEWDASIR.M	1	1222.7	1.8182	0.3187	*	Control_1	ZMO1490
K.AFSAEDVNWEHMANAIMTTDTFAK.M	2	1350.9	5.1982	0.6495	*	EtOH_2	ZMO0923
K.AFSAEDVNWEHMANAIMTTDTFAK.M	2	1351.0	5.2917	0.6585	*	Control_1	ZMO0923
K.AFSAEDVNWEHMANAIMTTDTFAK.M	2	1351.3	4.0436	0.5756	*	Control_2	ZMO0923
K.AFSAEDVNWEHMANAIMTTDTFAK.M	2	1352.0	5.2476	0.6523	*	EtOH_1	ZMO0923
K.AFSAEDVNWEHMANAIMTTDTFAK.M	3	901.1	4.5071	0.6004	*	EtOH_1	ZMO0923
K.AFSGAWK.D	1	767.5	2.0194	0.3154	*	EtOH_1	ZMO0994
K.AFSGAWKDVTGGNK.S	1	1437.7	3.1692	0.5786	*	Control_1	ZMO0994
K.AFSGAWKDVTGGNK.S	2	719.6	3.9035	0.5805	*	EtOH_1	ZMO0994
K.AFSGAWKDVTGGNK.S	2	719.6	4.2365	0.6351	*	Control_2	ZMO0994
K.AFSGAWKDVTGGNK.S	2	720.1	4.7206	0.6265	*	EtOH_2	ZMO0994
K.AFSGAWKDVTGGNK.S	2	720.2	3.4868	0.5998	*	Control_1	ZMO0994
K.AFSGAWKDVTGGNKSK.G	2	827.3	2.8647	0.4259	*	EtOH_2	ZMO0994
K.AFTEGFFYR.N	2	570.2	2.9358	0.5041	*	Control_2	ZMO1877
K.AFVDWEVPHPDHS.-	1	1537.8	3.1386	0.6188	*	EtOH_2	ZMO0156
K.AFVDWEVPHPDHS.-	2	768.6	3.5139	0.5071	*	Control_2	ZMO0156
K.AFVDWEVPHPDHS.-	2	768.6	3.9726	0.6188	*	EtOH_1	ZMO0156
K.AFVDWEVPHPDHS.-	2	769.7	4.2985	0.6283	*	Control_1	ZMO0156
K.AFVDWEVPHPDHS.-	2	770.2	4.1914	0.5961	*	EtOH_2	ZMO0156
K.AFVVQGGDCAESFRDFSAESVR.A	2	1189.3	2.9243	0.5762	*	Control_1	ZMO0187
K.AFVVQGGDCAESFRDFSAESVR.A	2	1189.3	3.5744	0.612	*	EtOH_2	ZMO0187
K.AFVVQGGDCAESFRDFSAESVR.A	2	1190.4	3.6253	0.6498	*	EtOH_1	ZMO0187
K.AGAATTSVVTETVVEEK.A	1	1693.8	3.0172	0.5358	*	EtOH_1	ZMO0883
K.AGAATTSVVTETVVEEK.A	1	1693.9	2.7147	0.4793	*	Control_2	ZMO0883
K.AGAATTSVVTETVVEEK.A	1	1693.9	2.8522	0.5221	*	EtOH_2	ZMO0883
K.AGAATTSVVTETVVEEK.A	1	1693.9	2.9215	0.4699	*	Control_1	ZMO0883
K.AGAATTSVVTETVVEEK.A	2	846.5	4.4675	0.7016	*	EtOH_1	ZMO0883
K.AGAATTSVVTETVVEEK.A	2	847.8	4.9508	0.6676	*	EtOH_2	ZMO0883
K.AGAATTSVVTETVVEEK.A	2	848.3	5.0944	0.6538	*	Control_1	ZMO0883
K.AGAATTSVVTETVVEEK.A	2	848.4	5.2366	0.6388	*	Control_2	ZMO0883
K.AGAATTSVVTETVVEEKAAVAEPAPLREQILDAQGR.A	3	1226.9	4.0812	0.444	*	EtOH_2	ZMO0883
K.AGADFVAVCAGIWK.A	2	704.4	3.9897	0.5467	*	EtOH_1	ZMO0332
K.AGADFVAVCAGIWK.A	2	704.7	3.2509	0.4688	*	Control_1	ZMO0332
K.AGADFVAVCAGIWK.A	2	704.8	4.0664	0.4995	*	EtOH_2	ZMO0332
K.AGAGAAGGLSGGLLAFTDATIEK.G	2	1024.5	4.5231	0.7204	*	EtOH_1	ZMO0059
K.AGAGDQIESLLAFITER.L	2	896.8	4.9012	0.5735	*	Control_2	ZMO1444
K.AGAGDQIESLLAFITER.L	2	896.8	5.1944	0.5997	*	EtOH_1	ZMO1444
K.AGAGDQIESLLAFITER.L	2	897.0	4.477	0.5613	*	Control_1	ZMO1444
K.AGAGDQIESLLAFITER.L	2	897.4	4.9056	0.631	*	EtOH_2	ZMO1444
K.AGAGDQIESLLAFITER.L	3	598.0	4.274	0.4035	*	EtOH_1	ZMO1444
K.AGAGIVADSDPASEQRECEAK.A	2	1052.8	5.275	0.6877	*	EtOH_2	ZMO0468
K.AGAGIVADSDPASEQRECEAK.A	2	1052.9	4.9318	0.6695	*	Control_1	ZMO0468
K.AGALIAAAQDAFTQNDILLK.Q	2	1022.4	3.9423	0.5903	*	EtOH_1	ZMO0468
K.AGALIAAAQDAFTQNDILLK.Q	2	1022.7	5.3465	0.5802	*	Control_1	ZMO0468
K.AGALIAAAQDAFTQNDILLK.Q	2	1024.0	6.0676	0.6508	*	Control_2	ZMO0468
K.AGANVTQMHYAK.K	2	645.8	3.4357	0.5974	*	EtOH_2	ZMO0172
K.AGANVTQMHYAK.K	2	646.1	2.9323	0.5382	*	EtOH_1	ZMO0172
K.AGANVTQMHYAK.K	2	646.3	3.5752	0.6178	*	Control_2	ZMO0172
K.AGAPVFLVR.V	1	930.6	2.1216	0.23	*	EtOH_1	ZMO1887
K.AGAPVFLVR.V	1	931.7	2.1716	0.1881	*	Control_1	ZMO1887
K.AGAPVFLVR.V	2	465.6	2.7642	0.5194	*	Control_1	ZMO1887
K.AGAPVFLVR.V	2	466.1	3.0364	0.4124	*	EtOH_1	ZMO1887
K.AGAPVFLVR.V	2	466.1	3.0383	0.4638	*	Control_2	ZMO1887
K.AGDAIENTTDKAGTGIK.K	1	1663.1	3.8855	0.532	*	EtOH_2	ZMO0994
K.AGDAIENTTDKAGTGIK.K	2	831.6	4.6981	0.5058	*	Control_1	ZMO0994
K.AGDAIENTTDKAGTGIK.K	2	831.7	4.6437	0.5632	*	EtOH_1	ZMO0994
K.AGDAIENTTDKAGTGIKKGANTVGK.A	3	807.3	4.5651	0.595	*	EtOH_2	ZMO0994
K.AGDEVEVFVDR.V	2	618.8	4.4704	0.4657	*	EtOH_1	ZMO1798
K.AGDEVEVFVDRVENSQGEAMLSR.D	2	1269.4	3.7505	0.5916	*	EtOH_1	ZMO1798
K.AGDEVEVFVDRVENSQGEAMLSR.D	2	1269.9	3.8873	0.586	*	Control_2	ZMO1798
K.AGDEVEVFVDRVENSQGEAMLSR.D	2	1270.6	3.6105	0.5849	*	Control_1	ZMO1798
K.AGDEVEVFVDRVENSQGEAMLSR.D	2	1270.8	3.6293	0.6269	*	EtOH_2	ZMO1798
K.AGDEVEVFVDRVENSQGEAMLSR.D	3	846.6	5.3282	0.6638	*	Control_2	ZMO1798
K.AGDEVEVFVDRVENSQGEAMLSR.D	3	847.0	4.6723	0.5743	*	EtOH_1	ZMO1798
K.AGDEVEVFVDRVENSQGEAMLSR.D	3	847.9	6.152	0.5728	*	EtOH_2	ZMO1798
K.AGDHVIPLYTPECR.Q	2	786.1	3.024	0.5268	*	EtOH_2	ZMO1722
K.AGDIFQIVPAQR.F	2	657.9	2.6583	0.4197	*	EtOH_1	ZMO0468
K.AGDIFQIVPAQR.F	2	658.3	3.1025	0.4999	*	EtOH_2	ZMO0468
K.AGDIFQIVPAQR.F	2	658.7	3.569	0.537	*	Control_2	ZMO0468
K.AGDIVLGFSDLKGYTVDAAK.G	3	680.7	3.8805	0.5647	*	EtOH_2	ZMO0889
K.AGDKLVVVAGEPFGK.A	1	1486.7	4.0098	0.6932	*	EtOH_1	ZMO0152
K.AGDKLVVVAGEPFGK.A	1	1488.8	4.0678	0.6972	*	EtOH_2	ZMO0152
K.AGDKLVVVAGEPFGK.A	1	1488.8	4.2777	0.6668	*	Control_1	ZMO0152
K.AGDKLVVVAGEPFGK.A	2	744.3	3.2313	0.1267	*	Control_1	ZMO0152
K.AGDKLVVVAGEPFGK.A	2	744.8	5.4073	0.6628	*	EtOH_2	ZMO0152
K.AGDKLVVVAGEPFGK.A	2	745.1	4.8182	0.5513	*	EtOH_1	ZMO0152
K.AGDKLVVVAGEPFGK.A	2	745.8	4.5951	0.6274	*	Control_2	ZMO0152
K.AGDRVLFGK.W	1	964.6	2.2977	0.3087	*	Control_1	ZMO1928
K.AGDRVLFGK.W	2	481.7	2.5141	0.5302	*	Control_2	ZMO1928
K.AGDRVLFGK.W	2	482.1	2.5758	0.3388	*	EtOH_2	ZMO1928
K.AGDRVLFGK.W	2	482.1	2.5876	0.3912	*	Control_1	ZMO1928
K.AGDSLLLSGK.I	2	481.2	2.7636	0.5362	*	EtOH_1	ZMO1307
K.AGDYTVLVR.H	1	995.0	2.2007	0.393	*	EtOH_2	ZMO1254
K.AGDYTVLVR.H	1	995.8	2.0481	0.2384	*	EtOH_1	ZMO1254
K.AGDYTVLVR.H	2	498.1	3.1858	0.3572	*	EtOH_1	ZMO1254
K.AGEALNILSFSK.K	1	1250.7	2.7157	0.5555	*	Control_2	ZMO0521
K.AGEALNILSFSK.K	1	1250.7	2.7562	0.5788	*	EtOH_1	ZMO0521
K.AGEALNILSFSK.K	1	1251.7	2.7663	0.5537	*	Control_1	ZMO0521
K.AGEALNILSFSK.K	1	1251.7	2.8247	0.5406	*	EtOH_2	ZMO0521
K.AGEALNILSFSK.K	2	625.5	3.8548	0.5575	*	Control_1	ZMO0521
K.AGEALNILSFSK.K	2	625.5	4.2824	0.6413	*	Control_2	ZMO0521
K.AGEALNILSFSK.K	2	626.2	4.385	0.6018	*	EtOH_2	ZMO0521
K.AGEALNILSFSK.K	2	626.7	4.3808	0.6351	*	EtOH_1	ZMO0521
K.AGEALNILSFSKK.A	1	1377.6	2.8466	0.4803	*	Control_1	ZMO0521
K.AGEALNILSFSKK.A	2	689.7	2.8192	0.4632	*	EtOH_2	ZMO0521
K.AGEALNILSFSKK.A	2	690.6	3.9867	0.5139	*	Control_2	ZMO0521
K.AGEALNILSFSKK.A	2	690.6	4.0928	0.5111	*	Control_1	ZMO0521
K.AGEALNILSFSKK.A	2	690.8	4.4138	0.5003	*	EtOH_1	ZMO0521
K.AGEFQAWANILPEKIDFPAAPR.N	2	1222.2	2.9817	0.5803	*	Control_1	ZMO0970
K.AGEISYGIIPQLEK.Q	1	1517.7	3.7551	0.5506	*	EtOH_2	ZMO1424
K.AGEISYGIIPQLEK.Q	2	759.6	3.2286	0.2745	*	EtOH_1	ZMO1424
K.AGELNKDVIVVVR.F	1	1411.8	2.9886	0.584	*	EtOH_2	ZMO0368
K.AGELNKDVIVVVR.F	1	1412.9	3.1875	0.5402	*	Control_1	ZMO0368
K.AGELNKDVIVVVR.F	2	706.5	4.3436	0.4067	*	EtOH_1	ZMO0368
K.AGELNKDVIVVVR.F	2	706.7	4.3344	0.3541	*	EtOH_2	ZMO0368
K.AGELNKDVIVVVR.F	2	707.1	4.5187	0.4028	*	Control_1	ZMO0368
K.AGELNKDVIVVVR.F	2	707.7	2.9071	0.2939	*	Control_2	ZMO0368
K.AGFDGVQIHAANGYLIDEFIR.D	2	1153.5	3.5198	0.5626	*	EtOH_1	ZMO1885
K.AGFDGVQIHAANGYLIDEFIR.D	2	1154.2	4.3975	0.6576	*	EtOH_2	ZMO1885
K.AGFDGVQIHAANGYLIDEFIR.D	3	770.6	5.7608	0.6342	*	EtOH_2	ZMO1885
K.AGFIQANVALALERPDIGPAVR.D	2	1141.2	2.6427	0.4043	*	Control_1	ZMO1767
K.AGFIQANVALALERPDIGPAVR.D	3	760.5	3.5912	0.497	*	EtOH_1	ZMO1767
K.AGGFLSPR.G	1	804.3	1.8341	0.1739	*	Control_1	ZMO1441
K.AGGFLSPR.G	2	403.0	2.7649	0.5705	*	Control_1	ZMO1441
K.AGGIAKEFNTIAIDDGIAMGHGGMLYSLPSR.E	3	1055.3	6.4324	0.6573	*	EtOH_2	ZMO1792
K.AGGPEVLVK.K	1	869.5	1.8314	0.3455	*	Control_2	ZMO1993
K.AGGPEVLVK.K	1	869.6	1.9596	0.4289	*	EtOH_1	ZMO1993
K.AGGPEVLVK.K	2	435.6	3.0445	0.4914	*	EtOH_1	ZMO1993
K.AGGPEVLVKKPLDLGK.M	2	811.3	4.564	0.6635	*	EtOH_2	ZMO1993
K.AGGQDYSPSQISAFILQK.M	2	955.7	5.5843	0.6202	*	Control_2	ZMO0660
K.AGGQDYSPSQISAFILQK.M	2	956.7	5.7428	0.6522	*	Control_1	ZMO0660
K.AGGQDYSPSQISAFILQK.M	2	956.9	5.3235	0.6063	*	EtOH_1	ZMO0660
K.AGGQDYSPSQISAFILQK.M	2	957.3	5.9914	0.6327	*	EtOH_2	ZMO0660
K.AGGQDYSPSQISAFILQK.M	3	637.5	4.7899	0.5423	*	Control_2	ZMO0660
K.AGGQDYSPSQISAFILQK.M	3	637.6	3.9482	0.5918	*	EtOH_2	ZMO0660
K.AGGQDYSPSQISAFILQK.M	3	637.7	4.3991	0.5266	*	Control_1	ZMO0660
K.AGGQDYSPSQISAFILQK.M	3	637.7	4.4276	0.5028	*	EtOH_1	ZMO0660
K.AGGSVEIIAR.R	1	972.6	1.9401	0.4152	*	EtOH_1	ZMO0536
K.AGGSVEIIAR.R	1	973.7	1.9303	0.4881	*	Control_1	ZMO0536
K.AGGSVEIIAR.R	1	973.8	1.9864	0.4243	*	EtOH_2	ZMO0536
K.AGGSVEIIAR.R	1	974.7	2.103	0.3651	*	Control_2	ZMO0536
K.AGGSVEIIAR.R	2	487.2	2.5008	0.2607	*	Control_1	ZMO0536
K.AGGSVEIIAR.R	2	488.1	3.651	0.418	*	EtOH_1	ZMO0536
K.AGGSVEIIAR.R	2	488.4	3.3515	0.3719	*	Control_2	ZMO0536
K.AGGSVEIIAR.R	2	488.4	3.6177	0.4	*	EtOH_2	ZMO0536
K.AGGTAAFVDAEHALDPVYAK.K	2	1002.4	4.7901	0.7295	*	EtOH_2	ZMO1166
K.AGGTAAFVDAEHALDPVYAK.K	2	1003.9	4.9944	0.6212	*	EtOH_1	ZMO1166
K.AGHAIETADLGGGLGVR.Y	2	797.7	4.8842	0.6594	*	Control_1	ZMO1768
K.AGHAIETADLGGGLGVR.Y	2	797.7	5.0139	0.6407	*	EtOH_2	ZMO1768
K.AGHAIETADLGGGLGVR.Y	2	797.8	4.8843	0.6589	*	EtOH_1	ZMO1768
K.AGHAIETADLGGGLGVR.Y	2	799.3	2.5119	0.3702	*	Control_2	ZMO1768
K.AGHEAEVEK.I	1	971.5	2.4747	0.4994	*	EtOH_2	ZMO1581
K.AGHEAEVEK.I	1	971.6	2.4965	0.4127	*	EtOH_1	ZMO1581
K.AGHEAEVEK.I	2	486.6	2.8592	0.491	*	EtOH_2	ZMO1581
K.AGIAEPSLWTR.A	1	1201.7	2.6936	0.3517	*	Control_2	ZMO0374
K.AGIAEPSLWTR.A	1	1202.5	2.2747	0.2363	*	EtOH_2	ZMO0374
K.AGIAEPSLWTR.A	2	601.1	2.6744	0.3421	*	EtOH_2	ZMO0374
K.AGIAEPSLWTR.A	2	601.1	3.5478	0.4243	*	Control_2	ZMO0374
K.AGIAFTVHPYDYDPK.A	2	849.4	3.8406	0.4857	*	EtOH_1	ZMO0125
K.AGIAFTVHPYDYDPKAPAAGLQAAEALQQPAEIVYK.T	3	1272.5	6.016	0.6677	*	EtOH_1	ZMO0125
K.AGIAFTVHPYDYDPKAPAAGLQAAEALQQPAEIVYK.T	3	1272.7	6.0091	0.6732	*	EtOH_2	ZMO0125
K.AGIAFTVHPYDYDPKAPAAGLQAAEALQQPAEIVYK.T	3	1273.2	6.1933	0.6418	*	Control_1	ZMO0125
K.AGIAMIFTGTR.H	1	1137.7	2.2774	0.4477	*	Control_2	ZMO0027
K.AGIAMIFTGTR.H	1	1139.7	2.4372	0.4535	*	EtOH_1	ZMO0027
K.AGIAMIFTGTR.H	1	1139.7	2.5307	0.4067	*	Control_1	ZMO0027
K.AGIAMIFTGTR.H	1	1139.7	2.6702	0.4108	*	EtOH_2	ZMO0027
K.AGIAMIFTGTR.H	2	569.7	3.6491	0.5707	*	Control_1	ZMO0027
K.AGIAMIFTGTR.H	2	570.6	2.9054	0.5299	*	EtOH_1	ZMO0027
K.AGIAMIFTGTR.H	2	571.0	3.7868	0.5198	*	EtOH_2	ZMO0027
K.AGIAMIFTGTR.H	2	571.1	3.827	0.4721	*	Control_2	ZMO0027
K.AGICQQWQEELR.S	2	731.2	3.3584	0.5063	*	Control_2	ZMO1121
K.AGIFFLGR.A	1	880.7	1.8761	0.2033	*	Control_1	ZMO1682
K.AGIFFLGR.A	1	881.7	1.9659	0.3083	*	EtOH_1	ZMO1682
K.AGIFFLGR.A	2	441.1	2.6494	0.4765	*	EtOH_1	ZMO1682
K.AGIFFLGR.A	2	441.1	2.6674	0.4949	*	EtOH_2	ZMO1682
K.AGIKLLEPVMR.V	2	615.2	3.3413	0.3664	*	EtOH_2	ZMO0515
K.AGILTDIK.R	1	831.9	1.878	0.2358	*	Control_1	ZMO1754
K.AGIQSFVNQAMEGATEVVR.K	2	1004.3	2.7422	0.502	*	EtOH_1	ZMO1897
K.AGIQSFVNQAMEGATEVVR.K	2	1005.6	2.8627	0.4819	*	Control_1	ZMO1897
K.AGISFGKDDMIVPAAK.E	2	810.8	4.2901	0.4456	*	EtOH_1	ZMO0732
K.AGISFGKDDMIVPAAK.E	2	810.8	4.4763	0.6125	*	Control_2	ZMO0732
K.AGITIAALAQSLGLNPAK.V	2	855.4	3.926	0.6357	*	EtOH_1	ZMO0738
K.AGITIAALAQSLGLNPAK.V	2	856.4	5.0005	0.5938	*	Control_2	ZMO0738
K.AGITIAALAQSLGLNPAK.V	2	856.8	5.2203	0.5781	*	Control_1	ZMO0738
K.AGITIAALAQSLGLNPAKVAVER.N	2	1133.0	5.1255	0.6391	*	EtOH_2	ZMO0738
K.AGITIAALAQSLGLNPAKVAVER.N	3	756.1	4.7296	0.5388	*	Control_1	ZMO0738
K.AGITIAALAQSLGLNPAKVAVER.N	3	756.2	5.0114	0.5755	*	EtOH_2	ZMO0738
K.AGIVHFQAGEVIPAGLPR.K	2	917.0	4.0083	0.6394	*	EtOH_1	ZMO0419
K.AGKLIPDDLMIR.I	2	672.3	3.0903	0.4719	*	Control_1	ZMO0538
K.AGLANGGKDAGEPGPR.P	2	733.9	3.4308	0.4914	*	EtOH_1	ZMO1721
K.AGLANGGKDAGEPGPR.P	2	734.2	4.5123	0.5938	*	EtOH_2	ZMO1721
K.AGLANGGKDAGEPGPRPAANNSR.G	2	1089.3	3.2586	0.5195	*	Control_2	ZMO1721
K.AGLANGGKDAGEPGPRPAANNSR.G	2	1089.4	3.6364	0.3987	*	EtOH_1	ZMO1721
K.AGLANGGKDAGEPGPRPAANNSR.G	2	1089.4	3.7526	0.4949	*	EtOH_2	ZMO1721
K.AGLANGGKDAGEPGPRPAANNSR.G	2	1090.9	3.6884	0.48	*	Control_1	ZMO1721
K.AGLGMISR.S	1	804.5	1.9017	0.2471	*	EtOH_2	ZMO1723
K.AGLGMISR.S	1	804.6	1.824	0.3823	*	Control_1	ZMO1723
K.AGLGMISR.S	2	402.7	2.5084	0.3961	*	Control_2	ZMO1723
K.AGLITAMK.A	1	806.6	1.8244	0.3088	*	Control_1	ZMO1619
K.AGLITAMK.A	2	404.0	3.2185	0.3652	*	EtOH_2	ZMO1619
K.AGLITAMK.A	2	404.1	2.888	0.2779	*	EtOH_1	ZMO1619
K.AGLPAGAVYGFTTMLWK.L	2	893.1	3.3227	0.5509	*	EtOH_2	ZMO0227
K.AGLPAGAVYGFTTMLWK.L	2	893.3	3.6792	0.22	*	Control_1	ZMO0227
K.AGLPAGAVYGFTTMLWK.L	2	893.3	4.7	0.7276	*	EtOH_1	ZMO0227
K.AGLPEEAIQLVPTTDR.A	2	855.8	4.3729	0.6799	*	Control_2	ZMO1661
K.AGLSNDDLQDELWQPALK.A	2	1008.4	2.9	0.3252	*	Control_1	ZMO0124
K.AGLTAPPCLR.R	1	998.6	1.8807	0.3055	*	EtOH_1	ZMO1107
K.AGLTLIEDAALAQENAGLTEWPVPLLGR.F	2	1460.0	5.6546	0.7166	*	EtOH_2	ZMO1444
K.AGLTLIEDAALAQENAGLTEWPVPLLGR.F	2	1460.3	5.9004	0.7392	*	EtOH_1	ZMO1444
K.AGLTLIEDAALAQENAGLTEWPVPLLGR.F	2	1461.1	5.4218	0.6502	*	Control_1	ZMO1444
K.AGLTLIEDAALAQENAGLTEWPVPLLGR.F	3	973.9	5.3071	0.6902	*	Control_1	ZMO1444
K.AGLTLIEDAALAQENAGLTEWPVPLLGR.F	3	973.9	6.1613	0.7332	*	EtOH_2	ZMO1444
K.AGLTLIEDAALAQENAGLTEWPVPLLGR.F	3	974.1	5.0932	0.5008	*	Control_2	ZMO1444
K.AGLTLIEDAALAQENAGLTEWPVPLLGR.F	3	974.2	6.9459	0.7414	*	EtOH_1	ZMO1444
K.AGLTLIEDAALAQENAGLTEWPVPLLGRFDEAYLAVPR.E	3	1361.3	5.5615	0.6616	*	EtOH_1	ZMO1444
K.AGLTLIEDAALAQENAGLTEWPVPLLGRFDEAYLAVPR.E	3	1361.5	6.8749	0.7021	*	EtOH_2	ZMO1444
K.AGLTLIEDAALAQENAGLTEWPVPLLGRFDEAYLAVPR.E	3	1362.4	6.6002	0.6929	*	Control_1	ZMO1444
K.AGLVSSNIATSIDGTFAGQVK.L	2	1018.5	5.9451	0.7143	*	Control_1	ZMO0612
K.AGLVSSNIATSIDGTFAGQVK.L	2	1018.6	6.2029	0.66	*	EtOH_1	ZMO0612
K.AGLVSSNIATSIDGTFAGQVK.L	2	1019.8	6.5465	0.6942	*	Control_2	ZMO0612
K.AGLVSSNIATSIDGTFAGQVK.L	2	1019.9	6.5198	0.7099	*	EtOH_2	ZMO0612
K.AGLVSSNIATSIDGTFAGQVK.L	3	679.7	3.9506	0.5075	*	Control_2	ZMO0612
K.AGMDELFEQSR.A	1	1282.6	1.8083	0.1074	*	Control_2	ZMO1407
K.AGMDELFEQSR.A	1	1284.6	3.1015	0.2697	*	EtOH_1	ZMO1407
K.AGMDELFEQSR.A	1	1284.6	3.3637	0.2568	*	Control_1	ZMO1407
K.AGMDELFEQSR.A	1	1284.7	3.0671	0.1554	*	EtOH_2	ZMO1407
K.AGMDELFEQSR.A	2	642.7	3.1522	0.4022	*	Control_2	ZMO1407
K.AGMDELFEQSR.A	2	643.2	3.9155	0.405	*	EtOH_1	ZMO1407
K.AGMDELFEQSR.A	2	643.2	3.9984	0.3983	*	EtOH_2	ZMO1407
K.AGMIGMSK.S	1	794.4	1.9853	0.4085	*	EtOH_2	ZMO1222
K.AGMIGMSK.S	1	794.5	1.8014	0.3926	*	Control_2	ZMO1222
K.AGMIGMSK.S	1	794.5	2.0792	0.4052	*	EtOH_1	ZMO1222
K.AGMIGMSK.S	1	795.7	1.9275	0.4141	*	Control_1	ZMO1222
K.AGNEAPDVVSAVSGQYQAEAGAGVAAAVSLADR.I	2	1553.5	2.5837	0.5176	*	EtOH_1	ZMO1444
K.AGNLDAVEKDEEALSSYNELISLFSGSETPELR.N	3	1195.6	3.5833	0.4626	*	Control_2	ZMO0756
K.AGNLDAVEKDEEALSSYNELISLFSGSETPELR.N	3	1196.0	5.3335	0.6628	*	EtOH_1	ZMO0756
K.AGNSIQNTADNAGK.A	1	1360.8	3.1361	0.5454	*	Control_2	ZMO0994
K.AGNSIQNTADNAGK.A	1	1361.7	3.0598	0.5625	*	Control_1	ZMO0994
K.AGNSIQNTADNAGK.A	1	1361.8	3.086	0.6057	*	EtOH_2	ZMO0994
K.AGNSIQNTADNAGK.A	1	1362.7	2.989	0.5557	*	EtOH_1	ZMO0994
K.AGNSIQNTADNAGK.A	2	680.7	3.7399	0.5825	*	Control_1	ZMO0994
K.AGNSIQNTADNAGK.A	2	681.0	4.2766	0.6172	*	Control_2	ZMO0994
K.AGNSIQNTADNAGK.A	2	682.3	4.0965	0.5835	*	EtOH_1	ZMO0994
K.AGNSIQNTADNAGK.A	2	682.6	4.3197	0.6036	*	EtOH_2	ZMO0994
K.AGNSIQNTADNAGKAVSDTAEDAHDGAK.N	2	1365.0	4.1096	0.6508	*	Control_1	ZMO0994
K.AGNSIQNTADNAGKAVSDTAEDAHDGAK.N	2	1366.5	5.2353	0.668	*	EtOH_2	ZMO0994
K.AGNSIQNTADNAGKAVSDTAEDAHDGAK.N	3	909.8	5.8587	0.5166	*	Control_2	ZMO0994
K.AGNSIQNTADNAGKAVSDTAEDAHDGAK.N	3	910.6	4.5829	0.4104	*	EtOH_2	ZMO0994
K.AGNSIQNTADNAGKAVSDTAEDAHDGAK.N	3	910.6	5.0925	0.592	*	EtOH_1	ZMO0994
K.AGQILGLIDAPDLDQQYAAAK.A	2	1087.5	3.3268	0.5947	*	EtOH_1	ZMO0779
K.AGQLLPIDAPLHLK.G	2	743.7	3.8073	0.4844	*	EtOH_1	ZMO1306
K.AGQNFHNVADIGTGTGLLAFAAR.H	2	1151.4	6.089	0.6883	*	EtOH_2	ZMO0570
K.AGQNFHNVADIGTGTGLLAFAAR.H	2	1151.5	5.3337	0.63	*	Control_1	ZMO0570
K.AGQNFHNVADIGTGTGLLAFAAR.H	2	1152.0	3.6608	0.5152	*	EtOH_1	ZMO0570
K.AGQPAERDLLSIR.F	2	715.3	2.8665	0.2852	*	EtOH_2	ZMO0923
K.AGQVIDPHTAIGLAAAR.E	1	1660.8	2.0282	0.2519	*	Control_1	ZMO1891
K.AGQVIDPHTAIGLAAAR.E	1	1662.0	1.8257	0.3073	*	EtOH_2	ZMO1891
K.AGQVIDPHTAIGLAAAR.E	1	1662.9	2.1668	0.2883	*	EtOH_1	ZMO1891
K.AGQVIDPHTAIGLAAAR.E	2	831.2	5.1276	0.6756	*	Control_2	ZMO1891
K.AGQVIDPHTAIGLAAAR.E	2	831.3	5.7615	0.7288	*	EtOH_2	ZMO1891
K.AGQVIDPHTAIGLAAAR.E	2	832.3	5.6159	0.7058	*	EtOH_1	ZMO1891
K.AGQVIDPHTAIGLAAAR.E	2	832.3	5.6913	0.7097	*	Control_1	ZMO1891
K.AGQVIDPHTAIGLAAAR.E	3	554.9	3.8435	0.6366	*	Control_1	ZMO1891
K.AGQVIDPHTAIGLAAAR.E	3	555.1	3.9989	0.5954	*	EtOH_1	ZMO1891
K.AGQYAYR.D	1	828.4	2.0517	0.4581	*	EtOH_2	ZMO1515
K.AGQYAYR.D	1	830.4	2.0024	0.3282	*	EtOH_1	ZMO1515
K.AGQYAYR.D	2	414.8	2.7122	0.3822	*	Control_1	ZMO1515
K.AGQYAYR.D	2	415.0	2.7437	0.3793	*	EtOH_1	ZMO1515
K.AGSIYTSRPR.L	2	555.6	2.5228	0.4134	*	EtOH_1	ZMO1993
K.AGSLISVAGGGDTVAALNHAGVAK.D	2	1068.8	6.3561	0.7111	*	Control_1	ZMO0178
K.AGSLISVAGGGDTVAALNHAGVAK.D	2	1068.8	6.5712	0.7238	*	Control_2	ZMO0178
K.AGSLISVAGGGDTVAALNHAGVAK.D	2	1068.9	6.3398	0.7347	*	EtOH_1	ZMO0178
K.AGSLISVAGGGDTVAALNHAGVAK.D	2	1069.2	6.248	0.7237	*	EtOH_2	ZMO0178
K.AGSLISVAGGGDTVAALNHAGVAK.D	3	713.4	4.6404	0.5135	*	Control_2	ZMO0178
K.AGSLISVAGGGDTVAALNHAGVAK.D	3	714.0	3.5363	0.5732	*	EtOH_1	ZMO0178
K.AGSLVELVLLEK.G	2	636.1	4.3324	0.5509	*	Control_2	ZMO1309
K.AGSLVELVLLEK.G	2	636.3	3.5359	0.4781	*	Control_1	ZMO1309
K.AGSLVELVLLEK.G	2	636.3	4.1412	0.5866	*	EtOH_1	ZMO1309
K.AGSLVELVLLEK.G	2	636.3	4.2599	0.5036	*	EtOH_2	ZMO1309
K.AGSNTESNKGK.E	1	1095.2	2.0342	0.2395	*	Control_2	ZMO0164
K.AGSNTESNKGK.E	1	1095.4	1.8616	0.238	*	EtOH_2	ZMO0164
K.AGSPAMKIRNSLK.S	1	1374.7	2.0684	0.0829	*	EtOH_1	ZMO1246
K.AGSQVAEIYNSR.E	1	1294.5	2.1413	0.3661	*	Control_2	ZMO0462
K.AGSQVAEIYNSR.E	1	1294.8	2.4188	0.4636	*	EtOH_1	ZMO0462
K.AGSQVAEIYNSR.E	2	648.2	3.4909	0.5539	*	Control_1	ZMO0462
K.AGSWNSASDWK.V	1	1210.2	1.8437	0.4151	*	EtOH_1	ZMO0709
K.AGTGIKKGANTVGK.A	2	651.5	2.7138	0.5498	*	Control_2	ZMO0994
K.AGTGIKKGANTVGK.A	2	651.5	3.2468	0.572	*	EtOH_2	ZMO0994
K.AGTGIKKGANTVGK.A	2	651.8	3.1362	0.5812	*	Control_1	ZMO0994
K.AGTTGLLMIGGGVPK.N	1	1371.7	1.9647	0.4422	*	EtOH_2	ZMO1019
K.AGTTGLLMIGGGVPK.N	1	1373.8	1.9873	0.5337	*	EtOH_1	ZMO1019
K.AGTTGLLMIGGGVPK.N	1	1373.8	2.1376	0.4965	*	Control_1	ZMO1019
K.AGTTGLLMIGGGVPK.N	1	1373.8	2.1899	0.5108	*	Control_2	ZMO1019
K.AGTTGLLMIGGGVPK.N	2	686.7	4.6086	0.5877	*	Control_2	ZMO1019
K.AGTTGLLMIGGGVPK.N	2	686.7	4.6598	0.6099	*	EtOH_2	ZMO1019
K.AGTTGLLMIGGGVPK.N	2	687.2	4.3385	0.4803	*	EtOH_1	ZMO1019
K.AGTTGLLMIGGGVPK.N	2	687.6	3.9803	0.5902	*	Control_1	ZMO1019
K.AGTTNIVDVIEA.-	1	1203.8	1.9486	0.2648	*	EtOH_1	ZMO0152
K.AGTTNIVDVIEA.-	1	1204.5	1.8893	0.4297	*	Control_2	ZMO0152
K.AGTTNIVDVIEA.-	1	1204.7	1.8604	0.336	*	Control_1	ZMO0152
K.AGTTNIVDVIEA.-	2	602.1	3.2179	0.5413	*	EtOH_1	ZMO0152
K.AGTTNIVDVIEA.-	2	602.6	2.9168	0.4797	*	Control_1	ZMO0152
K.AGTTNIVDVIEA.-	2	603.0	3.3503	0.4621	*	Control_2	ZMO0152
K.AGTTNIVDVIEA.-	2	603.0	3.5757	0.5172	*	EtOH_2	ZMO0152
K.AGVANSINVISYGK.E	1	1392.6	3.0271	0.6403	*	EtOH_1	ZMO0166
K.AGVANSINVISYGK.E	1	1392.8	2.9526	0.6186	*	Control_1	ZMO0166
K.AGVANSINVISYGK.E	1	1393.7	3.0322	0.5739	*	EtOH_2	ZMO0166
K.AGVANSINVISYGK.E	1	1395.0	2.8547	0.5793	*	Control_2	ZMO0166
K.AGVANSINVISYGK.E	2	697.2	4.6987	0.7037	*	Control_1	ZMO0166
K.AGVANSINVISYGK.E	2	697.3	4.3388	0.6794	*	Control_2	ZMO0166
K.AGVANSINVISYGK.E	2	697.7	4.2794	0.6757	*	EtOH_1	ZMO0166
K.AGVANSINVISYGK.E	2	697.7	4.6974	0.7523	*	EtOH_2	ZMO0166
K.AGVDLMSFGFTK.N	2	637.3	3.793	0.5752	*	EtOH_2	ZMO1347
K.AGVLPEEK.A	2	422.1	2.8243	0.3273	*	EtOH_2	ZMO1909
K.AGVNIGTFHLGR.R	2	621.7	2.8921	0.3387	*	EtOH_2	ZMO1685
K.AGVPIQFFHGR.G	2	615.2	2.7634	0.475	*	Control_1	ZMO1496
K.AGVPIQFFHGR.G	2	616.1	2.9272	0.5654	*	EtOH_1	ZMO1496
K.AGYDVDANVGYDFGPFR.V	2	932.1	3.6334	0.5161	*	EtOH_2	ZMO1354
K.AGYKLPK.Y	1	776.5	1.8268	0.2422	*	EtOH_2	ZMO1300
K.AGYKLPK.Y	1	777.7	1.8143	0.1838	*	EtOH_1	ZMO1300
K.AGYKPGEDVFIALDAASSEFYNK.D	2	1247.0	4.2472	0.616	*	EtOH_1	ZMO1608
K.AGYKPGEDVFIALDAASSEFYNK.D	2	1247.5	5.7696	0.7104	*	EtOH_2	ZMO1608
K.AGYKPGEDVFIALDAASSEFYNK.D	3	832.3	3.7079	0.4637	*	EtOH_2	ZMO1608
K.AGYKPGEDVFIALDAASSEFYNKDQNIYDLK.G	3	1161.2	6.3834	0.687	*	EtOH_2	ZMO1608
K.AGYKPGEDVFIALDAASSEFYNKDQNIYDLK.G	3	1161.7	4.5562	0.6418	*	Control_1	ZMO1608
K.AGYKPGEDVFIALDAASSEFYNKDQNIYDLK.G	3	1161.9	6.1525	0.731	*	EtOH_1	ZMO1608
K.AGYKPGEDVFIALDAASSEFYNKDQNIYDLKGEGR.K	3	1294.8	3.9258	0.5066	*	EtOH_1	ZMO1608
K.AGYKPGEDVFIALDAASSEFYNKDQNIYDLKGEGR.K	3	1294.8	5.5599	0.6788	*	EtOH_2	ZMO1608
K.AHGGTLFLDEIADMPIPTQAK.I	2	1113.5	3.2478	0.256	*	EtOH_2	ZMO1124
K.AHGIVTESWSPLGR.A	2	755.3	3.0751	0.4738	*	EtOH_1	ZMO1344
K.AHGIVTESWSPLGR.A	2	756.7	4.1169	0.7565	*	EtOH_2	ZMO1344
K.AHGIVTESWSPLGR.A	2	756.9	3.6113	0.7151	*	Control_1	ZMO1344
K.AHGVIQAG.-	1	752.5	1.9552	0.4579	*	EtOH_2	ZMO1643
K.AHGVIQAG.-	1	752.5	2.0259	0.4349	*	Control_1	ZMO1643
K.AHGVIQAG.-	1	752.5	2.0931	0.4096	*	EtOH_1	ZMO1643
K.AHNIDPVFAVEDDGR.Y	2	828.3	4.1918	0.6075	*	EtOH_2	ZMO0323
K.AHPGYLQAAGFK.I	1	1259.6	2.9189	0.5978	*	EtOH_2	ZMO1764
K.AHPGYLQAAGFK.I	2	631.7	3.8715	0.7877	*	Control_1	ZMO1764
K.AHPGYLQAAGFK.I	2	632.2	3.8375	0.7952	*	EtOH_2	ZMO1764
K.AHQLLESR.K	1	953.6	1.9328	0.407	*	EtOH_1	ZMO1993
K.AHQLLESR.K	1	955.6	1.9961	0.3919	*	EtOH_2	ZMO1993
K.AHVDNWR.W	1	897.6	1.8183	0.5233	*	EtOH_2	ZMO0367
K.AIAAAVDK.N	1	758.6	1.9426	0.3969	*	EtOH_1	ZMO0726
K.AIAAAVDK.N	1	760.5	2.4692	0.4136	*	EtOH_2	ZMO0726
K.AIAAAVDKNK.L	1	1000.6	2.9994	0.5205	*	EtOH_1	ZMO0726
K.AIAAAVDKNK.L	1	1001.3	1.8947	0.2248	*	Control_1	ZMO0726
K.AIAAAVDKNK.L	1	1002.6	2.9051	0.4216	*	Control_2	ZMO0726
K.AIAAAVDKNK.L	1	1002.6	3.1651	0.4125	*	EtOH_2	ZMO0726
K.AIAAAVDKNK.L	2	501.1	3.0311	0.2856	*	EtOH_2	ZMO0726
K.AIAAAVDKNK.L	2	501.5	2.909	0.2678	*	EtOH_1	ZMO0726
K.AIAAAVDKNK.L	2	501.5	2.9465	0.2887	*	Control_2	ZMO0726
K.AIAAAVDKNK.L	2	502.2	2.9027	0.2871	*	Control_1	ZMO0726
K.AIAAAVDKNKLYTVAEAIALVR.E	2	1151.0	5.5325	0.6806	*	EtOH_2	ZMO0726
K.AIAAAVDKNKLYTVAEAIALVR.E	2	1151.3	4.0826	0.5648	*	Control_1	ZMO0726
K.AIAAAVDKNKLYTVAEAIALVR.E	3	768.0	4.6421	0.5955	*	EtOH_1	ZMO0726
K.AIAAAVDKNKLYTVAEAIALVR.E	3	768.0	5.4244	0.6072	*	Control_1	ZMO0726
K.AIAAAVDKNKLYTVAEAIALVR.E	3	768.9	5.5957	0.6693	*	EtOH_2	ZMO0726
K.AIAAEAVR.-	1	800.6	1.9725	0.2598	*	EtOH_1	ZMO0478
K.AIAAEAVR.-	2	400.9	2.5808	0.2425	*	EtOH_2	ZMO0478
K.AIAAGAVAIVARPEVK.I	2	768.7	4.2599	0.6074	*	Control_1	ZMO0826
K.AIAAGAVAIVARPEVK.I	2	768.8	4.2736	0.5851	*	EtOH_2	ZMO0826
K.AIAAGAVAIVARPEVK.I	2	768.9	2.7082	0.3502	*	EtOH_1	ZMO0826
K.AIAAIHSQK.I	1	939.5	2.0008	0.4316	*	Control_2	ZMO0684
K.AIAAIHSQK.I	1	940.6	2.502	0.5674	*	Control_1	ZMO0684
K.AIAAIHSQK.I	1	940.7	2.7259	0.5547	*	EtOH_1	ZMO0684
K.AIAAIHSQK.I	1	940.8	2.5288	0.5623	*	EtOH_2	ZMO0684
K.AIAAIHSQK.I	2	470.1	3.0285	0.5131	*	Control_2	ZMO0684
K.AIAAIHSQK.I	2	470.3	2.5819	0.5326	*	Control_1	ZMO0684
K.AIAAIHSQK.I	2	471.1	2.9693	0.5663	*	EtOH_1	ZMO0684
K.AIAAIHSQK.I	2	471.1	2.9702	0.3552	*	EtOH_2	ZMO0684
K.AIAALVPVLAIDDLTAK.F	1	1693.7	3.4371	0.6539	*	Control_1	ZMO0238
K.AIAALVPVLAIDDLTAK.F	1	1694.0	3.2001	0.7055	*	EtOH_1	ZMO0238
K.AIAALVPVLAIDDLTAK.F	1	1694.8	3.2698	0.6622	*	Control_2	ZMO0238
K.AIAALVPVLAIDDLTAK.F	1	1695.0	3.2666	0.6365	*	EtOH_2	ZMO0238
K.AIAALVPVLAIDDLTAK.F	2	847.6	5.1285	0.7753	*	EtOH_1	ZMO0238
K.AIAALVPVLAIDDLTAK.F	2	848.1	4.0708	0.6855	*	Control_2	ZMO0238
K.AIAALVPVLAIDDLTAK.F	2	848.3	4.1423	0.67	*	Control_1	ZMO0238
K.AIAALVPVLAIDDLTAK.F	3	565.7	4.9587	0.696	*	EtOH_2	ZMO0238
K.AIAALVPVLAIDDLTAK.F	3	565.8	5.3999	0.6803	*	EtOH_1	ZMO0238
K.AIAEHAYYFGEDQGR.Y	2	864.2	4.972	0.7352	*	EtOH_1	ZMO0820
K.AIAFNAVETPITQMVVAAGR.D	2	1030.5	2.8622	0.4567	*	EtOH_1	ZMO1231
K.AIALVATNGGEVK.D	1	1243.7	2.7202	0.4146	*	Control_2	ZMO1596
K.AIALVATNGGEVK.D	1	1243.7	2.7924	0.4397	*	Control_1	ZMO1596
K.AIALVATNGGEVK.D	1	1243.8	2.8146	0.4317	*	EtOH_2	ZMO1596
K.AIALVATNGGEVK.D	1	1244.8	2.8394	0.4738	*	EtOH_1	ZMO1596
K.AIALVATNGGEVK.D	2	621.8	4.1386	0.5604	*	EtOH_2	ZMO1596
K.AIALVATNGGEVK.D	2	622.7	4.2286	0.4932	*	EtOH_1	ZMO1596
K.AIALVATNGGEVK.D	2	623.2	4.4532	0.5533	*	Control_1	ZMO1596
K.AIALVATNGGEVK.D	2	623.3	4.5897	0.5474	*	Control_2	ZMO1596
K.AIALVATNGGEVKDYEGIDK.S	2	1032.3	5.704	0.6732	*	EtOH_1	ZMO1596
K.AIALVATNGGEVKDYEGIDK.S	2	1032.9	4.0018	0.4327	*	Control_1	ZMO1596
K.AIALVATNGGEVKDYEGIDK.S	2	1033.4	5.5809	0.6357	*	EtOH_2	ZMO1596
K.AIALVATNGGEVKDYEGIDK.S	2	1033.9	5.7379	0.6471	*	Control_2	ZMO1596
K.AIALVATNGGEVKDYEGIDKSK.K	2	1140.3	5.2647	0.6207	*	EtOH_2	ZMO1596
K.AIALVATNGGEVKDYEGIDKSK.K	3	760.7	3.5458	0.5067	*	EtOH_2	ZMO1596
K.AIAQGATDGFVK.T	1	1177.6	2.2981	0.5934	*	Control_1	ZMO0512
K.AIDDPELQSK.G	1	1117.6	2.2776	0.4365	*	Control_1	ZMO0740
K.AIDDPELQSK.G	1	1117.6	2.4341	0.5046	*	EtOH_1	ZMO0740
K.AIDDPELQSK.G	1	1117.7	2.4878	0.4394	*	EtOH_2	ZMO0740
K.AIDDPELQSK.G	1	1117.7	2.5221	0.4682	*	Control_2	ZMO0740
K.AIDDPELQSK.G	2	559.2	3.0804	0.5293	*	EtOH_1	ZMO0740
K.AIDEVSWFPAK.G	1	1262.6	2.4906	0.4145	*	EtOH_2	ZMO0323
K.AIDEVSWFPAK.G	1	1262.7	2.3089	0.4572	*	EtOH_1	ZMO0323
K.AIDEVSWFPAK.G	2	631.8	3.6689	0.6863	*	Control_2	ZMO0323
K.AIDEVSWFPAK.G	2	632.0	3.9624	0.6485	*	EtOH_2	ZMO0323
K.AIDEVSWFPAK.G	2	632.8	3.5948	0.6315	*	EtOH_1	ZMO0323
K.AIDIPASLSPYTEGMHTLSAIGDMTLIDAK.K	2	1566.5	3.8262	0.6676	*	EtOH_2	ZMO1442
K.AIDLSLEDISLVDAR.A	1	1629.9	2.6283	0.5282	*	Control_2	ZMO1137
K.AIDLSLEDISLVDAR.A	1	1629.9	3.0924	0.5825	*	EtOH_1	ZMO1137
K.AIDLSLEDISLVDAR.A	1	1630.0	2.8281	0.5606	*	EtOH_2	ZMO1137
K.AIDLSLEDISLVDAR.A	1	1630.1	3.248	0.5424	*	Control_1	ZMO1137
K.AIDLSLEDISLVDAR.A	2	815.7	4.6992	0.6433	*	EtOH_1	ZMO1137
K.AIDLSLEDISLVDAR.A	2	816.3	5.0216	0.6524	*	Control_1	ZMO1137
K.AIDLSLEDISLVDAR.A	2	816.3	5.0646	0.6186	*	EtOH_2	ZMO1137
K.AIDLSLEDISLVDAR.A	2	816.7	5.3014	0.6478	*	Control_2	ZMO1137
K.AIDVIGENVSNASTTGYAR.R	2	969.8	5.7349	0.7304	*	Control_2	ZMO0605
K.AIDVIGENVSNASTTGYAR.R	2	969.9	5.273	0.7206	*	Control_1	ZMO0605
K.AIDVPPSIVPSMIDEFPILFIAAAMAEGK.S	2	1522.0	3.6147	0.6094	*	Control_2	ZMO1796
K.AIDVPPSIVPSMIDEFPILFIAAAMAEGK.S	2	1522.5	4.4352	0.7404	*	EtOH_2	ZMO1796
K.AIDVPPSIVPSMIDEFPILFIAAAMAEGK.S	2	1523.2	4.476	0.6403	*	EtOH_1	ZMO1796
K.AIDVPPSIVPSMIDEFPILFIAAAMAEGK.S	2	1523.5	3.8473	0.598	*	Control_1	ZMO1796
K.AIDVPPSIVPSMIDEFPILFIAAAMAEGK.S	3	1015.3	5.7075	0.7165	*	Control_1	ZMO1796
K.AIDVPPSIVPSMIDEFPILFIAAAMAEGK.S	3	1015.3	6.0318	0.7564	*	EtOH_2	ZMO1796
K.AIDVPPSIVPSMIDEFPILFIAAAMAEGK.S	3	1015.4	6.1032	0.7655	*	EtOH_1	ZMO1796
K.AIEAVEK.E	1	759.6	2.0944	0.09	*	Control_1	ZMO1878
K.AIEAVEKEK.T	2	508.8	2.5989	0.3205	*	EtOH_2	ZMO1878
K.AIEAVNNVAK.I	1	1028.1	1.9636	0.541	*	Control_1	ZMO1609
K.AIEAVNNVAK.I	1	1028.5	2.3141	0.5264	*	EtOH_1	ZMO1609
K.AIEAVNNVAK.I	1	1028.7	1.848	0.3792	*	Control_2	ZMO1609
K.AIEAVNNVAK.I	1	1028.8	2.2007	0.5005	*	EtOH_2	ZMO1609
K.AIEAVNNVAK.I	2	515.1	3.244	0.4302	*	EtOH_1	ZMO1609
K.AIEEAIDQPPLLAAPADIGR.A	2	1030.7	3.822	0.5342	*	EtOH_1	ZMO1002
K.AIEEAIDQPPLLAAPADIGR.A	2	1031.4	4.8475	0.6238	*	Control_2	ZMO1002
K.AIFPAAEYYALLAEEALK.D	2	992.4	5.2263	0.6337	*	EtOH_1	ZMO0312
K.AIFPAAEYYALLAEEALK.D	2	992.5	5.5113	0.5989	*	Control_2	ZMO0312
K.AIFPAAEYYALLAEEALK.D	2	992.6	5.7512	0.613	*	Control_1	ZMO0312
K.AIFPAAEYYALLAEEALK.D	2	992.8	4.092	0.5264	*	EtOH_2	ZMO0312
K.AIFPAAEYYALLAEEALKDLK.N	2	1171.5	5.1151	0.6527	*	EtOH_2	ZMO0312
K.AIFPVAGQGTR.F	1	1116.6	1.9365	0.4068	*	EtOH_2	ZMO1767
K.AIFPVAGQGTR.F	1	1116.6	2.2661	0.3774	*	EtOH_1	ZMO1767
K.AIFPVAGQGTR.F	1	1117.7	2.5104	0.4624	*	Control_2	ZMO1767
K.AIFPVAGQGTR.F	2	558.7	2.9026	0.4491	*	EtOH_1	ZMO1767
K.AIFPVAGQGTR.F	2	558.9	2.74	0.4427	*	Control_2	ZMO1767
K.AIFVNPTGLFEIGGPDGDAGLTGR.K	2	1187.9	5.5583	0.7119	*	Control_1	ZMO0273
K.AIFVNPTGLFEIGGPDGDAGLTGR.K	2	1188.4	5.5502	0.7196	*	EtOH_2	ZMO0273
K.AIFVNPTGLFEIGGPDGDAGLTGR.K	2	1189.0	5.6215	0.726	*	EtOH_1	ZMO0273
K.AIFVNPTGLFEIGGPDGDAGLTGR.K	2	1189.4	5.8299	0.7026	*	Control_2	ZMO0273
K.AIFVNPTGLFEIGGPDGDAGLTGRK.I	2	1251.8	5.202	0.7082	*	EtOH_2	ZMO0273
K.AIFVNPTGLFEIGGPDGDAGLTGRK.I	2	1251.9	5.1538	0.6971	*	Control_1	ZMO0273
K.AIFVNPTGLFEIGGPDGDAGLTGRK.I	2	1251.9	5.2344	0.6752	*	EtOH_1	ZMO0273
K.AIFVNPTGLFEIGGPDGDAGLTGRK.I	3	835.3	3.7307	0.4324	*	EtOH_1	ZMO0273
K.AIFWYQK.A	1	955.6	2.0244	0.376	*	EtOH_1	ZMO0026
K.AIGGDGDNYEELR.Y	1	1408.6	2.7063	0.5665	*	EtOH_1	ZMO0153
K.AIGGDGDNYEELR.Y	1	1408.7	2.1643	0.3078	*	EtOH_2	ZMO0153
K.AIGGDGDNYEELR.Y	1	1408.8	2.6715	0.5483	*	Control_1	ZMO0153
K.AIGGDGDNYEELR.Y	1	1410.7	2.9905	0.5629	*	Control_2	ZMO0153
K.AIGGDGDNYEELR.Y	2	704.9	3.6345	0.5946	*	EtOH_1	ZMO0153
K.AIGGDGDNYEELR.Y	2	705.1	3.3585	0.5617	*	Control_1	ZMO0153
K.AIGGDGDNYEELR.Y	2	705.7	3.4259	0.564	*	EtOH_2	ZMO0153
K.AIGGDGDNYEELR.Y	2	706.2	2.5565	0.2977	*	Control_2	ZMO0153
K.AIGGDGDNYEELRYEGFGPSGVSLIIETLTDNR.N	3	1187.0	4.1624	0.3538	*	EtOH_1	ZMO0153
K.AIGGDGDNYEELRYEGFGPSGVSLIIETLTDNR.N	3	1187.0	5.6935	0.6777	*	EtOH_2	ZMO0153
K.AIGGDGDNYEELRYEGFGPSGVSLIIETLTDNR.N	3	1187.2	4.1935	0.3554	*	Control_1	ZMO0153
K.AIGHNVLK.S	1	851.6	1.9147	0.3165	*	EtOH_1	ZMO1075
K.AIGIDGITVSPGYAYER.A	2	891.8	3.8297	0.5084	*	Control_2	ZMO0874
K.AIGIDGITVSPGYAYER.A	2	891.9	4.931	0.6865	*	EtOH_1	ZMO0874
K.AIGIDGITVSPGYAYER.A	2	892.0	4.5892	0.5832	*	Control_1	ZMO0874
K.AIGIDGITVSPGYAYER.A	2	892.3	4.8769	0.5956	*	EtOH_2	ZMO0874
K.AIGSSFTVR.K	1	937.6	1.9027	0.5316	*	EtOH_1	ZMO1079
K.AIGSSFTVR.K	1	939.5	1.8668	0.4582	*	Control_1	ZMO1079
K.AIGSSFTVR.K	2	469.6	2.5407	0.5449	*	Control_2	ZMO1079
K.AIGSSFTVR.K	2	470.1	2.8419	0.5162	*	EtOH_1	ZMO1079
K.AIGSSFTVR.K	2	470.6	2.721	0.5142	*	Control_1	ZMO1079
K.AIGSSFTVRK.I	2	533.6	2.5113	0.4612	*	Control_2	ZMO1079
K.AIGSSFTVRK.I	2	534.7	2.6041	0.5394	*	EtOH_1	ZMO1079
K.AIHHALER.L	1	947.6	2.1182	0.4577	*	EtOH_2	ZMO1531
K.AIINLAEQAAK.E	1	1141.6	1.9723	0.3643	*	EtOH_1	ZMO0549
K.AIINLAEQAAK.E	1	1141.6	2.1721	0.3257	*	Control_2	ZMO0549
K.AIINLAEQAAK.E	2	571.3	2.9386	0.3713	*	Control_1	ZMO0549
K.AIINLAEQAAK.E	2	571.5	3.0649	0.3201	*	Control_2	ZMO0549
K.AIINLAEQAAKEPWELVSYDDSALAAK.V	2	1459.2	3.8807	0.6544	*	Control_1	ZMO0549
K.AIINLAEQAAKEPWELVSYDDSALAAK.V	2	1459.9	4.2922	0.6185	*	EtOH_1	ZMO0549
K.AIINLAEQAAKEPWELVSYDDSALAAK.V	2	1461.1	4.3642	0.6139	*	EtOH_2	ZMO0549
K.AIINLAEQAAKEPWELVSYDDSALAAK.V	3	973.4	3.7507	0.4737	*	Control_2	ZMO0549
K.AIINLAEQAAKEPWELVSYDDSALAAK.V	3	973.5	4.6804	0.5718	*	EtOH_2	ZMO0549
K.AIIVFTETGK.T	1	1078.6	2.4686	0.5887	*	EtOH_2	ZMO0152
K.AIIVFTETGK.T	1	1078.7	2.6915	0.5812	*	Control_1	ZMO0152
K.AIIVFTETGK.T	1	1080.6	2.5635	0.5288	*	EtOH_1	ZMO0152
K.AIIVFTETGK.T	1	1080.7	2.7345	0.6218	*	Control_2	ZMO0152
K.AIIVFTETGK.T	2	540.2	3.0646	0.4951	*	Control_1	ZMO0152
K.AIIVFTETGK.T	2	540.7	2.8853	0.5455	*	Control_2	ZMO0152
K.AIIVFTETGK.T	2	541.2	2.8301	0.6076	*	EtOH_2	ZMO0152
K.AIIVFTETGK.T	2	541.2	3.0144	0.5167	*	EtOH_1	ZMO0152
K.AIIVFTETGKTAQR.V	1	1534.8	2.672	0.4443	*	Control_1	ZMO0152
K.AIIVFTETGKTAQR.V	2	767.9	3.2329	0.5735	*	EtOH_1	ZMO0152
K.AIIVFTETGKTAQR.V	2	768.3	3.6113	0.6074	*	Control_1	ZMO0152
K.AIIVFTETGKTAQR.V	2	768.3	3.6662	0.5699	*	EtOH_2	ZMO0152
K.AIIVFTETGKTAQR.V	2	769.2	3.7661	0.6426	*	Control_2	ZMO0152
K.AIKDLNGSGFK.N	1	1149.6	2.4264	0.4162	*	EtOH_2	ZMO1596
K.AIKDLNGSGFK.N	1	1151.6	2.8888	0.5459	*	Control_1	ZMO1596
K.AIKDLNGSGFK.N	1	1151.6	2.9282	0.5592	*	EtOH_1	ZMO1596
K.AIKDLNGSGFK.N	2	575.3	3.0096	0.4975	*	EtOH_1	ZMO1596
K.AIKDLNGSGFK.N	2	575.5	2.913	0.588	*	Control_1	ZMO1596
K.AIKDLNGSGFK.N	2	575.6	2.9733	0.6217	*	Control_2	ZMO1596
K.AIKDLNGSGFK.N	2	576.2	2.908	0.5316	*	EtOH_2	ZMO1596
K.AIKDLNGSGFKNALIVSDAFMNK.S	2	1227.4	4.76	0.7181	*	EtOH_2	ZMO1596
K.AIKDLNGSGFKNALIVSDAFMNK.S	2	1228.2	3.3924	0.5543	*	Control_1	ZMO1596
K.AIKDLNGSGFKNALIVSDAFMNK.S	3	819.4	5.1865	0.389	*	EtOH_2	ZMO1596
K.AIKDLNGSGFKNALIVSDAFMNK.S	3	819.5	4.2062	0.4228	*	EtOH_1	ZMO1596
K.AIKDLNGSGFKNALIVSDAFMNK.S	3	819.7	3.9609	0.5362	*	Control_1	ZMO1596
K.AIKGVSEETTTGVHR.L	2	793.0	4.3046	0.6323	*	Control_1	ZMO0182
K.AIKGVSEETTTGVHR.L	2	793.3	4.6277	0.6598	*	EtOH_2	ZMO0182
K.AIKGVSEETTTGVHR.L	2	794.6	3.2724	0.5583	*	EtOH_1	ZMO0182
K.AIKGVSEETTTGVHR.L	3	529.2	4.3262	0.5135	*	EtOH_2	ZMO0182
K.AILDDIQSGR.F	1	1088.7	2.6483	0.5465	*	Control_2	ZMO1141
K.AILDDIQSGR.F	1	1088.7	2.6723	0.5227	*	EtOH_2	ZMO1141
K.AILDDIQSGR.F	1	1089.7	3.1286	0.5542	*	EtOH_1	ZMO1141
K.AILDDIQSGR.F	2	544.6	3.3636	0.6076	*	Control_1	ZMO1141
K.AILDDIQSGR.F	2	545.6	3.218	0.574	*	EtOH_2	ZMO1141
K.AILDDIQSGRFVSK.F	2	775.3	2.6245	0.4385	*	Control_2	ZMO1141
K.AILDLYESDNPGTK.A	1	1535.4	2.6738	0.6155	*	EtOH_2	ZMO0179
K.AILDLYESDNPGTK.A	1	1535.8	2.7033	0.4597	*	Control_2	ZMO0179
K.AILDLYESDNPGTK.A	1	1535.8	2.9886	0.5786	*	EtOH_1	ZMO0179
K.AILDLYESDNPGTK.A	2	768.4	4.8181	0.7446	*	EtOH_1	ZMO0179
K.AILDLYESDNPGTK.A	2	768.5	4.5478	0.7161	*	EtOH_2	ZMO0179
K.AILDLYESDNPGTK.A	2	768.7	4.4942	0.6956	*	Control_1	ZMO0179
K.AILDLYESDNPGTKANLAR.I	2	1032.8	4.3798	0.5871	*	EtOH_2	ZMO0179
K.AILEMPR.L	1	829.5	1.9566	0.2848	*	EtOH_2	ZMO0811
K.AILEMPR.L	1	829.5	2.0181	0.2714	*	Control_1	ZMO0811
K.AILSDTVGFVSDLPTQLVAAFR.A	2	1160.8	5.005	0.6845	*	Control_2	ZMO0348
K.AILSDTVGFVSDLPTQLVAAFR.A	2	1160.9	3.7866	0.6628	*	EtOH_2	ZMO0348
K.AILSDTVGFVSDLPTQLVAAFR.A	2	1161.1	4.2921	0.7086	*	EtOH_1	ZMO0348
K.AILSDTVGFVSDLPTQLVAAFR.A	2	1162.6	4.2524	0.7124	*	Control_1	ZMO0348
K.AINGLTNPSTNSYK.R	2	740.5	3.4778	0.5845	*	EtOH_1	ZMO0493
K.AINGLTNPSTNSYK.R	2	740.7	2.8261	0.5404	*	Control_2	ZMO0493
K.AINGLTNPSTNSYK.R	2	740.7	3.9194	0.6273	*	Control_1	ZMO0493
K.AINGLTNPSTNSYKR.L	1	1635.9	2.2389	0.4608	*	Control_1	ZMO0493
K.AINGLTNPSTNSYKR.L	1	1637.7	2.7786	0.38	*	EtOH_2	ZMO0493
K.AINGLTNPSTNSYKR.L	2	818.5	3.9373	0.6734	*	EtOH_2	ZMO0493
K.AINGLTNPSTNSYKR.L	2	818.7	3.8901	0.5831	*	Control_1	ZMO0493
K.AINGLTNPSTNSYKR.L	2	818.7	4.3691	0.6133	*	EtOH_1	ZMO0493
K.AINGLTNPSTNSYKR.L	2	818.8	4.5027	0.6246	*	Control_2	ZMO0493
K.AINLKSGSKEPGKAVAGK.I	2	880.0	2.8309	0.4496	*	EtOH_2	ZMO0725
K.AINQAIALAK.S	1	1013.7	2.1118	0.3942	*	Control_1	ZMO0694
K.AINQAIALAK.S	1	1014.6	2.1513	0.4375	*	Control_2	ZMO0694
K.AINQAIALAK.S	1	1014.6	2.2946	0.3797	*	EtOH_2	ZMO0694
K.AINQAIALAK.S	1	1014.7	2.2391	0.4301	*	EtOH_1	ZMO0694
K.AINQAIALAK.S	2	507.0	3.051	0.4145	*	Control_1	ZMO0694
K.AINQAIALAK.S	2	507.1	3.5448	0.4727	*	EtOH_2	ZMO0694
K.AINQAIALAK.S	2	508.2	3.5821	0.4989	*	Control_2	ZMO0694
K.AINQAIALAK.S	2	508.3	3.6533	0.4953	*	EtOH_1	ZMO0694
K.AIPDMVPALEK.A	1	1183.8	2.3643	0.5968	*	EtOH_1	ZMO1502
K.AIPTGIQHGTITALLPTK.S	2	916.5	2.7304	0.5205	*	Control_2	ZMO1056
K.AIQEAASQQDIQLSGGIGR.K	2	971.8	5.721	0.5918	*	EtOH_1	ZMO0707
K.AIQEAASQQDIQLSGGIGR.K	2	971.9	5.4003	0.5524	*	EtOH_2	ZMO0707
K.AIQEAASQQDIQLSGGIGR.K	2	972.3	5.959	0.5436	*	Control_2	ZMO0707
K.AIQEAASQQDIQLSGGIGRK.G	2	1035.7	5.2519	0.5702	*	Control_1	ZMO0707
K.AIQEAASQQDIQLSGGIGRK.G	2	1037.4	2.5947	0.4355	*	Control_2	ZMO0707
K.AIQEAASQQDIQLSGGIGRK.G	2	1037.4	5.6356	0.6657	*	EtOH_2	ZMO0707
K.AIQEQAATLMHVSNMYGSPQGEAFAK.R	2	1390.3	5.1601	0.7259	*	EtOH_2	ZMO0408
K.AIQEQAATLMHVSNMYGSPQGEAFAK.R	2	1390.5	5.1809	0.6802	*	EtOH_1	ZMO0408
K.AIQEQAATLMHVSNMYGSPQGEAFAK.R	2	1390.9	5.1012	0.7161	*	Control_2	ZMO0408
K.AIQEQAATLMHVSNMYGSPQGEAFAK.R	2	1391.0	5.1561	0.7374	*	Control_1	ZMO0408
K.AIQEQAATLMHVSNMYGSPQGEAFAK.R	3	927.3	6.0657	0.6792	*	EtOH_1	ZMO0408
K.AIQEQAATLMHVSNMYGSPQGEAFAK.R	3	927.8	4.2596	0.3634	*	Control_1	ZMO0408
K.AIQEQAATLMHVSNMYGSPQGEAFAK.R	3	928.0	7.0012	0.6416	*	Control_2	ZMO0408
K.AIQEQAATLMHVSNMYGSPQGEAFAKR.L	2	1468.4	4.8982	0.7304	*	EtOH_2	ZMO0408
K.AIQEQAATLMHVSNMYGSPQGEAFAKR.L	3	979.4	5.7132	0.6736	*	Control_1	ZMO0408
K.AIQEQAATLMHVSNMYGSPQGEAFAKR.L	3	979.6	6.5218	0.6712	*	EtOH_1	ZMO0408
K.AIQEQAATLMHVSNMYGSPQGEAFAKR.L	3	980.5	6.7274	0.6755	*	EtOH_2	ZMO0408
K.AIQQELQWIR.Q	1	1284.6	2.3108	0.2537	*	EtOH_1	ZMO0183
K.AIQQELQWIR.Q	2	643.2	3.1472	0.3239	*	Control_1	ZMO0183
K.AIRSAGLGLNPVVDGQMLR.L	2	984.5	4.6032	0.5921	*	EtOH_2	ZMO1153
K.AISGADVVMMLR.L	2	632.1	3.4234	0.6323	*	Control_2	ZMO0791
K.AISGADVVMMLR.L	2	632.2	3.6634	0.3916	*	EtOH_1	ZMO0791
K.AISGYIAAK.S	1	893.5	1.9863	0.3171	*	Control_2	ZMO0467
K.AISLAQAGQDTEALASYDDLLGR.F	2	1189.8	4.6792	0.6168	*	Control_1	ZMO0756
K.AISLAQAGQDTEALASYDDLLGR.F	2	1189.9	5.8162	0.6156	*	EtOH_1	ZMO0756
K.AISLAQAGQDTEALASYDDLLGR.F	2	1189.9	5.8308	0.6244	*	Control_2	ZMO0756
K.AISLAQAGQDTEALASYDDLLGR.F	2	1190.4	5.7672	0.608	*	EtOH_2	ZMO0756
K.AISLAQAGQDTEALASYDDLLGR.F	3	793.7	4.3559	0.4073	*	Control_2	ZMO0756
K.AISLAQAGQDTEALASYDDLLGR.F	3	793.7	4.5302	0.4769	*	Control_1	ZMO0756
K.AISLAQAGQDTEALASYDDLLGR.F	3	793.7	5.2058	0.5104	*	EtOH_1	ZMO0756
K.AISLAQAGQDTEALASYDDLLGR.F	3	793.9	3.5528	0.3455	*	EtOH_2	ZMO0756
K.AISLAQAGQDTEALASYDDLLGRFGESEDPNLQLYVAR.A	3	1366.7	4.8109	0.6241	*	EtOH_1	ZMO0756
K.AISLAQAGQDTEALASYDDLLGRFGESEDPNLQLYVAR.A	3	1367.3	5.2324	0.6095	*	Control_2	ZMO0756
K.AISLAQAGQDTEALASYDDLLGRFGESEDPNLQLYVAR.A	3	1367.4	4.9348	0.563	*	Control_1	ZMO0756
K.AISNAGYGNKTENMTASYQEK.A	2	1139.2	5.2468	0.7357	*	Control_2	ZMO0510
K.AISNAGYGNKTENMTASYQEK.A	2	1139.4	5.7372	0.7658	*	Control_1	ZMO0510
K.AISNAGYGNKTENMTASYQEK.A	2	1139.9	5.2551	0.722	*	EtOH_2	ZMO0510
K.AISTDNQMVSYVMNIQS.-	2	952.4	4.7875	0.6017	*	Control_1	ZMO0611
K.AISTDNQMVSYVMNIQS.-	2	952.9	4.5716	0.5539	*	Control_2	ZMO0611
K.AISYSASNLK.N	1	1053.4	2.2929	0.4845	*	Control_2	ZMO0605
K.AISYSASNLK.N	2	527.6	2.5232	0.4858	*	Control_1	ZMO0605
K.AITINVIEPGPINTDMNPADGEAFDLISSFTATKDYGQVDDIAR.T	3	1566.6	5.1852	0.7097		Control_1	ZM4_or1865
K.AITINVIEPGPINTDMNPADGEAFDLISSFTATKDYGQVDDIAR.T	3	1566.6	5.7102	0.721		EtOH_2	ZM4_or1865
K.AITINVIEPGPINTDMNPADGEAFDLISSFTATKDYGQVDDIAR.T	3	1567.1	4.0698	0.6645		Control_2	ZM4_or1865
K.AITINVIEPGPINTDMNPADGEAFDLISSFTATKDYGQVDDIAR.T	3	1567.4	5.0285	0.6617		EtOH_1	ZM4_or1865
K.AITQGGNVIASLGER.I	1	1485.7	2.9099	0.5138	*	Control_2	ZMO0732
K.AITQGGNVIASLGER.I	2	743.7	3.3025	0.5694	*	EtOH_1	ZMO0732
K.AITQGGNVIASLGER.I	2	743.8	4.3397	0.6292	*	EtOH_2	ZMO0732
K.AITQGGNVIASLGER.I	2	744.5	4.1317	0.6161	*	Control_2	ZMO0732
K.AITQGGNVIASLGER.I	2	744.8	4.6209	0.6112	*	Control_1	ZMO0732
K.AIVDLGPVGKDFVLLLGR.R	2	942.3	3.7595	0.6004	*	EtOH_1	ZMO0896
K.AIVDLGPVGKDFVLLLGR.R	2	943.4	4.7707	0.5197	*	EtOH_2	ZMO0896
K.AIVEALDAHIVGQK.E	2	732.3	4.0626	0.57	*	Control_2	ZMO0247
K.AIVEALDAHIVGQK.E	2	732.5	3.9083	0.5267	*	Control_1	ZMO0247
K.AIVEALDAHIVGQK.E	2	732.8	4.2444	0.6144	*	EtOH_1	ZMO0247
K.AIVEALDAHIVGQK.E	2	732.8	4.6708	0.6449	*	EtOH_2	ZMO0247
K.AIVTLAEGQSIDVTTGV.-	1	1674.8	3.0163	0.5894	*	Control_2	ZMO0519
K.AIVTLAEGQSIDVTTGV.-	1	1675.8	3.0705	0.5649	*	Control_1	ZMO0519
K.AIVTLAEGQSIDVTTGV.-	1	1675.9	2.9555	0.5384	*	EtOH_2	ZMO0519
K.AIVTLAEGQSIDVTTGV.-	1	1676.1	1.8572	0.4873	*	EtOH_1	ZMO0519
K.AIVTLAEGQSIDVTTGV.-	2	838.7	4.3609	0.5712	*	Control_2	ZMO0519
K.AIVTLAEGQSIDVTTGV.-	2	838.9	3.0299	0.4468	*	Control_1	ZMO0519
K.AIVTLAEGQSIDVTTGV.-	2	839.2	3.9357	0.5337	*	EtOH_2	ZMO0519
K.AIYLISLGR.L	1	1006.7	2.046	0.3275	*	Control_2	ZMO0756
K.AIYLISLGR.L	1	1006.7	2.1885	0.4024	*	Control_1	ZMO0756
K.AIYLISLGR.L	1	1007.6	2.183	0.387	*	EtOH_1	ZMO0756
K.AIYLISLGR.L	2	503.4	3.1805	0.5719	*	Control_1	ZMO0756
K.AIYLISLGR.L	2	503.5	3.3322	0.5805	*	Control_2	ZMO0756
K.AIYLISLGR.L	2	503.6	3.3044	0.4978	*	EtOH_1	ZMO0756
K.AKADEASNAEMSK.M	1	1350.5	2.0245	0.4507	*	EtOH_1	ZMO0862
K.AKADEASNAEMSK.M	1	1350.6	1.9176	0.2601	*	Control_1	ZMO0862
K.AKAIAAAVDK.N	1	958.6	2.2842	0.4362	*	Control_1	ZMO0726
K.AKAIAAAVDKNK.L	1	1199.8	2.8399	0.6073	*	EtOH_2	ZMO0726
K.AKAIAAAVDKNK.L	2	600.7	3.6423	0.529	*	Control_1	ZMO0726
K.AKAIAAAVDKNK.L	2	600.8	3.9034	0.5454	*	EtOH_2	ZMO0726
K.AKAIAAAVDKNK.L	2	601.2	3.8397	0.5016	*	EtOH_1	ZMO0726
K.AKALGAVPASGSITDNLVTLVGSPDLASRR.W	3	980.2	3.5367	0.4862	*	EtOH_2	ZMO0820
K.AKAVLDEAFPEADPTEK.L	2	917.7	4.1793	0.6622	*	EtOH_2	ZMO0549
K.AKAVLDEAFPEADPTEK.L	2	917.8	3.6093	0.5946	*	Control_1	ZMO0549
K.AKDQLGSAFDLASFNDAIVK.T	2	1056.9	2.5988	0.3707	*	EtOH_2	ZMO0912
K.AKDQLGSAFDLASFNDAIVK.T	2	1057.1	2.6752	0.3955	*	EtOH_1	ZMO0912
K.AKGNDTPTPSQTSQTSQTSQTSQTSQTSQTSQTSQTSQTVNVK.E	3	1501.7	5.239	0.6568	*	EtOH_2	ZMO1749
K.AKIVAAEYGVDPR.K	1	1389.7	2.0618	0.4914	*	Control_1	ZMO0689
K.AKIVAAEYGVDPR.K	1	1389.7	2.0969	0.4694	*	EtOH_2	ZMO0689
K.AKIVAAEYGVDPR.K	2	695.2	2.5983	0.5855	*	EtOH_1	ZMO0689
K.AKIVAAEYGVDPR.K	2	695.2	2.6108	0.4123	*	Control_2	ZMO0689
K.AKIVAAEYGVDPR.K	2	695.6	3.7104	0.546	*	Control_1	ZMO0689
K.AKIVAAEYGVDPR.K	2	696.2	4.3432	0.6382	*	EtOH_2	ZMO0689
K.AKIVAAEYGVDPR.K	3	463.9	4.2874	0.6133	*	EtOH_2	ZMO0689
K.AKLNKPAEAIAALETGIQK.M	2	983.9	4.3504	0.6557	*	EtOH_1	ZMO1109
K.AKLNKPAEAIAALETGIQK.M	2	984.4	3.5307	0.2847	*	EtOH_2	ZMO1109
K.AKLNKPAEAIAALETGIQK.M	3	656.4	4.0405	0.6043	*	EtOH_2	ZMO1109
K.AKLNKPAEAIAALETGIQK.M	3	656.8	4.1825	0.4419	*	EtOH_1	ZMO1109
K.AKLNLLLDYVAGK.E	2	709.7	2.6492	0.4897	*	EtOH_2	ZMO0140
K.AKNIIALSHILVEK.Y	2	776.4	2.7088	0.1754	*	EtOH_2	ZMO0706
K.AKNVTKPVR.G	1	1012.5	2.1589	0.4946	*	Control_1	ZMO0517
K.AKNVTKPVR.G	1	1012.7	2.3231	0.5186	*	EtOH_1	ZMO0517
K.AKNVTKPVR.G	1	1014.7	2.6308	0.469	*	EtOH_2	ZMO0517
K.AKNVTKPVR.G	2	507.2	2.5897	0.5147	*	EtOH_1	ZMO0517
K.AKNVTKPVR.G	2	508.3	2.7222	0.5234	*	Control_2	ZMO0517
K.AKPLFLNSPGCEGMTLTR.S	2	968.3	4.2282	0.6651	*	Control_1	ZMO0739
K.AKPLFLNSPGCEGMTLTR.S	2	968.3	4.4712	0.6298	*	EtOH_2	ZMO0739
K.AKPLFLNSPGCEGMTLTR.S	2	968.4	4.1877	0.5286	*	EtOH_1	ZMO0739
K.AKPLFLNSPGCEGMTLTR.S	3	645.9	4.5201	0.6756	*	Control_1	ZMO0739
K.AKPLFLNSPGCEGMTLTR.S	3	646.0	4.7164	0.6553	*	EtOH_2	ZMO0739
K.AKSDDQLAVELGEMKR.E	2	895.7	3.1117	0.3819	*	EtOH_2	ZMO0524
K.AKSGVPFAQLAAQAGVK.L	2	821.8	2.7896	0.4547	*	EtOH_2	ZMO0467
K.AKTGGELAEAIK.V	1	1187.6	2.0615	0.307	*	Control_2	ZMO1360
K.AKTGGELAEAIK.V	1	1190.5	2.4488	0.3153	*	EtOH_1	ZMO1360
K.AKTGGELAEAIK.V	2	594.5	3.0541	0.425	*	Control_2	ZMO1360
K.AKTGGELAEAIK.V	2	594.7	3.5759	0.477	*	EtOH_1	ZMO1360
K.AKTGGELAEAIK.V	2	595.0	3.0409	0.4671	*	EtOH_2	ZMO1360
K.ALAAGASTVMVGSLLAGTEEAPGETFIYQGR.S	2	1535.0	4.402	0.6876	*	Control_1	ZMO1321
K.ALAAGASTVMVGSLLAGTEEAPGETFIYQGR.S	2	1535.0	4.8972	0.6786	*	Control_2	ZMO1321
K.ALAAGASTVMVGSLLAGTEEAPGETFIYQGR.S	2	1535.5	4.45	0.6388	*	EtOH_2	ZMO1321
K.ALAAGASTVMVGSLLAGTEEAPGETFIYQGR.S	2	1536.1	5.2318	0.697	*	EtOH_1	ZMO1321
K.ALAAGASTVMVGSLLAGTEEAPGETFIYQGR.S	3	1023.7	4.5318	0.6425	*	EtOH_2	ZMO1321
K.ALAAGASTVMVGSLLAGTEEAPGETFIYQGR.S	3	1024.0	5.128	0.6632	*	Control_1	ZMO1321
K.ALAAGASTVMVGSLLAGTEEAPGETFIYQGR.S	3	1024.1	6.6349	0.726	*	EtOH_1	ZMO1321
K.ALAAGASTVMVGSLLAGTEEAPGETFIYQGR.S	3	1024.4	6.603	0.7145	*	Control_2	ZMO1321
K.ALADAAR.E	1	687.5	1.916	0.2732	*	EtOH_2	ZMO0532
K.ALADAAR.E	1	688.5	2.0565	0.2311	*	EtOH_1	ZMO0532
K.ALADAGVK.A	1	744.6	1.882	0.3367	*	Control_2	ZMO0660
K.ALADAGVK.A	1	746.5	2.0087	0.3522	*	EtOH_2	ZMO0660
K.ALADAGVKASDIDDVVMVGGMTR.M	2	1145.9	4.5198	0.7676	*	Control_1	ZMO0660
K.ALADAGVKASDIDDVVMVGGMTR.M	2	1146.3	2.8417	0.6338	*	Control_2	ZMO0660
K.ALADAGVKASDIDDVVMVGGMTR.M	2	1146.5	3.5626	0.6317	*	EtOH_2	ZMO0660
K.ALADDGVSIIACPVDYAENNK.L	2	1089.7	6.3001	0.6834	*	EtOH_1	ZMO0687
K.ALADDGVSIIACPVDYAENNK.L	2	1089.8	5.563	0.684	*	EtOH_2	ZMO0687
K.ALADQGAQVALSGTR.E	1	1457.7	2.973	0.6054	*	EtOH_2	ZMO1222
K.ALADQGAQVALSGTR.E	1	1457.7	3.3253	0.6326	*	Control_1	ZMO1222
K.ALADQGAQVALSGTR.E	1	1459.7	3.5722	0.4147	*	EtOH_1	ZMO1222
K.ALADQGAQVALSGTR.E	1	1459.8	3.6346	0.5125	*	Control_2	ZMO1222
K.ALADQGAQVALSGTR.E	2	729.7	4.2075	0.5345	*	Control_1	ZMO1222
K.ALADQGAQVALSGTR.E	2	729.7	4.6408	0.6939	*	EtOH_1	ZMO1222
K.ALADQGAQVALSGTR.E	2	729.7	5.248	0.6936	*	Control_2	ZMO1222
K.ALADQGAQVALSGTR.E	2	729.8	4.3186	0.6546	*	EtOH_2	ZMO1222
K.ALAEYCGLK.A	1	967.5	1.9276	0.5268	*	Control_2	ZMO0971
K.ALAEYCGLK.A	2	484.5	2.8148	0.5366	*	EtOH_2	ZMO0971
K.ALALANANGGQGGNNAAPEK.V	2	919.8	3.2038	0.5128	*	Control_2	ZMO0845
K.ALALANANGGQGGNNAAPEKVGAYQFIGQVIEGLDPK.A	3	1218.6	5.2841	0.6277	*	Control_1	ZMO0845
K.ALALGLKPIVVVNK.I	1	1434.9	3.0823	0.5631	*	EtOH_2	ZMO1471
K.ALALGLKPIVVVNK.I	2	718.0	4.2201	0.6967	*	Control_1	ZMO1471
K.ALALGLKPIVVVNK.I	2	719.4	3.8752	0.6071	*	EtOH_2	ZMO1471
K.ALALGLKPIVVVNK.I	3	479.9	4.0003	0.6375	*	EtOH_2	ZMO1471
K.ALAMSVDVTPR.Y	2	580.7	3.5964	0.4447	*	EtOH_1	ZMO0820
K.ALANGQLNPMTAFMTGR.V	2	897.0	4.886	0.74	*	Control_2	ZMO0754
K.ALAQTNKPSSAYDIADIVSQSEGR.R	2	1261.3	5.134	0.6908	*	Control_1	ZMO1235
K.ALAQTNKPSSAYDIADIVSQSEGRR.V	3	894.5	3.6081	0.4608	*	EtOH_1	ZMO1235
K.ALASFLFDDDR.A	2	635.6	3.1661	0.6014	*	Control_2	ZMO1424
K.ALASFLFDDDR.A	2	635.7	3.6652	0.6069	*	EtOH_2	ZMO1424
K.ALASFLFDDDR.A	2	635.8	3.9424	0.5708	*	EtOH_1	ZMO1424
K.ALAVTELCPNNGFYDYK.A	2	960.7	2.7185	0.3864	*	EtOH_1	ZMO0834
K.ALAVTELCPNNGFYDYK.A	2	961.3	3.1634	0.4815	*	Control_2	ZMO0834
K.ALDALVPVGR.G	1	1010.6	2.2024	0.4297	*	EtOH_1	ZMO0239
K.ALDALVPVGR.G	1	1012.6	2.0302	0.2508	*	Control_2	ZMO0239
K.ALDALVPVGR.G	2	506.1	3.0872	0.5542	*	Control_2	ZMO0239
K.ALDALVPVGR.G	2	506.2	2.8256	0.3674	*	EtOH_2	ZMO0239
K.ALDALVPVGR.G	2	506.2	3.1814	0.4131	*	EtOH_1	ZMO0239
K.ALDDGELALPDAQLMIEHYWAGSLR.R	2	1392.7	3.7748	0.6096	*	EtOH_2	ZMO1652
K.ALDDGELALPDAQLMIEHYWAGSLR.R	3	928.7	4.2223	0.5334	*	EtOH_2	ZMO1652
K.ALDDGELALPDAQLMIEHYWAGSLR.R	3	929.3	3.5046	0.4366	*	EtOH_1	ZMO1652
K.ALDLLNLDLPVKEWQEEEGIDSEIIAER.I	2	1621.0	2.7483	0.6095	*	EtOH_1	ZMO0924
K.ALDLLNLDLPVKEWQEEEGIDSEIIAER.I	3	1080.4	4.7797	0.6181	*	EtOH_1	ZMO0924
K.ALDLLNLDLPVKEWQEEEGIDSEIIAER.I	3	1080.5	3.977	0.4781	*	EtOH_2	ZMO0924
K.ALDLYNEAK.A	1	1035.9	2.0791	0.4865	*	EtOH_2	ZMO1000
K.ALDLYNEAK.A	1	1038.6	2.4443	0.2026	*	Control_2	ZMO1000
K.ALDLYNEAK.A	2	520.3	2.6471	0.2074	*	EtOH_1	ZMO1000
K.ALDLYNEAKAAGVETRPVVLGPVTWLSLAK.G	3	1061.4	4.0473	0.5526	*	EtOH_2	ZMO1000
K.ALDNNDAEQAVTLLGQAYDLKPEEAAVAGAYAR.A	3	1150.9	4.0688	0.5281	*	EtOH_1	ZMO1705
K.ALDNNDAEQAVTLLGQAYDLKPEEAAVAGAYAR.A	3	1151.5	3.6455	0.3481	*	Control_2	ZMO1705
K.ALDPLAEIEILAK.D	2	698.6	2.9004	0.5975	*	Control_2	ZMO1870
K.ALDPLAEIEILAK.D	2	698.7	2.8553	0.6391	*	EtOH_1	ZMO1870
K.ALDPLAEIEILAK.D	2	698.8	3.3818	0.6007	*	EtOH_2	ZMO1870
K.ALDPLAEIEILAKDGTYLPAGQTLLK.I	3	919.5	3.5596	0.4589	*	EtOH_2	ZMO1870
K.ALDQISDSAFQAYR.Q	2	793.1	3.5284	0.6046	*	EtOH_1	ZMO1496
K.ALDQLSSYPPLILGSEAR.L	2	965.8	2.9123	0.5884	*	Control_1	ZMO0187
K.ALDQLSSYPPLILGSEAR.L	2	965.9	4.3084	0.6712	*	EtOH_2	ZMO0187
K.ALDQLSSYPPLILGSEAR.L	2	966.3	4.5511	0.6358	*	EtOH_1	ZMO0187
K.ALDQLSSYPPLILGSEAR.L	2	966.8	4.6094	0.6895	*	Control_2	ZMO0187
K.ALDRFVASDRLNDDAK.A	2	903.6	3.0743	0.4482	*	EtOH_2	ZMO0367
K.ALEAALAQIDR.A	1	1170.7	2.9031	0.459	*	EtOH_2	ZMO1166
K.ALEAALAQIDR.A	1	1171.7	3.083	0.399	*	Control_1	ZMO1166
K.ALEAALAQIDR.A	1	1171.8	2.8894	0.4346	*	EtOH_1	ZMO1166
K.ALEAALAQIDR.A	2	586.3	3.9307	0.5295	*	Control_2	ZMO1166
K.ALEAALAQIDR.A	2	586.4	2.9739	0.4608	*	EtOH_1	ZMO1166
K.ALEAALAQIDR.A	2	586.4	3.5874	0.5011	*	Control_1	ZMO1166
K.ALEALPGVGRK.T	2	556.1	2.7684	0.5026	*	EtOH_2	ZMO0706
K.ALEALPGVGRK.T	2	557.3	2.6922	0.3211	*	EtOH_1	ZMO0706
K.ALEQAGMGALLGVAQGSAR.A	2	900.8	3.6428	0.3857	*	EtOH_1	ZMO1309
K.ALEQAGMGALLGVAQGSAR.A	2	900.8	4.5707	0.5382	*	Control_1	ZMO1309
K.ALEQAGMGALLGVAQGSAR.A	2	900.8	5.4634	0.6206	*	Control_2	ZMO1309
K.ALEQAGMGALLGVAQGSAR.A	2	902.5	5.874	0.5628	*	EtOH_2	ZMO1309
K.ALEQAGMGALLGVAQGSAR.A	3	601.0	5.3708	0.6178	*	Control_1	ZMO1309
K.ALEQAGMGALLGVAQGSAR.A	3	601.1	5.2966	0.6347	*	Control_2	ZMO1309
K.ALEQAGMGALLGVAQGSAR.A	3	602.0	3.7638	0.4442	*	EtOH_2	ZMO1309
K.ALEQAKGGR.A	1	929.4	2.1753	0.3846	*	Control_1	ZMO0549
K.ALEQTLHNALAIASR.R	2	805.1	4.2389	0.6141	*	EtOH_2	ZMO0405
K.ALFAGEK.I	1	736.5	1.922	0.2264	*	EtOH_1	ZMO1212
K.ALFDKAVTLR.K	2	567.6	3.3764	0.4996	*	EtOH_1	ZMO0756
K.ALFDKAVTLR.K	2	568.9	3.1942	0.5168	*	EtOH_2	ZMO0756
K.ALFGSANDRYIK.S	2	678.1	2.7837	0.4234	*	EtOH_1	ZMO0924
K.ALFGSANDRYIK.S	2	678.1	2.9062	0.3975	*	EtOH_2	ZMO0924
K.ALFLPLR.L	1	829.6	1.9099	0.1945	*	Control_1	ZMO0900
K.ALFNKASLFSK.M	2	614.3	2.743	0.5607	*	EtOH_2	ZMO0757
K.ALFYKAVTLK.K	2	578.3	3.1137	0.5246	*	EtOH_2	ZMO0756
K.ALGAAGNLAQFIK.N	2	637.8	5.0053	0.6309	*	Control_2	ZMO0398
K.ALGAVPASGSITDNLVTLVGSPDLASR.R	2	1291.9	5.0447	0.6101	*	EtOH_2	ZMO0820
K.ALGAVPASGSITDNLVTLVGSPDLASR.R	2	1292.0	5.277	0.6014	*	EtOH_1	ZMO0820
K.ALGAVPASGSITDNLVTLVGSPDLASR.R	2	1293.4	4.2568	0.5401	*	Control_1	ZMO0820
K.ALGAVPASGSITDNLVTLVGSPDLASR.R	2	1293.4	4.8529	0.6126	*	Control_2	ZMO0820
K.ALGAVPASGSITDNLVTLVGSPDLASRR.W	2	1371.4	2.905	0.473	*	EtOH_2	ZMO0820
K.ALGAVPASGSITDNLVTLVGSPDLASRR.W	2	1371.5	3.0334	0.4517	*	Control_1	ZMO0820
K.ALGDLAHQADLVLIDAPCSGSGTWR.R	2	1284.7	4.6063	0.6486	*	EtOH_1	ZMO1320
K.ALGDLAHQADLVLIDAPCSGSGTWR.R	3	857.3	3.7295	0.4484	*	Control_1	ZMO1320
K.ALGEATSGNETEEAVNDAMGYR.V	2	1144.6	4.8537	0.7269	*	EtOH_1	ZMO0614
K.ALGFDAPTANSLDSVSDRDFALDYLMSATQTAIHLSR.L	3	1324.0	4.9791	0.6251	*	EtOH_2	ZMO1770
K.ALGINPEMLK.R	1	1085.6	2.1429	0.4279	*	Control_1	ZMO0425
K.ALGINPEMLK.R	1	1085.8	2.0066	0.4246	*	EtOH_2	ZMO0425
K.ALGINPEMLK.R	2	543.6	3.0369	0.5838	*	Control_2	ZMO0425
K.ALGLELVR.I	1	870.5	1.9285	0.2646	*	EtOH_1	ZMO0557
K.ALGLELVR.I	1	871.6	2.0593	0.3155	*	Control_1	ZMO0557
K.ALGLELVR.I	1	872.6	2.338	0.3154	*	Control_2	ZMO0557
K.ALGLELVR.I	2	435.9	2.559	0.1841	*	EtOH_2	ZMO0557
K.ALGLELVR.I	2	436.0	3.0113	0.2826	*	Control_1	ZMO0557
K.ALGLELVR.I	2	436.1	2.8918	0.2702	*	EtOH_1	ZMO0557
K.ALGPNPWK.A	1	884.5	1.8189	0.3718	*	EtOH_2	ZMO1446
K.ALGPNPWK.A	1	884.6	1.8046	0.3864	*	EtOH_1	ZMO1446
K.ALGVDYEMAGK.D	1	1154.6	1.8839	0.5435	*	EtOH_1	ZMO0890
K.ALGVDYEMAGK.D	1	1154.6	1.9221	0.5	*	Control_2	ZMO0890
K.ALGVDYEMAGKDLIDSVTQSSK.I	2	1164.5	3.7657	0.6758	*	Control_2	ZMO0890
K.ALGVDYEMAGKDLIDSVTQSSK.I	3	777.4	4.0255	0.6081	*	EtOH_2	ZMO0890
K.ALGVESQFIDGLR.V	2	702.9	2.9562	0.427	*	Control_1	ZMO1494
K.ALGVESQFIDGLR.V	2	703.0	3.6454	0.6012	*	EtOH_2	ZMO1494
K.ALGVESQFIDGLR.V	2	703.1	3.958	0.6307	*	Control_2	ZMO1494
K.ALGVESQFIDGLR.V	2	703.2	3.4576	0.5879	*	EtOH_1	ZMO1494
K.ALHDVAEQADLK.M	1	1309.8	3.1444	0.5669	*	EtOH_1	ZMO1964
K.ALHDVAEQADLK.M	1	1309.8	3.3211	0.5521	*	EtOH_2	ZMO1964
K.ALHDVAEQADLK.M	2	655.8	3.0472	0.4478	*	Control_2	ZMO1964
K.ALHDVAEQADLK.M	2	656.5	2.6625	0.5841	*	EtOH_1	ZMO1964
K.ALHELAAMAK.S	1	1054.6	2.4066	0.5568	*	EtOH_2	ZMO1570
K.ALHELAAMAK.S	1	1054.8	2.6948	0.6238	*	EtOH_1	ZMO1570
K.ALHELAAMAK.S	2	527.8	2.5449	0.4816	*	EtOH_1	ZMO1570
K.ALHELAAMAK.S	2	529.2	2.8293	0.4366	*	EtOH_2	ZMO1570
K.ALIAAALK.-	1	770.6	1.9085	0.2301	*	Control_2	ZMO1212
K.ALIDIIR.Q	1	813.7	1.8264	0.1798	*	EtOH_1	ZMO0009
K.ALITGGDSGIGR.A	1	1115.7	1.969	0.1238	*	EtOH_2	ZMO0309
K.ALITGGDSGIGR.A	1	1115.7	2.2035	0.2252	*	EtOH_1	ZMO0309
K.ALITGGDSGIGR.A	1	1116.1	1.8174	0.1044	*	Control_2	ZMO0309
K.ALITGGDSGIGR.A	1	1116.3	2.1454	0.1905	*	Control_1	ZMO0309
K.ALIVADDEKEISGKR.A	2	822.8	3.7638	0.5166		EtOH_2	ZMO0593
K.ALKEFGAGTTGSR.V	1	1294.6	2.4891	0.4827	*	Control_1	ZMO1270
K.ALKEFGAGTTGSR.V	1	1294.7	3.3201	0.5063	*	EtOH_1	ZMO1270
K.ALKEFGAGTTGSR.V	1	1294.7	3.5757	0.5931	*	EtOH_2	ZMO1270
K.ALKEFGAGTTGSR.V	2	648.1	2.6978	0.4268	*	EtOH_1	ZMO1270
K.ALKNDNVCK.V	1	1004.6	1.8246	0.3564	*	EtOH_2	ZMO1653
K.ALLAQS.-	1	604.5	1.828	0.38	*	EtOH_1	ZMO1619
K.ALLAQS.-	1	604.5	2.0407	0.3543	*	EtOH_2	ZMO1619
K.ALLAQYFQVDEIGESLVR.R	2	1026.4	4.7409	0.5789	*	EtOH_1	ZMO1612
K.ALLAQYFQVDEIGESLVR.R	2	1026.5	4.2616	0.5442	*	Control_2	ZMO1612
K.ALLAQYFQVDEIGESLVR.R	2	1027.1	2.8623	0.5118	*	Control_1	ZMO1612
K.ALLDALKALLGPK.G	2	663.8	2.5941	0.187	*	EtOH_2	ZMO1008
K.ALLDYIENR.N	2	554.1	3.1949	0.4732	*	Control_1	ZMO0140
K.ALLDYIENR.N	2	554.6	3.0784	0.466	*	EtOH_1	ZMO0140
K.ALLDYIENR.N	2	554.7	3.0678	0.466	*	Control_2	ZMO0140
K.ALLDYIENR.N	2	555.1	3.1268	0.45	*	EtOH_2	ZMO0140
K.ALLEDDQGMASGLIR.R	2	795.3	4.505	0.5278	*	EtOH_2	ZMO1424
K.ALLEDDQGMASGLIR.R	2	796.3	5.5292	0.6004	*	EtOH_1	ZMO1424
K.ALLKDMADEGLIDSSPGR.A	2	944.6	3.2454	0.1439	*	EtOH_1	ZMO1096
K.ALMDHGYTTR.W	2	583.1	2.6085	0.5629	*	Control_1	ZMO0421
K.ALMDHGYTTR.W	2	583.1	2.6563	0.5634	*	EtOH_1	ZMO0421
K.ALMVLAGPGSGK.T	2	551.6	3.6657	0.6302	*	EtOH_1	ZMO1484
K.ALNAPVIELHTGHYANSVNEELAAELIR.I	3	1016.4	6.3695	0.7407	*	EtOH_2	ZMO1708
K.ALNEANGEMEAAVDWLR.A	2	945.4	4.6447	0.6709	*	EtOH_2	ZMO1155
K.ALNEANGEMEAAVDWLR.A	2	945.8	5.4553	0.6481	*	Control_1	ZMO1155
K.ALNEANGEMEAAVDWLR.A	2	946.2	5.0043	0.5249	*	EtOH_1	ZMO1155
K.ALNEANGEMEAAVDWLR.A	2	946.3	5.5869	0.6311	*	Control_2	ZMO1155
K.ALNEANGEMEAAVDWLR.A	3	630.6	3.5239	0.2852	*	Control_1	ZMO1155
K.ALNEANGEMEAAVDWLR.A	3	630.9	3.9595	0.3354	*	EtOH_2	ZMO1155
K.ALNEMEPAEFEKAR.E	2	819.3	4.3977	0.5954	*	EtOH_2	ZMO1719
K.ALNGMDSLLSIVQMPAGIPVGTLAIGR.A	2	1349.5	5.1996	0.6694	*	Control_2	ZMO1420
K.ALNGMDSLLSIVQMPAGIPVGTLAIGR.A	2	1349.9	4.9881	0.7067	*	EtOH_2	ZMO1420
K.ALNGMDSLLSIVQMPAGIPVGTLAIGR.A	2	1350.0	5.1072	0.7123	*	EtOH_1	ZMO1420
K.ALNGMDSLLSIVQMPAGIPVGTLAIGR.A	2	1350.1	5.1101	0.7497	*	Control_1	ZMO1420
K.ALNGMDSLLSIVQMPAGIPVGTLAIGR.A	3	899.2	5.2821	0.6628	*	Control_2	ZMO1420
K.ALNGMDSLLSIVQMPAGIPVGTLAIGR.A	3	899.3	6.3883	0.6925	*	EtOH_1	ZMO1420
K.ALNGMDSLLSIVQMPAGIPVGTLAIGR.A	3	899.4	5.9227	0.68	*	Control_1	ZMO1420
K.ALNGMDSLLSIVQMPAGIPVGTLAIGR.A	3	899.6	4.5818	0.6399	*	EtOH_2	ZMO1420
K.ALPASTLPK.R	1	897.5	1.948	0.4165	*	Control_1	ZMO1656
K.ALPASTLPKR.H	1	1054.5	1.8171	0.3174	*	EtOH_1	ZMO1656
K.ALPEGLDSFLGEGGAR.L	1	1590.6	2.5019	0.4364	*	EtOH_1	ZMO1790
K.ALPQYADSFASFGIASFGPLCLDR.K	2	1275.0	5.695	0.6942	*	Control_2	ZMO1719
K.ALPQYADSFASFGIASFGPLCLDR.K	2	1275.4	5.8875	0.7062	*	Control_1	ZMO1719
K.ALPQYADSFASFGIASFGPLCLDR.K	2	1275.8	5.8652	0.6972	*	EtOH_1	ZMO1719
K.ALPQYADSFASFGIASFGPLCLDR.K	2	1275.9	5.8685	0.7036	*	EtOH_2	ZMO1719
K.ALPQYADSFASFGIASFGPLCLDR.K	3	849.2	4.7324	0.6728	*	Control_1	ZMO1719
K.ALPQYADSFASFGIASFGPLCLDR.K	3	849.5	4.2444	0.5279	*	EtOH_2	ZMO1719
K.ALPQYADSFASFGIASFGPLCLDR.K	3	850.7	4.4772	0.5298	*	EtOH_1	ZMO1719
K.ALPQYADSFASFGIASFGPLCLDRK.S	2	1338.3	3.5996	0.6518	*	EtOH_1	ZMO1719
K.ALPQYADSFASFGIASFGPLCLDRK.S	2	1338.5	4.4205	0.6811	*	EtOH_2	ZMO1719
K.ALQAIEAPLEQALKAEDYAAAMTALASLR.Q	2	1515.6	5.2106	0.7861	*	EtOH_2	ZMO1444
K.ALQAIEAPLEQALKAEDYAAAMTALASLR.Q	3	1011.1	3.8617	0.2731	*	EtOH_1	ZMO1444
K.ALQAIEAPLEQALKAEDYAAAMTALASLRQPIDQFFDK.V	3	1384.1	4.0794	0.6228	*	EtOH_2	ZMO1444
K.ALQDGVQK.L	1	857.7	1.8343	0.3567	*	EtOH_2	ZMO0946
K.ALQDGVQK.L	1	859.6	2.1403	0.3596	*	EtOH_1	ZMO0946
K.ALQDGVQK.L	1	860.6	2.316	0.2518	*	Control_1	ZMO0946
K.ALQDVIAAYTHLK.S	2	721.9	3.6778	0.4575	*	Control_1	ZMO1545
K.ALQENRPRQPIVPVFANVSATAETDPTK.I	3	1017.4	3.8328	0.43	*	EtOH_2	ZMO1223
K.ALQPEDIAETLFWVASQPAHINMNSIELMPVSQTWNPFR.I	3	1495.2	4.7282	0.5816	*	EtOH_2	ZMO0226
K.ALQSIVNDHISDYAATDEK.R	2	1045.7	4.3959	0.5974	*	EtOH_1	ZMO0460
K.ALRANEANR.K	2	507.9	2.5411	0.1474	*	Control_2	ZMO1227
K.ALRANEANR.K	2	508.1	2.7002	0.216	*	Control_1	ZMO1227
K.ALSCTLSPEILQK.L	1	1403.4	1.9369	0.3711	*	EtOH_2	ZMO1984
K.ALSDIIVTSSSAEK.I	1	1420.7	2.5557	0.6326	*	Control_1	ZMO1871
K.ALSDIIVTSSSAEK.I	1	1420.8	2.4536	0.5887	*	Control_2	ZMO1871
K.ALSDIIVTSSSAEK.I	1	1420.8	2.5285	0.5867	*	EtOH_2	ZMO1871
K.ALSDIIVTSSSAEK.I	1	1420.8	2.623	0.6759	*	EtOH_1	ZMO1871
K.ALSDIIVTSSSAEK.I	2	711.0	3.3126	0.658	*	EtOH_2	ZMO1871
K.ALSDIIVTSSSAEK.I	2	711.2	3.557	0.6439	*	Control_1	ZMO1871
K.ALSDIIVTSSSAEK.I	2	711.3	4.2884	0.6791	*	EtOH_1	ZMO1871
K.ALSDIIVTSSSAEK.I	2	711.4	3.9657	0.5684	*	Control_2	ZMO1871
K.ALSDQELAAIEAEVNQQILNNSVVTTR.L	2	1463.8	3.0662	0.4584	*	EtOH_1	ZMO0845
K.ALSDQELAAIEAEVNQQILNNSVVTTR.L	2	1463.8	4.6073	0.7184	*	Control_1	ZMO0845
K.ALSEIDDMPANAATEPK.S	2	887.3	3.7003	0.5042	*	EtOH_1	ZMO0763
K.ALSEIDDMPANAATEPK.S	2	887.3	4.5389	0.4958	*	Control_1	ZMO0763
K.ALSFVVGDYVVYPK.H	1	1556.9	1.9818	0.4604	*	EtOH_1	ZMO0221
K.ALSFVVGDYVVYPK.H	1	1558.7	2.5517	0.4879	*	Control_1	ZMO0221
K.ALSFVVGDYVVYPK.H	1	1558.8	2.3181	0.415	*	EtOH_2	ZMO0221
K.ALSFVVGDYVVYPK.H	1	1558.8	2.6708	0.5035	*	Control_2	ZMO0221
K.ALSFVVGDYVVYPK.H	2	778.9	3.5546	0.4231	*	EtOH_1	ZMO0221
K.ALSFVVGDYVVYPK.H	2	779.0	3.7651	0.5042	*	Control_1	ZMO0221
K.ALSFVVGDYVVYPK.H	2	780.2	3.6858	0.3943	*	EtOH_2	ZMO0221
K.ALSFVVGDYVVYPK.H	2	780.3	4.3002	0.5355	*	Control_2	ZMO0221
K.ALSGDEGGAR.A	1	932.6	1.8757	0.2781	*	EtOH_2	ZMO0554
K.ALSGDEGGAR.A	1	932.7	1.8717	0.2557	*	EtOH_1	ZMO0554
K.ALSIANSQDLAQAPHYR.G	2	927.9	4.0888	0.6028	*	EtOH_1	ZMO0586
K.ALSIANSQDLAQAPHYR.G	2	928.2	4.8685	0.5843	*	Control_2	ZMO0586
K.ALSIANSQDLAQAPHYR.G	2	928.3	4.9247	0.5354	*	Control_1	ZMO0586
K.ALSIQADGSTVEGNKK.V	1	1617.7	2.7065	0.4693		EtOH_2	ZM4_or1865
K.ALSQASGKDVK.S	1	1103.6	2.534	0.3858	*	Control_1	ZMO1776
K.ALSQASGKDVK.S	1	1104.4	2.221	0.3486	*	EtOH_1	ZMO1776
K.ALSYNNYGDADAALDLISEFCDAAPTVVILK.H	2	1637.7	4.8594	0.7092	*	EtOH_2	ZMO0027
K.ALSYNNYGDADAALDLISEFCDAAPTVVILK.H	2	1637.9	4.5869	0.665	*	EtOH_1	ZMO0027
K.ALSYNNYGDADAALDLISEFCDAAPTVVILK.H	2	1638.9	4.6472	0.6764	*	Control_1	ZMO0027
K.ALSYNNYGDADAALDLISEFCDAAPTVVILK.H	3	1092.2	4.2586	0.4684	*	EtOH_1	ZMO0027
K.ALSYNNYGDADAALDLISEFCDAAPTVVILK.H	3	1092.8	4.9531	0.6136	*	EtOH_2	ZMO0027
K.ALSYNNYGDADAALDLISEFCDAAPTVVILK.H	3	1093.2	3.924	0.4966	*	Control_1	ZMO0027
K.ALTAFYER.Y	1	970.6	1.8966	0.3337	*	Control_1	ZMO1345
K.ALTAFYER.Y	1	971.6	2.1773	0.3287	*	EtOH_1	ZMO1345
K.ALTAFYER.Y	1	971.6	2.2754	0.4216	*	EtOH_2	ZMO1345
K.ALTDLGIK.L	1	830.6	1.9402	0.3799	*	EtOH_1	ZM4_or1455
K.ALTDLGIKLVATDGTAR.Y	2	859.2	2.7282	0.387	*	Control_1	ZM4_or1455
K.ALTEGKNK.T	1	860.8	2.3339	0.3671	*	Control_2	ZMO0520
K.ALTEGKNK.T	1	862.6	2.3309	0.3115	*	Control_1	ZMO0520
K.ALTGINTTR.A	1	946.6	2.3732	0.4818	*	Control_1	ZMO0629
K.ALTGINTTR.A	1	948.5	2.3834	0.4468	*	EtOH_1	ZMO0629
K.ALTGINTTR.A	1	948.6	2.2521	0.4832	*	EtOH_2	ZMO0629
K.ALTGINTTR.A	1	948.6	2.3742	0.4722	*	Control_2	ZMO0629
K.ALTGINTTR.A	2	474.1	2.5104	0.5411	*	EtOH_2	ZMO0629
K.ALTPIAGEAMLSR.V	2	666.2	3.1467	0.5676	*	EtOH_1	ZMO0107
K.ALTPIAGEAMLSR.V	2	666.7	3.3296	0.6773	*	EtOH_2	ZMO0107
K.ALVATGSPFSPVVINGK.S	2	829.2	4.4225	0.6705	*	Control_2	ZMO1955
K.ALVATGSPFSPVVINGK.S	2	829.3	4.7985	0.7023	*	Control_1	ZMO1955
K.ALVATGSPFSPVVINGK.S	2	829.7	4.3189	0.5753	*	EtOH_1	ZMO1955
K.ALVATGSPFSPVVINGKSFPIAQCNNAYIFPGIGLGVLAAK.A	3	1369.3	3.9842	0.3815	*	EtOH_2	ZMO1955
K.ALVDAALSHAR.L	1	1124.6	2.34	0.4784	*	EtOH_1	ZMO0720
K.ALVDAALSHAR.L	1	1124.8	2.5782	0.5348	*	Control_1	ZMO0720
K.ALVDAALSHAR.L	2	562.6	3.5931	0.7035	*	Control_1	ZMO0720
K.ALVDAALSHAR.L	2	562.6	3.595	0.6524	*	EtOH_1	ZMO0720
K.ALVDAALSHAR.L	2	563.7	3.2425	0.5762	*	Control_2	ZMO0720
K.ALVEGAPK.P	1	784.6	2.1001	0.1995	*	EtOH_1	ZMO0728
K.ALVEGAPK.P	1	785.6	1.9469	0.2474	*	EtOH_2	ZMO0728
K.ALVEGAPKPVK.E	1	1108.7	2.3997	0.4711	*	EtOH_2	ZMO0728
K.ALVEGAPKPVK.E	1	1110.5	2.5772	0.4421	*	EtOH_1	ZMO0728
K.ALVEGAPKPVK.E	1	1110.7	2.5187	0.437	*	Control_1	ZMO0728
K.ALVEGAPKPVK.E	1	1110.7	2.5487	0.4332	*	Control_2	ZMO0728
K.ALVEGAPKPVK.E	2	555.1	3.2805	0.4541	*	Control_1	ZMO0728
K.ALVEGAPKPVK.E	2	555.1	3.3885	0.4989	*	EtOH_1	ZMO0728
K.ALVEGAPKPVK.E	2	555.2	3.3084	0.5549	*	Control_2	ZMO0728
K.ALVEGAPKPVK.E	2	555.6	3.2293	0.5427	*	EtOH_2	ZMO0728
K.ALVEGAPKPVKEGVAK.D	2	797.3	3.5009	0.6393	*	Control_2	ZMO0728
K.ALVEGAPKPVKEGVAK.D	2	797.3	3.9194	0.5877	*	EtOH_1	ZMO0728
K.ALVEGAPKPVKEGVAK.D	2	797.3	4.1889	0.6259	*	EtOH_2	ZMO0728
K.ALVEGAPKPVKEGVAK.D	2	797.7	3.8356	0.5784	*	Control_1	ZMO0728
K.ALVEGAPKPVKEGVAKDEAEK.L	2	1083.4	5.3258	0.6579	*	EtOH_1	ZMO0728
K.ALVEGAPKPVKEGVAKDEAEK.L	3	722.8	3.8928	0.5269	*	EtOH_2	ZMO0728
K.ALVEGAPKPVKEGVAKDEAEK.L	3	723.1	3.8771	0.4271	*	EtOH_1	ZMO0728
K.ALVVGSTGIVGQNLSNR.L	2	843.2	4.6784	0.6724	*	EtOH_1	ZMO0101
K.ALYQTMREGLAK.A	2	690.8	2.7174	0.3816	*	Control_1	ZMO1661
K.AMAWDDLLLEDAPVIELPK.A	2	1070.4	4.6496	0.6005	*	Control_1	ZMO0704
K.AMAWDDLLLEDAPVIELPK.A	2	1070.4	5.4246	0.5743	*	Control_2	ZMO0704
K.AMAWDDLLLEDAPVIELPK.A	2	1070.4	5.563	0.6231	*	EtOH_2	ZMO0704
K.AMAWDDLLLEDAPVIELPK.A	2	1071.9	5.5313	0.57	*	EtOH_1	ZMO0704
K.AMDGSSPIGSNLAQLR.R	2	809.2	3.3469	0.4088	*	Control_2	ZMO1385
K.AMDRDNFLEADEAK.A	1	1625.6	3.2916	0.5907	*	EtOH_2	ZMO0948
K.AMDRDNFLEADEAK.A	2	812.7	2.9193	0.2744	*	EtOH_1	ZMO0948
K.AMDRDNFLEADEAK.A	2	814.3	2.6247	0.237	*	Control_2	ZMO0948
K.AMFAIVR.T	2	405.1	2.6282	0.2926	*	Control_1	ZMO0211
K.AMGDDDIVLADTGAIK.M	1	1604.6	3.1164	0.5709	*	EtOH_2	ZMO0687
K.AMGDDDIVLADTGAIK.M	1	1604.8	3.3753	0.6219	*	EtOH_1	ZMO0687
K.AMGDDDIVLADTGAIK.M	1	1604.8	3.4448	0.5191	*	Control_2	ZMO0687
K.AMGDDDIVLADTGAIK.M	1	1606.7	3.7947	0.6046	*	Control_1	ZMO0687
K.AMGDDDIVLADTGAIK.M	2	804.5	2.6296	0.3672	*	EtOH_1	ZMO0687
K.AMGGQIEYLNPR.E	1	1348.6	2.8215	0.4608	*	Control_1	ZMO1796
K.AMGGQIEYLNPR.E	1	1350.7	2.7416	0.4862	*	EtOH_1	ZMO1796
K.AMGGQIEYLNPR.E	1	1350.7	2.8709	0.4729	*	EtOH_2	ZMO1796
K.AMGGQIEYLNPR.E	2	675.3	3.3604	0.4683	*	Control_2	ZMO1796
K.AMGGQIEYLNPR.E	2	676.1	3.7169	0.6093	*	EtOH_2	ZMO1796
K.AMGWGDKEAQEVIR.V	2	795.4	3.9525	0.4384	*	EtOH_2	ZMO1022
K.AMGWGDKEAQEVIR.V	2	796.6	3.1468	0.4004	*	EtOH_1	ZMO1022
K.AMLADALAR.K	1	933.6	2.4181	0.4137	*	Control_1	ZMO0409
K.AMLADALAR.K	2	466.5	2.7817	0.4653	*	Control_1	ZMO0409
K.AMLADALAR.K	2	466.5	3.1396	0.3883	*	EtOH_2	ZMO0409
K.AMLADALAR.K	2	466.6	2.9672	0.511	*	Control_2	ZMO0409
K.AMLADALAR.K	2	466.7	2.9856	0.4783	*	EtOH_1	ZMO0409
K.AMLADALARK.Q	2	530.6	2.9405	0.3561	*	Control_1	ZMO0409
K.AMLEDIAILTK.G	1	1218.6	2.4427	0.2603	*	Control_1	ZMO1929
K.AMLEDIAILTK.G	1	1218.7	2.5361	0.3912	*	EtOH_2	ZMO1929
K.AMLEDIAILTK.G	1	1219.7	2.3558	0.2573	*	Control_2	ZMO1929
K.AMLEDIAILTK.G	1	1219.9	2.4875	0.2945	*	EtOH_1	ZMO1929
K.AMLEDIAILTK.G	2	609.6	3.8984	0.5425	*	EtOH_1	ZMO1929
K.AMLEDIAILTK.G	2	609.7	4.0197	0.5183	*	Control_1	ZMO1929
K.AMLEDIAILTK.G	2	611.2	4.109	0.4204	*	Control_2	ZMO1929
K.AMLEDIAILTK.G	2	611.2	4.1587	0.4555	*	EtOH_2	ZMO1929
K.AMLEDIAILTKGELISEDLGIK.L	2	1187.0	4.9607	0.5642	*	EtOH_1	ZMO1929
K.AMLEDIAILTKGELISEDLGIK.L	2	1187.5	5.3354	0.558	*	Control_1	ZMO1929
K.AMLEDIAILTKGELISEDLGIK.L	2	1187.5	5.6322	0.5117	*	EtOH_2	ZMO1929
K.AMLEDIAILTKGELISEDLGIK.L	3	792.5	4.7887	0.4855	*	EtOH_2	ZMO1929
K.AMMGTGEASGDNR.A	1	1296.5	2.4354	0.619	*	Control_2	ZMO0837
K.AMMGTGEASGDNR.A	1	1297.6	2.6118	0.5496	*	Control_1	ZMO0837
K.AMMGTGEASGDNR.A	1	1298.4	2.6378	0.6643	*	EtOH_2	ZMO0837
K.AMMGTGEASGDNR.A	1	1298.8	2.667	0.6023	*	EtOH_1	ZMO0837
K.AMMGTGEASGDNR.A	2	648.8	3.1377	0.5582	*	EtOH_2	ZMO0837
K.AMMGTGEASGDNR.A	2	649.6	3.7371	0.525	*	Control_1	ZMO0837
K.AMMGTGEASGDNR.A	2	650.6	4.0512	0.6202	*	EtOH_1	ZMO0837
K.AMQVAEEK.E	1	905.5	2.0401	0.3477	*	EtOH_2	ZMO1798
K.AMQVAEEK.E	1	905.6	2.0732	0.3267	*	Control_1	ZMO1798
K.AMQVAEEK.E	1	907.5	2.372	0.2632	*	EtOH_1	ZMO1798
K.AMQVAEEKEAVAQYGSSDSGASLGDILGAALNK.A	2	1641.7	4.0467	0.5743	*	Control_1	ZMO1798
K.AMQVAEEKEAVAQYGSSDSGASLGDILGAALNK.A	3	1094.2	6.0068	0.6509	*	Control_1	ZMO1798
K.AMQVAEEKEAVAQYGSSDSGASLGDILGAALNK.A	3	1094.6	5.7327	0.4934	*	Control_2	ZMO1798
K.AMQVAEEKEAVAQYGSSDSGASLGDILGAALNK.A	3	1095.8	6.8937	0.577	*	EtOH_1	ZMO1798
K.AMRAPVEPINILAEIEPVTR.H	2	1111.4	2.5002	0.3257	*	EtOH_2	ZMO0974
K.AMSDMQYR.G	1	1001.5	2.047	0.2695	*	EtOH_2	ZMO0735
K.AMSSKEVAVVAGFQGVSDEGR.V	2	1063.2	2.8733	0.4527	*	Control_1	ZMO1653
K.AMTVDWWSFSQQQSEKPVK.G	2	1141.8	3.3303	0.5693	*	EtOH_2	ZMO1000
K.AMTVDWWSFSQQQSEKPVK.G	2	1142.6	3.3696	0.4776	*	Control_1	ZMO1000
K.AMTVDWWSFSQQQSEKPVK.G	2	1143.4	3.4448	0.3181	*	EtOH_1	ZMO1000
K.AMVSEKNFPTDPSQISDFMAWEPR.R	2	1393.0	5.2312	0.7219	*	EtOH_1	ZMO1373
K.AMVSEKNFPTDPSQISDFMAWEPR.R	2	1393.8	5.2977	0.6965	*	EtOH_2	ZMO1373
K.AMVSEKNFPTDPSQISDFMAWEPR.R	3	928.9	3.977	0.6068	*	EtOH_2	ZMO1373
K.ANDIIITPTELDQIFEHYAR.N	2	1180.9	4.2801	0.6905	*	Control_1	ZMO1312
K.ANDIIITPTELDQIFEHYAR.N	2	1181.3	4.5367	0.7207	*	EtOH_2	ZMO1312
K.ANDLATAVAK.L	1	975.6	1.9417	0.4182	*	EtOH_2	ZMO1109
K.ANDLATAVAK.L	1	975.6	2.0884	0.4254	*	EtOH_1	ZMO1109
K.ANDLATAVAK.L	1	975.7	1.9847	0.3992	*	Control_1	ZMO1109
K.ANDLATAVAK.L	2	487.4	3.2684	0.3869	*	EtOH_1	ZMO1109
K.ANDLATAVAK.L	2	487.6	2.9152	0.4333	*	EtOH_2	ZMO1109
K.ANDLATAVAKLDAAK.A	2	736.7	4.4384	0.557	*	EtOH_2	ZMO1109
K.ANEVFLFISMEER.A	2	794.7	2.9522	0.4999	*	EtOH_2	ZMO1347
K.ANGADYVTTLPYSDLPDWVR.K	2	1129.2	2.7484	0.5653	*	Control_2	ZMO1993
K.ANILLLEAESAPGYHATGR.S	2	992.1	3.9467	0.6319	*	Control_1	ZMO1441
K.ANILLLEAESAPGYHATGR.S	2	992.2	5.606	0.6696	*	EtOH_1	ZMO1441
K.ANPAVVNEILKK.L	2	648.4	3.5601	0.644	*	EtOH_1	ZMO0782
K.ANPAVVNEILKK.L	2	648.5	3.5277	0.6266	*	Control_2	ZMO0782
K.ANPAVVNEILKK.L	2	649.2	3.782	0.6357	*	Control_1	ZMO0782
K.ANPAVVNEILKK.L	2	649.9	2.7139	0.4502	*	EtOH_2	ZMO0782
K.ANPDRAAEGTVVEAK.L	2	765.3	3.4421	0.3435	*	EtOH_1	ZMO0554
K.ANPLATILSGAMMLR.Y	1	1558.7	2.1917	0.5368	*	Control_2	ZMO0677
K.ANPLATILSGAMMLR.Y	1	1559.9	3.5862	0.5238	*	EtOH_1	ZMO0677
K.ANPLATILSGAMMLR.Y	1	1560.9	3.4759	0.4906	*	Control_1	ZMO0677
K.ANPLATILSGAMMLR.Y	1	1560.9	3.5683	0.5504	*	EtOH_2	ZMO0677
K.ANPLATILSGAMMLR.Y	2	781.7	4.6636	0.5321	*	Control_2	ZMO0677
K.ANPLATILSGAMMLR.Y	2	781.7	4.9782	0.6256	*	EtOH_1	ZMO0677
K.ANPLATILSGAMMLR.Y	2	781.7	5.0058	0.601	*	EtOH_2	ZMO0677
K.ANPLATILSGAMMLR.Y	2	781.8	4.9727	0.4841	*	Control_1	ZMO0677
K.ANPLATILSGAMMLR.Y	3	520.8	6.1916	0.6313	*	EtOH_1	ZMO0677
K.ANPLATILSGAMMLR.Y	3	521.0	5.4925	0.5524	*	Control_1	ZMO0677
K.ANPLATILSGAMMLR.Y	3	521.1	5.7036	0.5563	*	EtOH_2	ZMO0677
K.ANPLATILSGAMMLR.Y	3	521.3	6.1208	0.6134	*	Control_2	ZMO0677
K.ANPSPPIGPALGQR.G	1	1374.8	2.2866	0.375	*	EtOH_1	ZMO0725
K.ANPSPPIGPALGQR.G	1	1374.8	2.3722	0.5655	*	Control_1	ZMO0725
K.ANPSPPIGPALGQR.G	1	1374.9	2.4263	0.5616	*	Control_2	ZMO0725
K.ANPSPPIGPALGQR.G	2	688.1	3.338	0.3165	*	EtOH_2	ZMO0725
K.ANPSPPIGPALGQR.G	2	688.2	3.0209	0.7037	*	Control_2	ZMO0725
K.ANPSPPIGPALGQR.G	2	688.2	3.0355	0.6523	*	Control_1	ZMO0725
K.ANPSPPIGPALGQR.G	2	688.2	3.0649	0.7036	*	EtOH_1	ZMO0725
K.ANPSPPIGPALGQR.G	3	460.1	3.755	0.5415	*	Control_1	ZMO0725
K.ANPSQAILASFAK.E	1	1318.8	2.9393	0.4589	*	Control_1	ZMO1768
K.ANPSQAILASFAK.E	2	659.4	2.5014	0.3739	*	EtOH_2	ZMO1768
K.ANPSQAILASFAK.E	2	660.7	3.9613	0.6859	*	Control_1	ZMO1768
K.ANTSSFGHPVPTNVK.M	2	778.7	3.7294	0.563	*	EtOH_2	ZMO0117
K.ANTSSFGHPVPTNVK.M	2	778.7	3.8775	0.5652	*	Control_1	ZMO0117
K.ANTSSFGHPVPTNVK.M	2	779.2	4.3815	0.5911	*	EtOH_1	ZMO0117
K.ANVHVTLK.N	2	441.6	2.5317	0.4276	*	EtOH_2	ZMO1531
K.APAAGLQAAEALQQPAEIVYK.T	2	1070.4	6.4794	0.7564	*	Control_2	ZMO0125
K.APAAGLQAAEALQQPAEIVYK.T	2	1070.5	5.9	0.677	*	Control_1	ZMO0125
K.APAAGLQAAEALQQPAEIVYK.T	2	1071.7	6.6372	0.6712	*	EtOH_2	ZMO0125
K.APAAGLQAAEALQQPAEIVYK.T	2	1071.9	6.6333	0.7182	*	EtOH_1	ZMO0125
K.APAAGLQAAEALQQPAEIVYK.T	3	714.1	5.1726	0.6136	*	EtOH_1	ZMO0125
K.APAAGLQAAEALQQPAEIVYK.T	3	714.1	5.2086	0.6497	*	EtOH_2	ZMO0125
K.APAAGLQAAEALQQPAEIVYK.T	3	714.3	4.6701	0.6358	*	Control_2	ZMO0125
K.APALNDAGELVWKPAGEPGDDTILRPVSNPFAK.D	3	1149.7	7.0898	0.7198	*	EtOH_2	ZMO0368
K.APALNDAGELVWKPAGEPGDDTILRPVSNPFAK.D	3	1150.2	7.0531	0.6802	*	Control_1	ZMO0368
K.APALNDAGELVWKPAGEPGDDTILRPVSNPFAK.D	3	1150.3	7.2628	0.6953	*	EtOH_1	ZMO0368
K.APAPTSNGNADVGAVRDTVVPGSHADFLR.Q	2	1446.9	3.1133	0.5743	*	EtOH_2	ZMO0166
K.APAPTSNGNADVGAVRDTVVPGSHADFLR.Q	3	965.4	3.9824	0.4317	*	EtOH_2	ZMO0166
K.APAPTSNGNADVGAVRDTVVPGSHADFLR.Q	3	965.6	5.2895	0.5284	*	EtOH_1	ZMO0166
K.APGIGLAAIQVGVAK.R	2	683.2	3.8559	0.7096	*	EtOH_2	ZMO0813
K.APGIGLAAIQVGVAK.R	2	683.2	5.4235	0.6465	*	EtOH_1	ZMO0813
K.APGIGLAAIQVGVAK.R	2	684.2	4.0929	0.6704	*	Control_2	ZMO0813
K.APGIGLAAIQVGVAKR.L	2	761.4	4.3269	0.6792	*	EtOH_2	ZMO0813
K.APGQYSAGVSGAPVIR.W	2	765.7	3.8984	0.6401	*	Control_1	ZMO1408
K.APHPAGGSVNDVLTANIATIGENQALR.R	2	1343.8	4.4751	0.4953	*	EtOH_1	ZMO1155
K.APHPAGGSVNDVLTANIATIGENQALR.R	2	1344.5	4.3883	0.4589	*	EtOH_2	ZMO1155
K.APHPAGGSVNDVLTANIATIGENQALR.R	2	1345.9	4.6208	0.4131	*	Control_1	ZMO1155
K.APHPAGGSVNDVLTANIATIGENQALR.R	3	896.5	5.4153	0.5746	*	EtOH_1	ZMO1155
K.APHPAGGSVNDVLTANIATIGENQALR.R	3	896.7	4.974	0.5374	*	Control_1	ZMO1155
K.APHPAGGSVNDVLTANIATIGENQALR.R	3	896.8	5.1364	0.5553	*	EtOH_2	ZMO1155
K.APHPAGGSVNDVLTANIATIGENQALR.R	3	897.3	4.2659	0.5049	*	Control_2	ZMO1155
K.APHPAGGSVNDVLTANIATIGENQALRR.A	2	1422.0	2.6058	0.2987	*	EtOH_2	ZMO1155
K.APIAEPK.D	1	725.4	1.9622	0.4478	*	Control_2	ZMO1335
K.APIAEPK.D	1	725.6	1.8215	0.4849	*	EtOH_2	ZMO1335
K.APIAEPK.D	1	727.5	2.1028	0.2847	*	EtOH_1	ZMO1335
K.APIAEPKDLLEYDGIIVGAPTR.F	2	1169.7	4.0208	0.6711	*	Control_1	ZMO1335
K.APIAEPKDLLEYDGIIVGAPTR.F	2	1170.4	5.2406	0.6476	*	EtOH_2	ZMO1335
K.APIAEPKDLLEYDGIIVGAPTR.F	2	1170.8	4.2886	0.3818	*	EtOH_1	ZMO1335
K.APIIDDYLTEEAASFFK.A	2	965.7	3.4011	0.5894	*	EtOH_2	ZMO1508
K.APIIDDYLTEEAASFFK.A	2	965.8	5.0557	0.7626	*	EtOH_1	ZMO1508
K.APIIDDYLTEEAASFFK.A	2	965.9	5.2621	0.7932	*	Control_2	ZMO1508
K.APIIDDYLTEEAASFFK.A	2	966.2	5.5574	0.7481	*	Control_1	ZMO1508
K.APIVLPAK.K	1	809.6	2.0967	0.3807	*	EtOH_1	ZMO1309
K.APIVLPAKK.D	1	936.7	2.5012	0.3874	*	EtOH_1	ZMO1309
K.APLPADEELYTNILVGKY.-	2	1003.8	4.4897	0.6372	*	Control_2	ZMO1606
K.APLPADEELYTNILVGKY.-	2	1005.3	5.0418	0.6969	*	EtOH_1	ZMO1606
K.APLPADEELYTNILVGKY.-	2	1005.5	4.4921	0.6406	*	EtOH_2	ZMO1606
K.APLQLHFGTSDSAVNAAALNWVSALK.S	2	1341.7	5.6209	0.7185	*	EtOH_2	ZMO1351
K.APLQLHFGTSDSAVNAAALNWVSALK.S	3	894.8	3.5951	0.4335	*	Control_1	ZMO1351
K.APLQLHFGTSDSAVNAAALNWVSALK.S	3	894.9	4.4206	0.5547	*	EtOH_2	ZMO1351
K.APLQLHFGTSDSAVNAAALNWVSALK.S	3	895.3	3.6737	0.4808	*	EtOH_1	ZMO1351
[truncated: 23,639 more rows]

## Sheet: Table S3
Table S3. List of 30 proteins identified by proteomics that contain non-unique peptides. Normalized Spectrum Count is described in Experimental Procedures. % Sequence Coverage is the percentage of amino acid residues in the protein that occur in identified tryptic peptides. Sequence Count is the number of peptides identified for each protein, with charge states counted separately. Unique Sequence…
	ETOH_1				ETOH_2				Control_1				Control_2
Gene_ID	Normalized Spectrum Count	% Sequence Coverage	Sequence Count	Unique Sequence Count	Normalized Spectrum Count	% Sequence Coverage	Sequence Count	Unique Sequence Count	Normalized Spectrum Count	% Sequence Coverage	Sequence Count	Unique Sequence Count	Normalized Spectrum Count	% Sequence Coverage	Sequence Count	Unique Sequence Count	G test p value	G-test result	Product Description
ZMO0268	0.8				1				3.4	4.2	2	0	1				0.307847	NULL	hypothetical protein (complement(269639..271063))
ZMO0882	0.8				1				1.1				3.1	3.6	2	0	0.339961	NULL	methyl-accepting chemotaxis sensory transducer (complement(890493..891896))
ZMO0708	6.8	20.7	6	0	1				7.9	16.3	5	0	6.2	28.8	5	0	0.180347	NULL	phosphoribosylglycinamide formyltransferase (complement(703477..704103))
ZM4_or1868	4.2	41.9	3	0	3.1	21.5	2	0	5.7	31.2	3	0	4.1	31.2	3	0	0.551047	NULL	zmobORNL dec2008 plasmid1 revised
ZM4_or1865	18.7	51	10	2	19.7	70.4	12	2	26	49	10	3	22.6	51	9	1	0.275769	NULL	zmobORNL dec2008 plasmid1 revised
ZMO1798	117.2	53	36	35	115.9	57.9	35	35	77	57.7	33	32	187.1	45.6	26	26	0.165846	NULL	ribosomal protein S1 (1840612..1842318)
ZMO0128	0.8				4.1	9.4	3	2	4.5	9.4	3	2	1				0.856233	NULL	TonB-dependent receptor (complement(115570..118062))
ZMO0137	17	25.8	9	5	29	45.2	12	9	30.6	53.8	15	11	19.5	41.4	11	9	0.677913	NULL	Sel1 domain protein repeat-containing protein (125170..126426)
ZMO0576	5.9	20.4	6	0	3.1	4.5	2	0	4.5	12.2	3	0	5.1	11.8	4	0	0.891448	NULL	pseudouridine synthase (complement(578378..579910))
ZMO0843	17	23.5	10	0	17.6	41.8	16	0	15.8	23.2	10	0	16.4	14.8	7	0	0.768629	NULL	arginyl-tRNA synthetase (847798..849522)
ZMO0782	48.4	46.2	24	23	31	48.7	21	21	34	38.2	16	16	33.9	34.2	17	17	0.342736	NULL	glutamyl-tRNA(Gln) amidotransferase, B subunit (complement(778104..779639))
ZM4_or1455	27.2	21.7	17	17	16.6	21.8	14	13	20.4	22.2	14	13	16.4	19.7	12	11	0.435668	NULL	carbamoyl-phosphate synthase, large subunit (complement(1654967..1657510))
ZMO0270	2.5	5.7	2	1	4.1	7.3	3	1	4.5	7.1	3	1	1				0.755978	NULL	hypothetical protein (complement(272594..274075))
ZM4_or1871	6.8	45	4	0	11.4	51.7	9	0	7.9	45	4	0	6.2	31.5	3	0	0.472785	NULL	zmobORNL dec2008 plasmid1 revised
ZM4_or1863	5.1	43.2	3	2	6.2				4.5				4.1	31.6	2	0	0.548793	NULL	zmobORNL dec2008 plasmid1 revised
ZMO1598	7.6	10.3	4	0	5.2	5.6	3	0	5.7	8.6	4	0	3.1	3.2	2	0	0.39298	NULL	deoxyxylulose-5-phosphate synthase (1636185..1638167)
ZMO1193	29.7	20.1	22	21	17.6	17.3	15	15	19.2	18.1	16	16	11.3	8.7	9	9	0.0564188	NULL	DNA topoisomerase I (complement(1214925..1218563))
ZMO1234	7.6	10.5	4	0	6.2	8.6	4	1	5.7	8.8	4	0	3.1	3.2	2	0	0.295771	NULL	deoxyxylulose-5-phosphate synthase (complement(1256510..1258459))
ZM4_or1887	9.3	12.7	4	1	5.2	19	4	0	7.9	6.1	3	1	1				0.249323	NULL	zmobORNL dec2008 plasmid1 revised
ZMO0172	4.2	7.9	3	3	3.1	2.8	2	1	1.1				3.1	3.6	2	2	0.367535	NULL	thiamine biosynthesis protein ThiC (155411..157225)
ZM4_or1883	0.8				3.1	13.9	2	0	1.1				1				0.476498	NULL	zmobORNL dec2008 plasmid1 revised
ZMO1209	0.8				3.1	3.4	2	0	1.1				1				0.476498	NULL	K potassium transporter (complement(1231798..1233756))
ZM4_or1886	3.4	30.3	2	0	5.2	52.6	3	1	3.4	34.2	2	0	1				0.248453	NULL	zmobORNL dec2008 plasmid1 revised
ZMO0593	28	48.3	19	3	31	53.3	18	2	12.5	22.7	8	1	14.4	19.8	5	1	0.000469562	UP	3-dehydroquinate synthase (complement(592362..593501))
ZM4_or1869	0.8				4.1	7.7	2	0	1.1				1				0.299553	NULL	zmobORNL dec2008 plasmid1 revised
ZMO0267	4.2	14.5	4	3	1				1.1				1				0.259172	NULL	hypothetical protein (complement(268157..269584))
ZMO0857	8.5	21.1	6	6	11.4	26.8	8	7	6.8	16.7	5	5	1				0.0204197	NULL	protein of unknown function DUF1013 (complement(866287..866973))
ZMO0269	0.8				6.2	10.1	3	2	1.1				1				0.104178	NULL	hypothetical protein (complement(271118..272539))
ZMO0734	15.3	40.4	9	0	13.5	34.2	8	0	6.8	26.8	5	0	1				0.000375138	UP	3'(2'),5'-bisphosphate nucleotidase (734689..735507)
ZM4_or1873	4.2	24.1	2	0	5.2	27.7	4	0	1.1				1				0.028396	NULL	zmobORNL dec2008 plasmid1 revised

## Sheet: Table S6
Table S6. All of the 942 proteins identified from proteomic study for exponential phase Z. mobilis cells with 47.3 g/L (equal to 6% [v/v]) ethanol-treatment
	after 10 h (ETOH_1 and ETOH_2 are biological replicates) and control after 6 h (Control_1 and Control_2 are biological replicates) post-inoculation.
	Log2(Proteomics_ratio): log2 based protein abundance ratio of treatment versus control; G-test: the G-test result (UP, DOWN or NULL)
	Log2(Array_ratio): log2 based gene expression ratio of treatment versus control; Arrary_p-value: -log10 based p-value of array result; Arrary_SI: significant index of array result (1 is significant and 0 is not).
	Bold number has greater than 2-fold changes; underlined number has greater than 1.5-fold but less than 2-fold changes;
	Operon_ID: The operon ID number based on DOOR Operon Database at http://csbl1.bmb.uga.edu/OperonDB/DOOR.php. Functional_Group: the functional group based on COG categories.
Gene_ID	TIGR_ID	Operon_ID	Product	Functional_Group	ETOH_1_normalized spectrum count	ETOH_1 (% Sequence Coverage)	ETOH_1 (Unique Peptides)	ETOH_2_normalized spectrum count	ETOH_2 (% Sequence Coverage)	ETOH_2 (Unique Peptides)	Control_1_normalized spectrum count	Control_1 (% Sequence Coverage)	Control_1 (Unique Peptides)	Control_2_normalized spectrum count	Control_2 (% Sequence Coverage)	Control_2 (Unique Peptides)	G test p-value	G-test	Log2(Proteomics_ratio)	Log2(Array_ratio)	Arrary_p-value	Array_SI
57 upregulated protein
	53 upregulated proteins with at least 1.5-fold changes
		42 upregulated proteins with at least 2-fold changes
ZMO1373	NT01ZM1428		TIR protein	11	5.1	14.1	2	17.6	44.1	5	1.1			1			9.5e-06	UP	3.43423	0.65	7.29	1
ZMO1818	NT01ZM1904		4Fe-4S ferredoxin iron-sulfur binding domain-containing protein	11	6.8	90.6	2	12.4	90.6	2	1.1			1			8.4e-05	UP	3.19265	-0.25	2.41	1
ZMO0101	NT01ZM0095		putative oxidoreductase	9	7.6	19.5	5	11.4	15	5	1.1			1			9.6e-05	UP	3.17754	1.45	30.78	1
ZMO0405	NT01ZM0412		ATP-dependent Clp protease, ATP-binding subunit ClpA	9	8.5	10.2	5	9.3	16.3	8	1.1			1			0.0002	UP	3.08342	-0.68	13.27	1
ZMO0347	NT01ZM0353		RNA-binding protein Hfq	11	11.9	27.3	6	5.2	16.1	3	1.1			1			0.00031	UP	3.02554	-0.08	0.27	0
ZMO0844	NT01ZM0870		sporulation domain-containing protein	11	10.2	9.9	3	5.2	15.2	3	1.1			1			0.00086	UP	2.87447	0.65	5.98	1
ZMO0896	NT01ZM0924		hypothetical protein	13	5.1	16.5	4	10.3	23.2	6	1.1			1			0.00086	UP	2.87447	0.45	11.62	1
ZMO1041	NT01ZM1081	38_3	NUDIX hydrolase	16	3.4	33.7	3	11.4	39.1	4	1.1			1			0.0012	UP	2.81714	-1.16	12.93	1
ZMO0864	NT01ZM0891	76	cytidine deaminase	16	5.1	18.6	3	9.3	26.1	3	1.1			1			0.0016	UP	2.77761	0.33	6.72	1
ZMO0760	NT01ZM0784	33_5	lactoylglutathione lyase	4	5.9	44.5	4	8.3	43.8	5	1.1			1			0.0018	UP	2.75743	-0.04	0.15	0
ZMO1466	NT01ZM1527		alpha/beta family hydrolase	11	14.4	22.3	5	13.5	29	5	1.1			3.1	10.8	2	1.1e-05	UP	2.7318	0.41	15.83	1
ZMO1583	NT01ZM1651		DNA topoisomerase (ATP-hydrolyzing)	2	5.9	5.7	4	7.2	11.2	5	1.1			1			0.0034	UP	2.64111	0.08	1.76	1
ZMO1370	NT01ZM1423		nitrilase/cyanide hydratase and apolipoprotein N-acyltransferase	11	4.2	19.9	3	8.3	22.7	5	1.1			1			0.0048	UP	2.57347	-0.37	10.15	1
ZMO1722	NT01ZM1801	56_5	S-(hydroxymethyl)glutathione dehydrogenase/class III alcohol dehydrogenase	3	4.2	16.5	4	8.3	24.9	6	1.1			1			0.0048	UP	2.57347	0.33	8.16	1
ZMO1544	NT01ZM1604		Cobaltochelatase	11	9.3	23.2	4	16.6	28.1	8	3.4	8	2	1			4.5e-05	UP	2.55738	0.53	14.56	1
ZMO1576	NT01ZM1638		putative short-chain dehydrogenase/oxidoreductase	11	17	55.2	11	12.4	40.3	8	1.1			4.1	17.7	3	1.8e-05	UP	2.49923	-0.19	4.02	1
ZMO1605	NT01ZM1674		pyruvate dehydrogenase subunit beta	3	19.5	32.9	13	17.6	31.8	11	3.4	7.8	2	4.1	8.9	3	4.1e-06	UP	2.30646	0.95	22.25	1
ZMO1741	NT01ZM1820	57_3	GTP-binding protein LepA	9	8.5	14.1	5	8.3	17.9	7	1.1			3.1	3.5	2	0.0049	UP	2	0.36	7.79	1
ZMO0811	NT01ZM0832		methionyl-tRNA formyltransferase	7	8.5	28.6	6	12.4	40.9	9	4.5	12	3	1			0.0022	UP	1.926	-0.13	1.72	1
ZMO0734	NT01ZM0755		3'(2'),5'-bisphosphate nucleotidase	9	15.3	40.4	0	13.5	34.2	0	6.8	26.8	0	1			0.00038	UP	1.88452	0.17	3.78	1
ZMO1412	NT01ZM1470		MucR family transcriptional regulator	6	11	30.7	5	9.3	35.8	6	4.5	14.6	2	1			0.0029	UP	1.88398	0.9	19.78	1
ZMO1873	NT01ZM1970	64_10	glutaredoxin-related protein	9	10.2	36.4	5	8.3	40.9	5	1.1			4.1	30	3	0.0054	UP	1.83094	0.45	11.48	1
ZMO1052	NT01ZM1092		Phosphoribosylaminoimidazolesuccinocarboxamide synthase	16	12.7	29	7	10.3	34.7	6	5.7	13.9	3	1			0.0023	UP	1.7794	1.2	13.91	1
ZMO0442	NT01ZM0448	18_4	HAD-superfamily hydrolase, subfamily IA, variant 3	11	6.8	23.2	5	15.5	39.8	6	5.7	26.1	4	1			0.0032	UP	1.73481	-0.06	0.2	0
ZMO1334	NT01ZM1389		YceI family protein	13	17	39.2	11	25.9	52.9	12	7.9	23	4	5.1	18.1	4	4.3e-05	UP	1.72247	1.37	17.4	1
ZMO0318	NT01ZM0324		short-chain dehydrogenase/reductase SDR	9	45.9	59.8	20	33.1	54.2	16	14.7	37.8	9	9.3	27.1	5	2.8e-08	UP	1.71882	-1.14	25.07	1
ZMO0948	NT01ZM0982		Endopeptidase Clp	9	29.7	41	8	46.6	48.1	10	20.4	27.6	4	3.1	10	2	6.3e-08	UP	1.69902	0.56	13.46	1
ZMO1424	NT01ZM1483		ATPase	9	70.5	47.6	44	50.7	45.3	34	19.2	19.3	14	18.5	20.5	14	1.2e-11	UP	1.68475	0.49	4.48	1
ZMO0921	NT01ZM0950		hypothetical protein	13	12.7	35.5	9	15.5	32.8	8	5.7	14.7	4	3.1	7.5	2	0.0012	UP	1.68012	0.34	12.81	1
ZMO0913	NT01ZM0942		branched-chain amino acid aminotransferase	10	8.5	20.2	6	14.5	18.6	6	6.8	14.5	5	1			0.0055	UP	1.56009	0.72	15.68	1
ZMO0432	NT01ZM0438		arginase family protein	10	18.7	44.8	11	19.7	43.1	9	6.8	19.7	4	7.2	19.7	5	0.00062	UP	1.45568	0.89	25.21	1
ZMO1684	NT01ZM1760		Phosphoserine transaminase	12	30.6	29.3	8	31	27.2	9	13.6	19.9	5	9.3	15.8	4	1.9e-05	UP	1.42758	0.8	25.34	1
ZMO0016	NT01ZM0016	1_5	GrpE protein	9	46.7	70	23	34.1	64.2	26	18.1	50	13	15.4	56.3	10	7.3e-06	UP	1.27019	0.56	11.93	1
ZMO0855	NT01ZM0882		farnesyl-diphosphate synthase	12	37.4	57.4	16	35.2	46.6	12	15.8	31.5	7	14.4	29.5	8	2.3e-05	UP	1.26542	0.32	9.32	1
ZMO1690	NT01ZM1767		heat shock protein DnaJ domain-containing protein	9	22.9	42.2	10	22.8	55.6	11	14.7	32.9	6	5.1	11.2	2	0.0012	UP	1.20669	-0.76	20.21	1
ZMO1570	NT01ZM1632		Formate C-acetyltransferase	3	22.1	28	16	34.1	32.4	18	13.6	12.5	5	11.3	8	4	0.00044	UP	1.17442	0.34	3.23	1
ZMO0593	NT01ZM0611		3-dehydroquinate synthase	10	28	48.3	3	31	53.3	2	12.5	22.7	1	14.4	19.8	1	0.00047	UP	1.13311	0.36	20.18	1
ZMO1498	NT01ZM1558		histidine triad (HIT) protein	16	12.7	56	6	32.1	58.4	7	11.3	50.4	5	9.3	29.6	4	0.0025	UP	1.12085	0.03	0.16	0
ZMO0684	NT01ZM0702	30_6	CRISPR-associated Csy3 family protein	11	37.4	38.7	14	31	43.6	10	19.2	27.2	8	12.3	26	8	0.00019	UP	1.11864	0.8	9.57	1
ZMO1496	NT01ZM1556		Phosphoenolpyruvate carboxylase	3	44.2	30.6	30	44.5	32.1	28	21.5	16.3	14	19.5	15.8	11	2.3e-05	UP	1.11331	0.21	3.58	1
ZMO0792	NT01ZM0815		dihydroorotase	16	25.5	45.1	19	24.8	44.6	16	10.2	26.5	8	14.4	28.7	7	0.0028	UP	1.0319	0.36	9	1
ZMO1034	NT01ZM1073		calcium-binding EF-hand-containing protein	11	54.4	48.5	9	71.4	82.4	17	44.1	59.8	9	17.5	23.5	7	2.2e-06	UP	1.03013	-0.29	1.57	1
		11 upregulated proteins with at least 1.5-fold but less than 2-fold changes
ZMO0890	NT01ZM0916		Lysine--tRNA ligase	7	32.3	41.3	19	47.6	52.8	24	26	29.9	13	16.4	23.6	10	0.00064	UP	0.914131	0.73	20.66	1
ZMO0820	NT01ZM0841		phosphoribosylformylglycinamidine synthase II	16	43.3	46.3	21	38.3	49.3	23	28.3	32.4	13	18.5	27.1	11	0.002	UP	0.802061	0.36	4.11	1
ZMO0994	NT01ZM1030		conserved hypothetical protein	13	35.7	54.1	16	37.3	66.9	20	21.5	51.7	12	21.6	50.6	10	0.0053	UP	0.760209	-0.7	15.87	1
ZMO0676	NT01ZM0693		Methionine gamma-lyase	10	101.1	72.9	35	115.9	71.1	27	62.3	48	16	66.8	40.8	14	2e-06	UP	0.749206	0.6	14.88	1
ZMO1596	NT01ZM1665		putative alcohol dehydrogenase	3	184.3	73.6	43	265.9	78.3	52	127.9	65	36	140.9	59.5	28	1e-11	UP	0.744033	-0.04	0.8	0
ZMO0783	NT01ZM0807		aspartyl/glutamyl-tRNA amidotransferase subunit A	7	44.2	59.6	24	44.5	63.4	22	32.8	37.8	15	20.6	34.3	14	0.0029	UP	0.732094	0.21	1.3	0
ZMO1236	NT01ZM1286		alcohol dehydrogenase, 1-propanol preferring	11	85.8	56.7	26	57.9	46	18	45.3	32.3	13	46.3	49.6	17	0.00065	UP	0.649641	-1.14	18.6	1
ZMO0731	NT01ZM0752		DNA-directed RNA polymerase	6	113	48.8	62	78.6	50.6	54	78.1	36.6	39	44.2	25.8	23	8.6e-05	UP	0.647673	0.5	6.89	1
ZMO0515	NT01ZM0527		elongation factor G	7	101.1	66.1	46	76.6	69.6	41	61.1	55.1	30	52.4	45.9	27	0.00016	UP	0.646751	0.43	19.63	1
ZMO1109	NT01ZM1148		conserved hypothetical protein	13	147.8	80.3	48	185.2	83.1	56	123.4	70.5	46	89.4	55.5	24	2.4e-07	UP	0.646024	0.57	9.26	1
ZMO1479	NT01ZM1538		electron transfer flavoprotein, alpha subunit-like protein	3	60.3	58.1	18	49.7	55.8	16	34	44.8	11	37	43.9	11	0.0036	UP	0.631613	0.58	8.42	1
	4 upregulated proteins with less than 1.5-fold changes
ZMO1471	NT01ZM1531		GTP-binding protein TypA	15	66.2	35.7	19	105.5	49.3	24	63.4	36.5	17	52.4	25.6	12	0.00094	UP	0.568255	-0.29	7.9	1
ZMO0689	NT01ZM0707		dehydrogenase and related protein-like	11	110.4	66.3	38	136.6	66.1	49	90.6	55.9	32	76.1	47.6	29	7.4e-05	UP	0.567257	0.18	4.49	1
ZMO0342	NT01ZM0348		aminotransferase	10	77.3	77.5	33	78.6	80.2	33	63.4	64.5	23	42.2	57.2	23	0.0018	UP	0.562011	0.49	4.19	1
ZMO1929	NT01ZM2030		chaperonin GroEL	9	362.6	84.4	86	308.4	82.8	88	276.2	79.1	70	295.1	78.9	61	0.0046	UP	0.232064	0.36	5.33	1
38 down-regulated protein
	31 down-regulated proteins with at least 1.5-fold changes
		19 down-regulated proteins with at least 2-fold changes
ZMO1294	NT01ZM1344		sugar isomerase (SIS)	11	0.8			1			12.5	28.5	6	8.2	26.2	6	2e-05	DOWN	-3.52356	-0.06	0.26	0
ZMO1593	NT01ZM1661		peptidase M61 domain-containing protein	11	0.8			1			7.9	8.9	4	5.1	8.9	3	0.0024	DOWN	-2.85244	-0.08	1.16	0
ZMO0508	NT01ZM0517		GCN5-related N-acetyltransferase	11	0.8			1			5.7	15.4	3	6.2	30.1	4	0.0046	DOWN	-2.72489	-0.07	0.72	0
ZMO0399	NT01ZM0405		hypothetical protein	13	0.8			5.2	24	3	13.6	40.8	6	12.3	34.2	5	0.00029	DOWN	-2.10992	-0.13	0.28	0
ZMO0970	NT01ZM1004		putative purine nucleoside permease	16	0.8			4.1	12.6	2	12.5	39.4	8	8.2	27.6	6	0.0013	DOWN	-2.07878	0.3	5.02	1
ZMO0610	NT01ZM0628		flagellar basal-body rod FlgF	9	3.4	23.3	2	6.2	17.7	5	18.1	35.3	10	15.4	40.2	7	0.0002	DOWN	-1.80305	0.4	2.94	1
ZMO0605	NT01ZM0623		flagellar hook-associated protein FlgK	9	2.5	6.8	2	5.2	14.6	4	17	35.4	11	9.3	23.6	7	0.0011	DOWN	-1.77213	-0.01	0.08	0
ZMO1411	NT01ZM1469		ferric uptake regulator family protein	9	5.9	39.2	4	7.2	42.7	6	14.7	51.7	9	19.5	56.6	9	0.0019	DOWN	-1.38443	0.16	2.67	1
ZMO0611	NT01ZM0629		flagellar basal body FlaE domain-containing protein	9	46.7	60.1	15	59	70.3	16	174.3	76.4	26	96.6	64.2	17	5.1e-18	DOWN	-1.35779	0.21	1.83	1
ZMO1609	NT01ZM1678		hypothetical protein	13	28.9	42.1	10	15.5	36.4	8	52.1	42.1	9	57.6	38.8	9	9.6e-08	DOWN	-1.30493	0.02	0.18	0
ZMO1542	NT01ZM1602	81	single-strand binding protein	2	13.6	35.2	5	11.4	18.1	2	26	40.4	4	31.9	30.6	4	0.00026	DOWN	-1.21164	-0.79	7.11	1
ZMO1712	NT01ZM1789		FKBP-type peptidyl-prolyl cis-trans isomerase 1-like	9	20.4	38.9	9	11.4	32.4	6	45.3	76.2	10	26.7	63.8	9	6.7e-05	DOWN	-1.17897	-0.02	0.11	0
ZMO0727	NT01ZM0748		50S ribosomal protein L10	7	67.1	56.7	14	51.7	64.3	16	100.7	90.1	20	158.3	64.9	15	3.1e-13	DOWN	-1.12442	-0.14	2.05	1
ZMO0518	NT01ZM0530		50S ribosomal protein L4	7	95.1	72.5	28	51.7	68.6	21	121.1	63.8	19	194.3	62.3	19	2.3e-15	DOWN	-1.10333	0.31	2.48	1
ZMO1779	NT01ZM1863		hypothetical protein	13	99.4	70.7	11	72.4	70.7	13	141.5	70.7	13	226.2	46.6	10	1.6e-17	DOWN	-1.0978	-0.24	4.87	1
ZMO1490	NT01ZM1550		hypothetical protein	13	14.4	30.4	8	15.5	40.7	10	29.4	53.9	11	33.9	40.2	7	0.00049	DOWN	-1.08206	-0.73	10.95	1
ZMO0533	NT01ZM0546		30S ribosomal protein S5	7	99.4	54.9	23	56.9	58.8	22	129	59.7	25	199.5	62.2	23	2.8e-15	DOWN	-1.07158	0.83	21.85	1
ZMO1079	NT01ZM1118		50S ribosomal protein L19	7	39.1	49.2	13	21.7	51.6	9	53.2	71.8	17	73	65.3	16	1.4e-06	DOWN	-1.05357	-0.29	3.26	1
ZMO0542	NT01ZM0555		50S ribosomal protein L17	7	39.1	51.4	15	41.4	45.7	12	48.7	51.4	16	112.1	45.7	13	1.9e-07	DOWN	-0.998207	0.39	1.94	1
		12 down-regulated proteins with at least 1.5-fold but less than 2-fold changes
ZMO1225	NT01ZM1274		30S ribosomal protein S6	7	39.1	52.4	7	31	61.3	8	74.7	63.7	9	59.6	44.4	5	6.2e-06	DOWN	-0.937973	1.05	13.81	1
ZMO1996	NT01ZM2098		transcription termination factor Rho	6	36.5	41.9	18	17.6	33.5	12	38.5	41.6	16	64.8	43.8	19	7.9e-05	DOWN	-0.93314	-0.17	2.78	1
ZMO0536	NT01ZM0549		50S ribosomal protein L15	7	71.3	56.4	16	34.1	60.7	17	83.8	66.9	22	109	54	14	3.6e-07	DOWN	-0.87123	-0.3	2.53	1
ZMO0720	NT01ZM0739		dihydrodipicolinate synthase	10	29.7	36.4	17	12.4	36.8	8	40.7	42.3	16	36	40.2	17	0.0014	DOWN	-0.865406	-0.02	0.16	0
ZMO1754	NT01ZM1836		putative aldehyde dehydrogenase	3	22.1	26	9	22.8	24	8	39.6	26	10	42.2	31.2	10	0.00099	DOWN	-0.865385	-2.22	11.42	1
ZMO0726	NT01ZM0747		50S ribosomal protein L1	7	123.1	61.8	23	125.2	57.9	23	181.1	73	28	258.1	52.4	17	2.5e-13	DOWN	-0.822794	-0.34	11.93	1
ZMO1366	NT01ZM1418		30S ribosomal protein S4	7	83.2	72.1	29	74.5	82.4	37	107.5	73.5	32	160.4	71.1	29	8.1e-08	DOWN	-0.764512	0.2	1.81	1
ZMO1155	NT01ZM1195	42_8	elongation factor Ts	7	117.2	87.9	33	120	87.9	37	156.2	89.9	38	246.7	84.7	29	4.7e-11	DOWN	-0.764318	0.56	17.1	1
ZMO0521	NT01ZM0534		50S ribosomal protein L22	7	39.9	68.3	15	30	65.9	15	45.3	61.1	17	69.9	62.7	13	0.00084	DOWN	-0.720776	0.36	3.91	1
ZMO0435	NT01ZM0441	17_2	17 kDa surface antigen	11	40.8	29.3	4	17.6	29.3	3	49.8	29.3	4	45.2	29.3	5	0.0031	DOWN	-0.701959	-1.42	17.88	1
ZMO0728	NT01ZM0750		50S ribosomal protein L7/L12	7	209.8	88.6	18	173.8	89.4	20	267.1	89.4	17	325.9	85.4	18	1.8e-11	DOWN	-0.628429	-0.68	5.21	1
ZMO0367	NT01ZM0371	13_4	Glucose-6-phosphate dehydrogenase	4	116.4	54	26	102.4	71.8	32	125.6	48.9	22	206.7	36.9	19	1.3e-06	DOWN	-0.602874	1.04	31.33	1
	7 down-regulated proteins with less than 1.5-fold changes
ZMO0520	NT01ZM0532		50S ribosomal protein L2	7	55.2	42.4	20	37.3	39.6	17	72.4	47.8	22	64.8	36.7	15	0.0032	DOWN	-0.568755	0.43	5.12	1
ZMO1515	NT01ZM1578		50S ribosomal protein L20	7	175.8	40.8	10	166.6	46.4	7	259.2	47.2	8	238.5	34.4	7	8e-08	DOWN	-0.539594	-0.87	13.7	1
ZMO1278	NT01ZM1329		3-oxoacyl-[acyl-carrier-protein] synthase II	5	75.6	52.6	17	70.4	55.2	18	93.9	53.1	15	118.2	40.2	10	0.00047	DOWN	-0.538776	0.52	9.38	1
ZMO1227	NT01ZM1276		50S ribosomal protein L9	7	78.1	78.9	21	69.3	81.3	23	90.6	83.7	24	112.1	88	23	0.0031	DOWN	-0.45961	-0.09	0.65	0
ZMO0997	NT01ZM1033		4-hydroxy-2-oxoglutarate aldolase	4	273.5	91.3	28	275.2	88.5	29	321.5	77.4	28	382.5	71.2	22	1.2e-05	DOWN	-0.359558	-0.24	3.57	1
ZMO0152	NT01ZM0147		Pyruvate kinase	4	293.9	86.7	72	348.7	89.9	85	389.4	83.6	76	387.6	73.7	57	0.00037	DOWN	-0.273994	-0.08	0.67	0
		1 down-regulated proteins with less than 1.5-fold changes but not significantly differentially expressed in array study
ZM4_or0463			ribosomal protein S19	.	53.5	86.8	16	48.6	92.3	16	63.4	81.3	16	88.4	71.4	7	0.0018	DOWN	-0.572189	.	.	.
847 proteins without significant changes
	830 proteins without significant changes but their corresponding genes significantly expressed in array study
ZMO0685	NT01ZM0703	30_6	conserved hypothetical protein	13	0.8			1			1.1			8.2	21.8	2	0.021	NULL	-2.36923	0.82	7.2	1
ZMO0383	NT01ZM0389	14_6	hypothetical protein	13	0.8			1			4.5	14.5	3	4.1	9.5	2	0.032	NULL	-2.25634	-0.19	0.49	0
ZMO1592	NT01ZM1660		Alanine racemase	9	0.8			1			3.4	15.8	2	5.1	14.3	2	0.034	NULL	-2.23947	-0.07	0.98	0
ZMO1056	NT01ZM1095		polynucleotide adenylyltransferase region	7	0.8			1			1.1			7.2	10.6	3	0.038	NULL	-2.20511	-0.1	1.93	1
ZMO0754	NT01ZM0777		SCP-2 sterol transfer family protein	11	0.8			1			1.1			6.2	29	2	0.066	NULL	-2.0199	0.36	2.81	1
ZMO0427	NT01ZM0433	16_9	cysteine desulfurase	10	0.8			1			5.7	11.8	4	1			0.092	NULL	-1.89616	0.34	4.5	1
ZMO0654	NT01ZM0671		polysaccharide deacetylase	9	0.8			1			5.7	3.9	3	1			0.092	NULL	-1.89616	0.9	8.73	1
ZMO1127	NT01ZM1167		nifR3 family TIM-barrel protein	7	0.8			1			5.7	13.5	3	1			0.092	NULL	-1.89616	0.68	16.62	1
ZMO1698	NT01ZM1775		GTP cyclohydrolase II	12	0.8			1			5.7	20.1	4	1			0.092	NULL	-1.89616	-1.51	18.02	1
ZMO1924	NT01ZM2026		collagenase-like protease	9	2.5	4.7	2	1			7.9	13.6	4	5.1	13.6	3	0.017	NULL	-1.89308	0.31	11.71	1
ZMO0216	NT01ZM0222		peptidase M23B	9	0.8			1			3.4	4.4	2	3.1	4.4	2	0.1	NULL	-1.85244	0.36	15.23	1
ZMO0256	NT01ZM0262		D-lactate dehydrogenase	3	0.8			1			3.4	3.7	2	3.1	3.7	2	0.1	NULL	-1.85244	1.29	21.17	1
ZMO0743	NT01ZM0764		peptide chain release factor 3	7	0.8			1			3.4	5.3	2	3.1	4.9	2	0.1	NULL	-1.85244	-0.51	12.92	1
ZMO1121	NT01ZM1160		hypothetical protein	13	0.8			1			3.4	14.6	2	3.1	15.8	2	0.1	NULL	-1.85244	0.22	6.21	1
ZMO1720	NT01ZM1799		DNA-directed RNA polymerase subunit omega	6	15.3	51.2	7	7.2	51.2	5	11.3	49.6	5	68.9	56	6	5e-09	NULL	-1.83368	-0.51	10.79	1
ZMO0398	NT01ZM0404		hypothetical protein	13	0.8			1			1.1			5.1	18	2	0.12	NULL	-1.78427	-0.23	0.66	0
ZMO0124	NT01ZM0118	7_2	ATPase-like protein	11	0.8			1			4.5	10.8	3	1			0.18	NULL	-1.61143	-0.59	13.42	1
ZMO0197	NT01ZM0202		1A family penicillin-binding protein	9	0.8			1			4.5	3.3	2	1			0.18	NULL	-1.61143	0.09	1.03	0
ZMO0322	NT01ZM0328		FMN adenylyltransferase / riboflavin kinase	12	0.8			1			4.5	9.6	2	1			0.18	NULL	-1.61143	0.02	0.15	0
ZMO0393	NT01ZM0398		hypothetical protein	13	0.8			1			4.5	24.7	2	1			0.18	NULL	-1.61143	-0.3	1.03	0
ZMO0781	NT01ZM0805		transcriptional regulator protein	6	0.8			1			4.5	15.9	3	1			0.18	NULL	-1.61143	0.41	3.23	1
ZMO1622	NT01ZM1694		DNA primase	2	0.8			1			4.5	4.9	2	1			0.18	NULL	-1.61143	-1.03	12.89	1
ZMO1932	NT01ZM2034		hypothetical protein	13	0.8			1			4.5	7.6	2	1			0.18	NULL	-1.61143	-0.27	2.95	1
ZMO0395	NT01ZM0402		hypothetical protein	13	0.8			1			1.1			4.1	28.7	2	0.2	NULL	-1.53051	-0.35	1.05	0
ZMO0499	NT01ZM0508		1A family penicillin-binding protein	9	0.8			1			1.1			4.1	4.4	3	0.2	NULL	-1.53051	0.1	0.28	0
ZMO1067	NT01ZM1107		Fe-S metabolism associated SufE	11	0.8			1			1.1			4.1	13	2	0.2	NULL	-1.53051	0.35	17.45	1
ZMO0609	NT01ZM0627		flagellar basal body rod protein FlgG	9	3.4	10.6	2	9.3	27.8	6	28.3	31.2	11	6.2	27	5	0.0013	NULL	-1.44177	0.33	9.9	1
ZMO1327	NT01ZM1382	47_8	phosphotransferase system, phosphocarrier protein HPr	4	2.5	17.8	2	1			5.7	40	3	3.1	35.6	2	0.13	NULL	-1.33015	0.42	5.9	1
ZMO1970	NT01ZM2074	68_3	3-methyl-2-oxobutanoate hydroxymethyltransferase	12	0.8			3.1	11.4	2	5.7	10.6	2	4.1	10.6	3	0.11	NULL	-1.32931	0.15	1.82	1
ZMO1057	NT01ZM1096		GCN5-related N-acetyltransferase	11	0.8			3.1	15.8	2	3.4	8.5	2	6.2	15.8	4	0.12	NULL	-1.29956	-0.17	1.4	0
ZMO1978	NT01ZM2082		chromosome segregation DNA-binding protein	6	3.4	19.3	3	1			5.7	17.7	4	5.1	12.9	3	0.1	NULL	-1.29546	0.11	1.26	0
ZMO0268	NT01ZM0276		hypothetical protein	13	0.8			1			3.4	4.2	0	1			0.31	NULL	-1.28951	-0.37	5.31	1
ZMO0281	NT01ZM0290		transcriptional regulator, TetR family	6	0.8			1			3.4	13	2	1			0.31	NULL	-1.28951	0.56	16.11	1
ZMO0285	NT01ZM0295		RND efflux system, outer membrane lipoprotein, NodT family	9	0.8			1			3.4	5.9	2	1			0.31	NULL	-1.28951	-0.47	4.31	1
ZMO0305	NT01ZM0313		conserved hypothetical protein	13	0.8			1			3.4	14.6	2	1			0.31	NULL	-1.28951	1.04	24.71	1
ZMO0361	NT01ZM0366		hypothetical protein	13	0.8			1			3.4	9.6	2	1			0.31	NULL	-1.28951	0.26	2.99	1
ZMO0420	NT01ZM0426		Arogenate dehydrogenase	10	0.8			1			3.4	5.1	2	1			0.31	NULL	-1.28951	0.4	5.79	1
ZMO0823	NT01ZM0845		S-adenosyl-methyltransferase MraW	9	0.8			1			3.4	8.7	2	1			0.31	NULL	-1.28951	1.13	13.33	1
ZMO0871	NT01ZM0898		squalene-associated FAD-dependent desaturase	12	0.8			1			3.4	9.7	2	1			0.31	NULL	-1.28951	0.22	5.12	1
ZMO1202	NT01ZM1248		transcriptional regulator NrdR	6	0.8			1			3.4	11.1	2	1			0.31	NULL	-1.28951	0.19	5.17	1
ZMO1326	NT01ZM1381	47_8	PTS system fructose subfamily IIA component	4	0.8			1			3.4	9.7	2	1			0.31	NULL	-1.28951	0.16	2.51	1
ZMO1401	NT01ZM1458	48_3	Exodeoxyribonuclease III	2	0.8			1			3.4	12.3	2	1			0.31	NULL	-1.28951	0.25	3.62	1
ZMO1432	NT01ZM1490		conserved hypothetical protein	13	0.8			1			3.4	4.3	2	1			0.31	NULL	-1.28951	1.26	10.09	1
ZMO1510	NT01ZM1573		HemK family modification methylase	7	0.8			1			3.4	9.8	2	1			0.31	NULL	-1.28951	0.16	1.27	0
ZMO1545	NT01ZM1605		heat shock protein DnaJ domain-containing protein	11	0.8			1			3.4	12.1	2	1			0.31	NULL	-1.28951	0.11	1.35	0
ZMO1646	NT01ZM1721		transcription-repair coupling factor	2	0.8			1			3.4	2.2	2	1			0.31	NULL	-1.28951	0.21	2.71	1
ZMO1773	NT01ZM1856		aldo/keto reductase	11	0.8			1			3.4	12.3	2	1			0.31	NULL	-1.28951	-0.69	14.61	1
ZMO1918	NT01ZM2019		adenosylmethionine-8-amino-7-oxononanoate aminotransferase	12	0.8			1			3.4	9.5	2	1			0.31	NULL	-1.28951	-0.11	1.14	0
ZMO1957	NT01ZM2062		glycosyl transferase, group 1	9	0.8			1			3.4	9.2	2	1			0.31	NULL	-1.28951	0.31	6.1	1
ZMO1959	NT01ZM2064	85	hypothetical protein	13	0.8			1			3.4	3.9	2	1			0.31	NULL	-1.28951	0.52	4.31	1
ZMO0081	NT01ZM0077		Protein-glutamate methylesterase	9	0.8			1			1.1			3.1	6.5	2	0.34	NULL	-1.22239	-0.11	1.36	0
ZMO0776	NT01ZM0799		methyltransferase type 12	5	0.8			1			1.1			3.1	12.5	2	0.34	NULL	-1.22239	-0.83	12.91	1
ZMO0872	NT01ZM0899		Squalene--hopene cyclase	5	0.8			1			1.1			3.1	4.3	2	0.34	NULL	-1.22239	-0.13	2.43	1
ZMO0882	NT01ZM0909		methyl-accepting chemotaxis sensory transducer	9	0.8			1			1.1			3.1	3.6	0	0.34	NULL	-1.22239	0.23	2.96	1
ZMO0908	NT01ZM0937		capsule polysaccharide export-like protein	9	0.8			1			1.1			3.1	6.7	2	0.34	NULL	-1.22239	0.88	11.95	1
ZMO1089	NT01ZM1128		Serine-type D-Ala-D-Ala carboxypeptidase	9	0.8			1			1.1			3.1	8.5	2	0.34	NULL	-1.22239	-0.13	3.34	1
ZMO1094	NT01ZM1133		beta-lactamase domain-containing protein	11	0.8			1			1.1			3.1	16.5	2	0.34	NULL	-1.22239	0.57	5.53	1
ZMO1944	NT01ZM2049		GntR family transcriptional regulator	6	0.8			1			1.1			3.1	7.2	2	0.34	NULL	-1.22239	-0.22	4.01	1
ZMO1954	NT01ZM2058		Pantoate--beta-alanine ligase	12	0.8			1			1.1			3.1	7.3	2	0.34	NULL	-1.22239	0.09	1.17	0
ZMO1462	NT01ZM1523		ABC-type nitrate/sulfonate/bicarbonate transport systems periplasmic components-like	9	0.8			3.1	6.1	2	5.7	19.4	3	3.1	10.3	2	0.17	NULL	-1.17403	0.12	0.85	0
ZMO1355	NT01ZM1409		ABC transporter related	11	3.4	8.9	3	1			6.8	10.6	5	3.1	3.1	2	0.15	NULL	-1.16993	0.25	4.61	1
ZMO0529	NT01ZM0542		30S ribosomal protein S14	7	9.3	37.6	5	6.2	29.7	3	18.1	37.6	6	16.4	29.7	5	0.0068	NULL	-1.15433	0.93	16.62	1
ZMO0227	NT01ZM0234		DNA polymerase I	2	4.2	3.5	2	4.1	4.7	3	9.1	5.8	3	9.3	3.4	2	0.05	NULL	-1.14852	0.17	2.09	1
ZMO1890	NT01ZM1991		processing peptidase	11	4.2	12.7	3	3.1	6.1	2	7.9	24	5	8.2	17.4	4	0.069	NULL	-1.14109	0.07	0.41	0
ZMO0608	NT01ZM0626		flagellar L-ring protein	9	0.8			5.2	21.5	3	7.9	30.3	3	5.1	12.3	2	0.11	NULL	-1.11548	0.29	1.88	1
ZMO1198	NT01ZM1244		5-aminolevulinate synthase	12	6.8	11.9	3	3.1	9.2	2	17	24.8	7	4.1	11.4	2	0.044	NULL	-1.09174	0.37	5.65	1
ZMO0784	NT01ZM0808		aspartyl/glutamyl-tRNA(Asn/Gln) amidotransferase subunit C	7	5.9	32.3	2	1			3.4	32.3	2	11.3	19.8	1	0.093	NULL	-1.09115	0.02	0.11	0
ZMO0387	NT01ZM0392		putative phage major head protein	11	2.5	8.9	2	3.1	16.1	2	5.7	17.1	4	6.2	15.8	3	0.13	NULL	-1.08746	-0.49	2.46	1
ZMO0492	NT01ZM0501	20_3	nitrogen regulatory protein P-II	10	8.5	44.6	4	8.3	44.6	5	12.5	29.5	4	21.6	60.7	9	0.015	NULL	-1.02131	0.55	12.41	1
ZMO0746	NT01ZM0769	32_2	conserved hypothetical protein-like	13	3.4	26	3	5.2	19.8	4	10.2	26	4	7.2	31.6	4	0.084	NULL	-1.01668	-0.56	21.9	1
ZMO0621	NT01ZM0639	25_3	hypothetical protein	13	3.4	34	3	5.2	54.9	3	7.9	49.3	4	9.3	44.4	5	0.091	NULL	-1	0.15	0.47	0
ZMO1903	NT01ZM2004		Hydroxymethylbilane synthase	12	0.8			5.2	18.8	4	7.9	13.3	3	4.1	13.3	3	0.16	NULL	-1	-0.19	2.49	1
ZMO0614	NT01ZM0632		flagellar basal-body rod protein FlgB	9	5.1	42.7	3	1			6.8	44.4	4	5.1	33.3	2	0.17	NULL	-0.96408	-0.22	1.49	1
ZMO1511	NT01ZM1574		conserved hypothetical protein	13	11.9	32.2	8	8.3	25.5	7	13.6	35.9	10	25.7	38.7	9	0.013	NULL	-0.960174	-1.23	14.59	1
ZMO0582	NT01ZM0600		Tetrahydrofolate synthase	12	0.8			3.1	6.1	2	3.4	4.7	2	4.1	5.2	2	0.29	NULL	-0.943416	0.09	0.47	0
ZMO1507	NT01ZM1567		Inorganic diphosphatase	3	7.6	18.6	4	3.1	14.1	2	10.2	28.8	6	10.3	24.9	6	0.079	NULL	-0.938013	0.59	16.39	1
ZMO1229	NT01ZM1278	80	GTP cyclohydrolase I	12	5.1	26.4	5	6.2	36.3	5	7.9	32.3	5	13.4	27.9	5	0.08	NULL	-0.914531	0.27	6.42	1
ZMO0764	NT01ZM0787		alpha/beta hydrolase fold	11	2.5	14.6	2	1			3.4	6.1	2	3.1	6.1	2	0.35	NULL	-0.893085	-0.11	0.95	0
ZMO1861	NT01ZM1953		dioxygenase	11	4.2	17.3	4	1			4.5	11.8	3	5.1	16.1	4	0.26	NULL	-0.884523	-1.4	27.2	1
ZMO0242	NT01ZM0250		F0F1 ATP synthase subunit epsilon	3	3.4	67	3	3.1	48.9	2	6.8	63.6	4	5.1	67	3	0.21	NULL	-0.87245	-0.01	0.07	0
ZMO0708	NT01ZM0728		phosphoribosylglycinamide formyltransferase	16	6.8	20.7	0	1			7.9	16.3	0	6.2	28.8	0	0.18	NULL	-0.854149	0.19	1.06	0
ZMO0867	NT01ZM0894		dihydroflavonol-4-reductase	9	12.7	23.1	5	6.2	16.9	3	21.5	19.3	6	12.3	16.3	5	0.04	NULL	-0.838637	0.8	9.95	1
ZMO1430	NT01ZM1488		Multidrug resistance efflux pump-like	9	2.5	8.8	2	3.1	8.8	2	6.8	16.2	4	3.1	9.9	2	0.28	NULL	-0.822002	0.43	4.24	1
ZMO1919	NT01ZM2020		thiol-disulfide isomerase	11	20.4	46.2	7	13.5	39.1	6	37.4	61.5	10	21.6	43.8	6	0.009	NULL	-0.79943	-0.52	9.27	1
ZMO1780	NT01ZM1864		antibiotic biosynthesis monooxygenase	11	11.9	39.2	5	12.4	49	5	10.2	56.9	5	31.9	35.3	3	0.029	NULL	-0.792864	-0.51	3.79	1
ZMO0903	NT01ZM0930		2-isopropylmalate synthase	10	3.4	5.1	2	1			4.5	4.4	2	3.1	3.2	2	0.36	NULL	-0.788496	-0.61	4.61	1
ZMO0327	NT01ZM0333		Cystathionine beta-lyase/cystathionine gamma-synthase-like	10	3.4	6.9	3	1			3.4	4	2	4.1	7.1	3	0.38	NULL	-0.769387	0.17	1.75	1
ZMO1331	NT01ZM1386		MscS mechanosensitive ion channel	9	4.2	4.9	2	1			5.7	4.9	2	3.1	1.2	2	0.34	NULL	-0.758992	0.74	11.77	1
ZMO1920	NT01ZM2022		hypothetical protein	13	0.8			7.2	21.6	2	12.5	31.7	3	1			0.24	NULL	-0.754888	-1.19	20.85	1
ZMO0004	NT01ZM0004		Sulfate adenylyltransferase	9	0.8			5.2	15.5	4	9.1	21.2	6	1			0.31	NULL	-0.751321	0.26	3.02	1
ZMO1866	NT01ZM1963	64_10	beta-lactamase domain-containing protein	11	8.5	9.2	5	8.3	16.3	6	14.7	17.2	9	13.4	13.2	9	0.092	NULL	-0.742109	-0.61	4.08	1
ZMO0374	NT01ZM0379		Beta-fructofuranosidase	4	4.2	10.4	3	9.3	21.5	7	10.2	16.5	4	12.3	17.3	7	0.13	NULL	-0.736966	-0.17	0.58	0
ZMO0341	NT01ZM0347		short-chain dehydrogenase/reductase SDR	9	6.8	20.1	4	1			5.7	15.4	4	7.2	18.9	4	0.27	NULL	-0.725825	-1.09	17.86	1
ZMO0209	NT01ZM0216	11_2	50S ribosomal protein L27	7	7.6	34.8	4	33.1	36	5	20.4	44.9	7	46.3	15.7	2	0.012	NULL	-0.712658	-2.03	21.52	1
ZMO1014	NT01ZM1051		translation initiation factor 1	7	11	65.3	3	11.4	65.3	3	17	43.1	3	19.5	43.1	4	0.066	NULL	-0.704398	0.13	0.35	0
ZMO1671	NT01ZM1747		conserved hypothetical protein	13	3.4	35.1	3	11.4	42.5	6	14.7	35.1	3	9.3	42.5	4	0.14	NULL	-0.697437	-0.81	7.74	1
ZMO1627	NT01ZM1700		GTPase EngB	11	10.2	14.6	3	4.1	15.1	2	12.5	21.2	6	10.3	23.6	6	0.16	NULL	-0.673019	0.33	2.17	1
ZMO0604	NT01ZM0622		Flagellin and related hook-associated protein-like	9	5.1	13.7	3	8.3	33.7	6	5.7	30.9	4	15.4	37.5	9	0.19	NULL	-0.65501	0.52	2.69	1
ZMO1683	NT01ZM1759		L-asparaginase	10	2.5	16.9	2	3.1	12.8	2	5.7	13.1	3	3.1	4.9	2	0.41	NULL	-0.652077	-0.26	3.52	1
ZMO1414	NT01ZM1472		peptidase M22, glycoprotease	9	2.5	16.3	2	1			4.5	24.5	3	1			0.52	NULL	-0.652077	0.53	7.11	1
ZMO1688	NT01ZM1765		glycine cleavage T protein (aminomethyl transferase)	11	2.5	9.1	2	1			4.5	18.2	3	1			0.52	NULL	-0.652077	0.12	0.98	0
ZMO0763	NT01ZM0786		hypothetical protein	13	18.7	40.5	12	31	47.2	17	53.2	43.4	17	24.7	36.1	12	0.012	NULL	-0.648377	-0.17	1.79	1
ZMO1070	NT01ZM1110		signal recognition particle-docking protein FtsY	9	4.2	8.7	2	4.1	11.6	2	5.7	15.2	3	7.2	16.1	3	0.32	NULL	-0.636188	0.1	1.28	0
ZMO0563	NT01ZM0580		chorismate mutase	10	12.7	52	7	13.5	61	7	18.1	41	6	22.6	41	5	0.076	NULL	-0.635462	-0.33	4.59	1
ZMO1632	NT01ZM1705		succinyl-diaminopimelate desuccinylase	10	0.8			4.1	10.4	2	4.5	10.9	3	3.1	9.8	2	0.45	NULL	-0.633218	-0.32	1.49	1
ZMO1764	NT01ZM1847		peptidoglycan binding domain-containing protein	13	15.3	20.7	8	34.1	41.4	18	34	40	16	42.2	34.8	14	0.017	NULL	-0.62528	-0.05	0.54	0
ZMO1928	NT01ZM2029		Co-chaperonin GroES (HSP10)-like	9	43.3	47.9	7	60	66.9	13	56.6	61.2	10	101.8	38	8	0.00064	NULL	-0.616732	0.57	11.44	1
ZMO1136	NT01ZM1176	41_2	Cytochrome-c peroxidase	9	0.8			4.1	8.9	3	3.4	5.6	2	4.1	8.3	3	0.47	NULL	-0.614109	-0.77	4.24	1
ZMO1845	NT01ZM1932	61_4	alkylphosphonate uptake protein	9	5.1	60.8	4	4.1	49.5	3	4.5	40.2	3	9.3	54.6	4	0.34	NULL	-0.584963	-1.04	13.58	1
ZMO0523	NT01ZM0536		50S ribosomal protein L16	7	20.4	50.3	10	15.5	46.9	8	24.9	55.2	8	28.8	43.4	6	0.06	NULL	-0.580938	0.73	8.87	1
ZMO0468	NT01ZM0475		Anthranilate synthase	10	11	23.6	7	9.3	19.8	6	14.7	15.7	5	15.4	13.4	5	0.17	NULL	-0.568284	0.23	4.99	1
ZMO0232	NT01ZM0240		RNA methyltransferase	7	18.7	48.2	13	20.7	53	14	30.6	47.4	12	27.8	50.6	13	0.055	NULL	-0.567773	0.24	3.04	1
ZMO1009	NT01ZM1045		SapC family protein	11	5.1	21.8	3	1			7.9	30.2	4	1			0.48	NULL	-0.544996	-0.58	2.36	1
ZMO0207	NT01ZM0213		GTPase ObgE	11	7.6	15.6	3	7.2	17	5	9.1	19.9	5	12.3	15	4	0.28	NULL	-0.532014	-0.43	11.72	1
ZMO0869	NT01ZM0896		squalene synthase HpnC	5	4.2	17.8	4	1			3.4	12.5	2	4.1	16.8	3	0.53	NULL	-0.528379	0.57	11.61	1
ZMO0531	NT01ZM0544		50S ribosomal protein L6	7	49.3	75.1	16	38.3	83.6	20	43	74.6	16	83.3	74.6	16	0.0081	NULL	-0.527852	0.78	13.82	1
ZMO1812	NT01ZM1898		electron transport complex protein RnfC	3	8.5	17.2	5	8.3	16.6	5	17	16.8	7	7.2	13.8	5	0.25	NULL	-0.526546	0.4	3.46	1
ZMO0539	NT01ZM0552		30S ribosomal protein S13	7	31.4	46.7	11	27.9	60.7	15	30.6	47.5	12	54.5	53.3	12	0.032	NULL	-0.521127	0.03	0.12	0
ZMO0527	NT01ZM0540		50S ribosomal protein L24	7	61.1	63.8	11	41.4	63.8	16	48.7	66.7	13	97.7	77.1	12	0.0054	NULL	-0.514292	0.67	22.56	1
ZMO1586	NT01ZM1653		bacterioferritin	9	15.3	40.1	5	8.3	36.9	5	18.1	40.1	6	15.4	35	5	0.19	NULL	-0.505374	-1.55	17.51	1
ZMO0482	NT01ZM0490	70	Fructose-bisphosphatase	4	5.1	14.8	5	4.1	18.7	3	7.9	17.2	5	5.1	8.1	3	0.42	NULL	-0.498806	-0.17	8.08	1
ZMO0473	NT01ZM0480		Riboflavin synthase	12	4.2	7.2	3	7.2	17.3	3	6.8	16.5	3	9.3	17.3	4	0.37	NULL	-0.498027	-0.08	0.63	0
ZMO0178	NT01ZM0181		Phosphoglycerate kinase	4	275.2	86.4	50	172.8	94.7	54	238.8	87.9	50	393.8	69.8	40	1.9e-08	NULL	-0.497795	-0.59	9.02	1
ZMO1190	NT01ZM1234		Phosphopantothenate--cysteine ligase	12	0.8			3.1	10.3	2	4.5	8.4	2	1			0.61	NULL	-0.495957	0.99	17.31	1
ZMO1604	NT01ZM1673		Nucleotide diphosphatase	11	0.8			3.1	7	2	4.5	11.2	3	1			0.61	NULL	-0.495957	-0.09	0.5	0
ZMO0452	NT01ZM0459		pyrrolo-quinoline quinone	13	5.1	5.7	2	4.1	5.7	2	5.7	8.7	3	7.2	8.9	3	0.44	NULL	-0.487665	0.04	0.32	0
ZMO0999	NT01ZM1035		SUA5/YciO/YrdC/YwlC family protein	7	7.6	35	6	4.1	14.6	3	10.2	24.6	6	6.2	24	4	0.38	NULL	-0.487187	-0.18	7.58	1
ZMO1402	NT01ZM1459	48_3	conserved hypothetical protein	13	4.2	18.3	3	5.2	28.7	3	6.8	28.7	4	6.2	28.7	4	0.45	NULL	-0.467779	1.11	22.92	1
ZMO1150	NT01ZM1190	42_8	1-deoxy-D-xylulose-5-phosphate reductoisomerase	5	16.1	30.9	10	12.4	40.5	11	26	45.6	15	13.4	29.4	10	0.19	NULL	-0.467234	0.33	2.58	1
ZMO0585	NT01ZM0603		tryptophan synthase subunit beta	10	27.2	40.9	17	23.8	42.6	16	36.2	36.8	12	33.9	31.1	12	0.083	NULL	-0.458917	0.36	7.18	1
ZMO1142	NT01ZM1182		thioredoxin reductase	9	30.6	25.8	7	26.9	43.1	11	29.4	33	8	48.3	32.7	9	0.083	NULL	-0.434353	0.53	12.71	1
ZMO1113	NT01ZM1151	39_2	NADH dehydrogenase	3	14.4	22	7	8.3	26.5	6	15.8	18.1	6	14.4	12	4	0.3	NULL	-0.411856	-0.33	6.3	1
ZMO0425	NT01ZM0431	16_9	FeS assembly ATPase SufC	9	2.5	14.8	2	7.2	20	4	5.7	14.8	3	7.2	23.6	5	0.51	NULL	-0.411314	0.01	0.1	0
ZMO0251	NT01ZM0257		endoribonuclease L-PSP	7	11.9	24.3	6	15.5	57.2	11	15.8	40.1	7	20.6	40.1	5	0.26	NULL	-0.409763	-0.2	1.14	0
ZMO0725	NT01ZM0746		50S ribosomal protein L11	7	55.2	62.2	17	44.5	70.6	20	54.3	66.4	18	78.1	73.4	18	0.032	NULL	-0.409238	-0.12	1.91	1
ZMO1531	NT01ZM1591		phosphoribosylformylglycinamidine synthetase PurS	16	24.6	66.2	9	14.5	77.9	7	27.2	66.2	6	24.7	64.9	6	0.18	NULL	-0.408566	0.36	2.91	1
ZMO0164	NT01ZM0162	10_6	conserved hypothetical protein	13	0.8			4.1	15.3	3	3.4	11.7	2	3.1	7.5	2	0.64	NULL	-0.407658	-0.49	6.39	1
ZMO0241	NT01ZM0249		H(+)-transporting two-sector ATPase	3	178.3	80.2	51	152.1	82.9	56	167.5	83.9	55	269.4	71.9	46	0.00012	NULL	-0.403089	0.85	39.85	1
ZMO0677	NT01ZM0694		3-isopropylmalate dehydrogenase	10	118	62.2	23	75.5	67	25	95.1	59.9	20	160.4	53.9	17	0.0034	NULL	-0.40099	1.14	25.96	1
ZMO0557	NT01ZM0573		conserved hypothetical protein	13	12.7	46.2	8	9.3	44.6	7	13.6	31	7	15.4	54.9	9	0.33	NULL	-0.398549	-0.16	1.44	1
ZMO1305	NT01ZM1359		conserved hypothetical protein	13	16.1	52.1	5	4.1	38	3	10.2	38	3	16.4	32.4	3	0.35	NULL	-0.397071	-0.71	19.03	1
ZMO0779	NT01ZM0803		RND efflux system membrane fusion protein	9	6.8	13.3	5	3.1	17.3	2	6.8	15.3	4	6.2	7.9	4	0.52	NULL	-0.393011	0.45	7.3	1
ZMO0862	NT01ZM0889		conserved hypothetical protein	13	30.6	92.7	13	21.7	80.9	12	28.3	94.5	16	40.1	92.7	12	0.14	NULL	-0.387185	-0.39	8.61	1
ZMO0575	NT01ZM0593	22_4	N6-adenine-specific methylase	2	4.2	21.3	3	8.3	50.8	5	9.1	46.4	4	7.2	32.8	3	0.48	NULL	-0.382944	0.18	1.77	1
ZMO1441	NT01ZM1500		FAD dependent oxidoreductase	10	5.9	26	4	8.3	23	4	11.3	21.1	7	7.2	13.2	4	0.46	NULL	-0.381634	-1.26	21.31	1
ZMO0756	NT01ZM0779	33_5	TPR repeat-containing protein	11	30.6	38.3	18	17.6	38.7	15	22.6	32.3	16	40.1	44.6	19	0.17	NULL	-0.379432	0.4	8.12	1
ZMO0169	NT01ZM0169		short-chain dehydrogenase/reductase SDR	11	2.5	10.9	2	9.3	47.4	6	10.2	26.3	5	5.1	17.8	4	0.51	NULL	-0.374745	-1.76	17.96	1
ZMO1226	NT01ZM1275		30S ribosomal protein S18	7	16.1	51.4	7	12.4	51.4	9	21.5	64.9	9	15.4	12.2	2	0.3	NULL	-0.372659	0.96	12.46	1
ZMO0883	NT01ZM0910		30S ribosomal protein S9	7	57.8	64.8	21	66.2	69.2	20	74.7	68.7	16	85.3	61.5	15	0.033	NULL	-0.367732	-0.4	2.73	1
ZMO1096	NT01ZM1135		Exoribonuclease II	6	5.9	11.5	5	1			7.9	9.4	4	1			0.62	NULL	-0.367209	0.53	14.41	1
ZMO1693	NT01ZM1770		Chorismate synthase	10	11	22.6	6	12.4	23.5	6	14.7	15.9	4	15.4	15.6	4	0.36	NULL	-0.363255	-0.45	13.33	1
ZMO1013	NT01ZM1050		maf protein	9	7.6	36.6	4	4.1	29.2	3	6.8	24.8	3	8.2	20.8	3	0.53	NULL	-0.358454	0.25	3.81	1
ZMO1328	NT01ZM1383	47_8	rRNA methylase	7	14.4	20.1	4	7.2	28	5	20.4	35.1	7	7.2	17.2	4	0.39	NULL	-0.353637	0.32	7.94	1
ZMO0759	NT01ZM0783	33_5	Hydroxyacylglutathione hydrolase	11	8.5	27.8	7	5.2	23.2	4	11.3	19.1	7	6.2	10	3	0.5	NULL	-0.353179	0.53	12.76	1
ZMO0153	NT01ZM0149		conserved hypothetical protein	13	45	50.6	14	60	39.8	11	77	45.8	14	56.5	46.6	12	0.065	NULL	-0.34645	-0.33	2.55	1
ZMO0286	NT01ZM0296		outer membrane protein	13	6.8	42.4	6	6.2	21	4	10.2	36.2	8	6.2	32.3	5	0.53	NULL	-0.335184	-1.99	19.03	1
ZMO0555	NT01ZM0571		conserved hypothetical protein	13	2.5	11.1	2	1			3.4	11.5	2	1			0.76	NULL	-0.330149	0.25	2.16	1
ZMO0644	NT01ZM0662	27_19	flagellar motor switch protein FliN	9	2.5	21.4	2	1			3.4	21.4	2	1			0.76	NULL	-0.330149	0.19	7.76	1
ZMO1192	NT01ZM1236		UBA/ThiF-type NAD/FAD binding protein	12	2.5	7.9	2	1			3.4	7.9	2	1			0.76	NULL	-0.330149	0.2	3.11	1
ZMO1528	NT01ZM1588		acriflavin resistance protein	9	2.5	4.5	2	1			3.4	4.7	2	1			0.76	NULL	-0.330149	0.47	2.26	1
ZMO1933	NT01ZM2035		hypothetical protein	13	2.5	7.4	2	1			3.4	5.7	2	1			0.76	NULL	-0.330149	-0.01	0.06	0
ZMO1967	NT01ZM2072	86	Beta-lactamase	9	2.5	8.5	2	1			3.4	7.8	2	1			0.76	NULL	-0.330149	-0.24	2.75	1
ZMO1076	NT01ZM1115		30S ribosomal protein S16	7	49.3	68.5	14	26.9	68.5	16	46.4	65.7	19	49.3	64.3	17	0.14	NULL	-0.328728	-0.54	6.19	1
ZMO0856	NT01ZM0883		exodeoxyribonuclease VII small subunit	2	3.4	51.9	3	5.2	58	3	5.7	48.1	4	5.1	29.6	4	0.62	NULL	-0.328623	0.32	7.65	1
ZMO0785	NT01ZM0809		endonuclease involved in recombination (possible Holliday junction resolvase in Mycoplasmas and B. subtilis)-like	2	2.5	19	2	6.2	40.8	5	6.8	21.2	2	4.1	14	3	0.62	NULL	-0.325241	-0.29	0.88	0
ZMO1513	NT01ZM1576		Phenylalanine--tRNA ligase	7	30.6	31.6	21	14.5	25.3	11	30.6	26.6	17	25.7	28.4	15	0.27	NULL	-0.320007	0.24	5.59	1
ZMO1154	NT01ZM1194	42_8	uridylate kinase	16	19.5	51.7	8	10.3	39.7	6	24.9	37.6	8	12.3	24.4	3	0.37	NULL	-0.31999	0.57	8.79	1
ZMO0483	NT01ZM0491		Homoserine dehydrogenase	10	20.4	21.6	8	13.5	24.2	9	23.8	16	6	18.5	19.8	7	0.34	NULL	-0.319372	0.25	3.38	1
ZMO1451	NT01ZM1510		NUP-family purine nucleoside permease	16	7.6	19.4	7	13.5	31.2	11	18.1	31.2	12	8.2	20.2	7	0.45	NULL	-0.31782	0.78	27.1	1
ZMO0491	NT01ZM0500	20_3	Xaa-Pro aminopeptidase	10	12.7	19.9	8	7.2	14.2	4	12.5	15	6	12.3	19.4	7	0.47	NULL	-0.317572	0.25	5.92	1
ZMO0736	NT01ZM0757		biotin carboxyl carrier protein	5	5.1	26.2	2	1			4.5	26.2	2	3.1	21.2	2	0.69	NULL	-0.31719	-0.91	8.25	1
ZMO0532	NT01ZM0545		50S ribosomal protein L18	7	29.7	43.2	14	13.5	39	8	24.9	50	10	28.8	58.5	11	0.29	NULL	-0.313891	0.78	15.86	1
ZMO0240	NT01ZM0248		F0F1 ATP synthase subunit gamma	3	26.3	30.5	12	20.7	31.5	11	20.4	35.9	12	38	40.6	14	0.27	NULL	-0.313308	0.86	10.74	1
ZMO0165	NT01ZM0164	10_6	translocation protein TolB	9	17.8	33.6	12	18.6	22.7	9	21.5	28.8	11	23.6	34.5	12	0.34	NULL	-0.309189	-0.65	4.53	1
ZMO1097	NT01ZM1136		thiol-disulfide isomerase	9	28.9	59.4	8	19.7	59.4	7	39.6	75.5	10	20.6	52.8	9	0.27	NULL	-0.308807	0.64	9.92	1
ZMO1075	NT01ZM1114		signal recognition particle subunit FFH/SRP54 (SRP54)	9	16.1	33.5	11	20.7	38	14	23.8	20.5	12	21.6	19.4	7	0.34	NULL	-0.302987	-0.86	23.27	1
ZMO1319	NT01ZM1374		hypothetical protein	13	5.9	40.8	6	8.3	44.9	6	11.3	38.8	5	6.2	25.5	3	0.56	NULL	-0.301464	-0.46	4.44	1
ZMO0834	NT01ZM0858		D-alanine--D-alanine ligase	9	11	30.5	8	9.3	21.5	6	14.7	17.4	6	10.3	18.4	4	0.49	NULL	-0.300448	0.36	2.47	1
ZMO0538	NT01ZM0551		adenylate kinase	16	23.8	47.5	10	13.5	38.6	8	29.4	42.2	12	16.4	35.4	8	0.35	NULL	-0.296172	0.22	7.32	1
ZMO0528	NT01ZM0541		50S ribosomal protein L5	7	43.3	69.8	23	44.5	75	29	54.3	67.7	24	52.4	65.6	17	0.18	NULL	-0.281267	0.81	12.76	1
ZMO1532	NT01ZM1592		Phosphoribosylformylglycinamidine synthase	16	30.6	51.6	15	43.5	75.1	18	60	47.1	14	29.8	40.3	12	0.22	NULL	-0.277242	0.31	2.27	1
ZMO0526	NT01ZM0539		50S ribosomal protein MRPL14P	7	11	23.6	4	10.3	43.1	5	11.3	38.2	5	14.4	41.5	5	0.52	NULL	-0.270915	0.6	20.38	1
ZMO1600	NT01ZM1669		Homoserine kinase	11	3.4	12.5	3	3.1	9.1	2	6.8	19.4	3	1			0.74	NULL	-0.263034	0.98	20.23	1
ZMO1000	NT01ZM1036		5-methyltetrahydropteroyltriglutamate--homocysteine S-methyltransferase	10	84.1	55.5	43	101.4	61.3	54	137	55.9	44	85.3	39.5	26	0.069	NULL	-0.261089	-0.05	0.5	0
ZMO0090	NT01ZM0086		short-chain dehydrogenase/reductase SDR	9	31.4	48.3	11	21.7	50.9	9	31.7	52.1	11	31.9	38.9	8	0.33	NULL	-0.260315	-2.73	26.91	1
ZMO1747	NT01ZM1827		Methylenetetrahydrofolate reductase (NAD(P)H)	10	2.5	12.3	2	3.1	10	2	5.7	15.6	3	1			0.76	NULL	-0.258734	0.11	1.8	1
ZMO1243	NT01ZM1293		conserved hypothetical protein	13	5.1	26.9	3	3.1	18.1	2	5.7	26.9	3	4.1	18.1	2	0.71	NULL	-0.257158	-0.23	5.19	1
ZMO1312	NT01ZM1366		PpiC-type peptidyl-prolyl cis-trans isomerase	11	28	40	15	32.1	44.6	14	43	38.2	13	28.8	32.6	9	0.31	NULL	-0.256619	0.39	14.74	1
ZMO1222	NT01ZM1271		3-oxoacyl-[acyl-carrier-protein] reductase	9	49.3	57.1	19	39.3	73.5	18	52.1	64.1	17	53.5	46.5	10	0.22	NULL	-0.253231	0.19	3.16	1
ZMO0460	NT01ZM0469		Proline--tRNA ligase	7	39.9	35.2	12	37.3	53.7	16	49.8	29.3	10	42.2	19.9	9	0.26	NULL	-0.253033	0.39	5.63	1
ZMO1707	NT01ZM1784		orotate phosphoribosyltransferase	16	28	69.2	12	19.7	65.6	11	23.8	77.4	12	32.9	46.2	9	0.38	NULL	-0.249359	0.47	9.26	1
ZMO0073	NT01ZM0069		CBS domain-containing protein	11	11.9	23.1	7	6.2	18	4	10.2	21.4	5	11.3	14.3	3	0.59	NULL	-0.248347	0.51	4.64	1
ZMO0329	NT01ZM0335		inositol-phosphate phosphatase	4	4.2	13.3	3	11.4	23.6	5	11.3	26.9	5	7.2	13.3	3	0.62	NULL	-0.245979	0.07	0.81	0
ZMO1360	NT01ZM1413		pyruvate decarboxylase	4	315.9	63.9	54	334.2	68.3	56	331.7	63.2	49	439	57	41	0.0014	NULL	-0.245508	-0.28	5.21	1
ZMO0629	NT01ZM0646		flagellin domain-containing protein	9	21.2	42.8	8	11.4	42.8	8	17	29.5	6	21.6	36.7	7	0.48	NULL	-0.243729	-2.12	28.03	1
ZMO0687	NT01ZM0705		acetolactate synthase	10	17.8	26.8	11	19.7	31.8	13	23.8	27.1	10	20.6	14.8	6	0.45	NULL	-0.243669	1.32	10.38	1
ZMO1313	NT01ZM1367		4-hydroxythreonine-4-phosphate dehydrogenase	12	23.8	52.8	16	19.7	46	15	32.8	53.7	16	18.5	36.7	8	0.43	NULL	-0.237943	0.24	10.05	1
ZMO0115	NT01ZM0110		aminotransferase class IV	10	9.3	19.8	3	6.2	19.8	4	7.9	23	3	10.3	12.6	2	0.64	NULL	-0.23167	0.36	13.55	1
ZMO1713	NT01ZM1790		SSU ribosomal protein S21P	7	5.1	13.2	2	4.1	22.1	2	5.7	22.1	3	5.1	22.1	3	0.72	NULL	-0.231326	-0.33	2.51	1
ZMO1409	NT01ZM1466		inositol-phosphate phosphatase	4	11	47.7	8	10.3	25.2	6	14.7	30.5	6	10.3	19.2	5	0.59	NULL	-0.231075	-0.54	15.82	1
ZMO1768	NT01ZM1850	59_3	diaminopimelate decarboxylase	10	9.3	20.7	6	9.3	27.1	8	12.5	19.5	8	9.3	16.9	6	0.62	NULL	-0.229026	0.27	4.72	1
ZMO0859	NT01ZM0886	73	Cysteine desulfurase	10	3.4	11.3	3	3.1	9.4	2	4.5	11.1	3	3.1	10.8	2	0.77	NULL	-0.22556	0.07	1.16	0
ZMO0363	NT01ZM0368		tRNA-guanine transglycosylase	7	11.9	16.6	6	8.3	20.5	5	11.3	20.5	6	12.3	15.8	6	0.61	NULL	-0.224432	-0.12	1.79	1
ZMO1156	NT01ZM1196	42_8	30S ribosomal protein S2	7	61.1	72.4	23	54.8	73.6	22	74.7	49.2	18	60.7	60.4	14	0.22	NULL	-0.224347	-0.14	3.7	1
ZMO1955	NT01ZM2060		Malate dehydrogenase (oxaloacetate-decarboxylating)	3	16.1	19.6	8	13.5	20.9	7	27.2	19.8	8	7.2	10.7	5	0.55	NULL	-0.216811	-0.11	2.21	1
ZMO1640	NT01ZM1714	52_2	Tryptophan--tRNA ligase	7	14.4	25.2	9	13.5	18.5	6	17	24.3	8	15.4	26.1	9	0.56	NULL	-0.215729	-0.05	0.86	0
ZMO0198	NT01ZM0204		peptide chain release factor 2	7	10.2	15.7	5	17.6	33.3	10	15.8	28	10	16.4	15.2	6	0.57	NULL	-0.211976	0.01	0.17	0
ZMO0525	NT01ZM0538		SSU ribosomal protein S17P	7	18.7	36.1	7	18.6	71.1	8	21.5	49.4	6	21.6	56.6	6	0.52	NULL	-0.208512	0.64	6.96	1
ZMO1122	NT01ZM1161		integration host factor, alpha subunit	2	5.1	30.1	3	5.2	34.5	3	5.7	17.7	2	6.2	17.7	2	0.74	NULL	-0.208317	-0.09	0.72	0
ZMO1723	NT01ZM1802	56_5	conserved hypothetical protein	13	5.1	17.1	3	6.2	24.6	5	6.8	14.7	4	6.2	14.7	3	0.73	NULL	-0.202189	0.3	4.31	1
ZMO1488	NT01ZM1547		2-dehydro-3-deoxyphosphooctonate aldolase	9	30.6	59.9	14	33.1	59.2	15	45.3	53.1	15	27.8	33.2	8	0.42	NULL	-0.198578	0.2	2.37	1
ZMO1180	NT01ZM1222		carbohydrate kinase, YjeF related protein	4	11.9	28.9	8	9.3	21.3	6	18.1	31.4	10	6.2	14	4	0.65	NULL	-0.196892	-0.03	0.41	0
ZMO0550	NT01ZM0566		ribosomal protein S15	7	24.6	56.2	7	18.6	56.2	7	22.6	56.2	8	26.7	48.3	6	0.53	NULL	-0.190556	-0.64	21.17	1
ZMO1889	NT01ZM1990		SAM-dependent methyltransferase-like protein	11	5.9	3.8	2	1			6.8	12	2	1			0.82	NULL	-0.176878	-0.18	4.64	1
ZMO0467	NT01ZM0474		conserved hypothetical protein	13	23.8	33.8	15	13.5	20.6	10	22.6	23.8	11	19.5	26.2	11	0.59	NULL	-0.174645	1.33	32.69	1
ZMO0077	NT01ZM0072		tRNA-i(6)A37 thiotransferase enzyme MiaB	7	0.8			3.1	4.5	2	3.4	7	2	1			0.87	NULL	-0.174029	0.06	0.36	0
ZMO0343	NT01ZM0349		Para-aminobenzoate synthase, component I	10	0.8			3.1	6.3	2	3.4	9.4	2	1			0.87	NULL	-0.174029	0.39	5.31	1
ZMO0564	NT01ZM0581		Trans-hexaprenyltranstransferase	12	0.8			3.1	10.7	2	3.4	9.5	2	1			0.87	NULL	-0.174029	0.13	4.52	1
ZMO0624	NT01ZM0641	26_5	flagellar biosynthesis protein FlhA	9	0.8			3.1	3.7	2	3.4	3.8	2	1			0.87	NULL	-0.174029	0.98	16.89	1
ZMO1314	NT01ZM1368		dimethyladenosine transferase	7	0.8			3.1	8.6	2	3.4	7.2	2	1			0.87	NULL	-0.174029	-1.08	24.64	1
ZMO0211	NT01ZM0217	11_2	50S ribosomal protein L21	7	31.4	35.5	5	27.9	46	6	34	51.6	7	32.9	30.6	3	0.5	NULL	-0.173974	-0.96	20.64	1
ZMO0986	NT01ZM1022		Serine--tRNA ligase	7	31.4	50.1	22	29	56.2	20	35.1	47.5	20	32.9	28.9	15	0.5	NULL	-0.170986	0.24	2.55	1
ZMO0128	NT01ZM0123		TonB-dependent outer membrane receptor	9	0.8			4.1	9.4	2	4.5	9.4	2	1			0.86	NULL	-0.16665	-0.45	12.87	1
ZMO0613	NT01ZM0631		flagellar basal-body rod protein FlgC	9	0.8			4.1	56	3	4.5	19.4	2	1			0.86	NULL	-0.16665	0.2	1.54	1
ZMO1869	NT01ZM1966	64_10	Ribonuclease I-like	7	0.8			4.1	13.7	2	4.5	14.9	3	1			0.86	NULL	-0.16665	0.16	6.7	1
ZMO1494	NT01ZM1554		Acetylglutamate kinase	10	4.2	20.6	4	11.4	31.6	7	11.3	24.9	9	6.2	31.2	5	0.74	NULL	-0.165809	1.08	32.55	1
ZMO0826	NT01ZM0848		UDP-N-acetylmuramoylalanyl-D-glutamate--2,6-diaminopimelate ligase	9	10.2	16.3	7	7.2	14.2	5	10.2	11.9	5	9.3	10.9	5	0.73	NULL	-0.164387	-0.04	0.57	0
ZMO1129	NT01ZM1169		hypothetical protein	13	0.8			5.2	28.1	4	5.7	23.2	3	1			0.85	NULL	-0.159199	-0.37	11.82	1
ZMO1128	NT01ZM1168		bifunctional 2-C-methyl-D-erythritol 4-phosphate cytidylyltransferase/2-C-methyl-D-erythritol 2,4-cyclodiphosphate synthase protein	5	13.6	30.4	8	11.4	25.5	7	12.5	24.7	7	15.4	18.4	5	0.69	NULL	-0.158337	-0.2	3.07	1
ZMO0899	NT01ZM0926		NAD(+) synthase (glutamine-hydrolyzing)	12	8.5	17.4	5	7.2	12.9	6	11.3	5.6	3	6.2	5.7	3	0.76	NULL	-0.15659	0.05	0.28	0
ZMO0905	NT01ZM0932		glucan biosynthesis protein G	9	15.3	22	9	11.4	20.5	9	20.4	21.6	12	9.3	17.4	7	0.69	NULL	-0.153623	-0.04	0.29	0
ZMO0965	NT01ZM0998		multidrug resistance protein A	9	7.6	10.5	5	3.1	4.7	2	6.8	7.7	3	5.1	7.5	4	0.8	NULL	-0.153351	0.87	8.13	1
ZMO1964	NT01ZM2069		glutamyl-tRNA synthetase	7	35.7	42.6	20	56.9	44.5	25	65.7	35.6	21	37	26	14	0.47	NULL	-0.149352	0.3	3.78	1
ZMO0634	NT01ZM0651	27_19	flagellar M-ring protein FliF	9	2.5	4.7	2	3.1	4.7	2	1.1			5.1	5.5	2	0.86	NULL	-0.146841	0.47	5.27	1
ZMO1408	NT01ZM1465		dipeptidyl-peptidase IV	10	9.3	12.6	8	11.4	17.7	9	13.6	12.1	8	9.3	10.4	6	0.74	NULL	-0.145717	-0.07	1.6	1
ZMO0493	NT01ZM0502	20_3	L-glutamine synthetase	10	67.9	46.8	22	63.1	49.4	25	69	41.7	20	75.1	39.1	20	0.43	NULL	-0.137504	0.72	17.01	1
ZMO0009	NT01ZM0009		sulfite reductase subunit alpha	9	27.2	23.9	12	15.5	26.9	9	29.4	22.8	10	17.5	18	7	0.66	NULL	-0.135352	0.41	3.77	1
ZMO1137	NT01ZM1177		Phosphoserine phosphatase	10	44.2	57.7	24	34.1	53.9	19	39.6	42.3	17	46.3	42	14	0.56	NULL	-0.133646	-0.31	10.64	1
ZMO0837	NT01ZM0861		cell division protein FtsZ	9	63.7	75.7	24	56.9	75.7	24	86	71.2	23	46.3	58	19	0.46	NULL	-0.133583	0.63	16.66	1
ZMO1420	NT01ZM1479		Phosphoribosylaminoimidazole carboxylase	16	35.7	64.8	10	17.6	48.6	9	30.6	48	9	27.8	55.3	8	0.63	NULL	-0.131833	0.33	3.66	1
ZMO0273	NT01ZM0282		Methionine adenosyltransferase	12	49.3	38.4	18	37.3	41.2	24	43	38.6	18	51.4	34.8	15	0.56	NULL	-0.12442	0.33	5.07	1
ZMO1500	NT01ZM1560	49_5	imidazole glycerol phosphate synthase subunit HisF	10	15.3	51	11	11.4	36.1	7	14.7	46.3	9	14.4	36.5	6	0.75	NULL	-0.124179	0.53	9.04	1
ZMO0137	NT01ZM0132		Sel1 domain-containing protein	11	17	25.8	5	29	45.2	9	30.6	53.8	11	19.5	41.4	9	0.68	NULL	-0.123177	-1.16	9.22	1
ZMO1303	NT01ZM1357		Pyrroline-5-carboxylate reductase	10	16.1	40.8	7	14.5	45.8	7	15.8	46.5	6	17.5	33.1	6	0.74	NULL	-0.121991	0.1	2.39	1
ZMO1501	NT01ZM1561	49_5	1-(5-phosphoribosyl)-5-((5-phosphoribosylamino)methylideneamino)imidazole-4-carboxamideisomerase	10	17	49.2	11	14.5	56	11	14.7	51.2	11	19.5	53.6	11	0.74	NULL	-0.118644	0.6	6.39	1
ZMO1240	NT01ZM1290		Bisphosphoglycerate mutase	4	169	87.3	36	198.7	87.3	35	204.9	78.9	29	193.3	68	23	0.27	NULL	-0.114964	-1.31	14.87	1
ZMO0309	NT01ZM0317		oxidoreductase NAD(P)-binding subunit	9	5.9	19.8	4	4.1	3.8	2	5.7	10.9	3	5.1	16.3	4	0.86	NULL	-0.111031	-1.82	20.17	1
ZMO1405	NT01ZM1462		two-component response regulator	15	37.4	74.6	16	38.3	64.4	14	37.4	68.2	14	44.2	45.1	10	0.64	NULL	-0.108276	0.26	7.09	1
ZMO0234	NT01ZM0243		HtrA2 peptidase	9	18.7	21.8	12	8.3	12.6	7	14.7	7.4	5	14.4	14.1	6	0.78	NULL	-0.10806	0.17	1.36	0
ZMO1107	NT01ZM1145		AsnC family transcriptional regulator	6	20.4	27.5	10	19.7	44.4	12	11.3	21.2	7	31.9	20.6	7	0.74	NULL	-0.107429	-0.6	10.8	1
ZMO0206	NT01ZM0212		Glutamate 5-kinase	10	0.8			3.1	13.4	2	1.1			3.1	9.8	2	0.92	NULL	-0.106915	-0.21	3.37	1
ZMO0658	NT01ZM0675		conserved hypothetical protein	13	0.8			3.1	8.7	2	1.1			3.1	5	2	0.92	NULL	-0.106915	0.03	0.43	0
ZMO1670	NT01ZM1746		hypothetical protein	13	0.8			3.1	12.9	2	1.1			3.1	7.9	2	0.92	NULL	-0.106915	0.38	19.34	1
ZMO0651	NT01ZM0668	27_19	flagellar hook-associated 2 domain-containing protein	9	5.9	11.7	4	5.2	11.2	4	6.8	9.6	5	5.1	11.3	4	0.87	NULL	-0.100402	-0.14	1.02	0
ZMO1551	NT01ZM1611		Histidinol dehydrogenase	10	68.8	56.3	29	59	59.5	30	64.5	56.5	21	72	55.8	22	0.6	NULL	-0.0950131	-0.46	13.93	1
ZMO0576	NT01ZM0595	22_4	16S rRNA uridine-516 pseudouridylate synthase and related pseudouridylate synthase-like	7	5.9	20.4	0	3.1	4.5	0	4.5	12.2	0	5.1	11.8	0	0.89	NULL	-0.0931094	0.21	2.5	1
ZMO1701	NT01ZM1779		outer membrane lipoprotein carrier protein LolA	9	22.1	45.5	12	18.6	51.8	8	24.9	32	9	18.5	30.2	7	0.77	NULL	-0.0926662	0.71	20.34	1
ZMO1504	NT01ZM1564		conserved hypothetical protein	13	5.1	22.1	2	1			3.4	22.1	2	3.1	22.1	2	0.91	NULL	-0.0916305	0.29	7.37	1
ZMO1384	NT01ZM1438		GTP-binding protein Era	11	5.1	21.2	5	4.1	20.9	3	5.7	16.3	4	4.1	6.2	3	0.89	NULL	-0.0911479	0.23	5.16	1
ZMO0900	NT01ZM0927		glutamyl-tRNA synthetase	7	4.2	8.3	2	4.1	11.3	2	5.7	12.2	4	3.1	5.6	2	0.91	NULL	-0.0843922	-0.04	0.28	0
ZMO1201	NT01ZM1247		Glycine hydroxymethyltransferase	10	63.7	49.7	23	39.3	59.2	24	55.5	43.1	22	53.5	40.8	19	0.68	NULL	-0.0816838	0.23	3.98	1
ZMO1776	NT01ZM1860		peptidase M1 membrane alanine aminopeptidase	10	28.9	28.2	21	24.8	33	21	36.2	28.8	22	20.6	24.9	15	0.77	NULL	-0.0809688	-1.2	9.92	1
ZMO0070	NT01ZM0067		glutaredoxin 2	9	11	44.2	5	10.3	31.2	5	10.2	14.4	2	12.3	14.4	2	0.86	NULL	-0.0790716	-0.28	2.21	1
ZMO0606	NT01ZM0624		hypothetical protein	13	8.5	63.8	7	9.3	41.5	5	14.7	70.8	8	4.1	20.8	3	0.87	NULL	-0.0788554	0.2	3.13	1
ZMO1678	NT01ZM1754		Prephenate dehydratase	10	4.2	10.7	4	10.3	32.3	8	9.1	21.1	7	6.2	21.4	5	0.89	NULL	-0.0774788	0.17	6.86	1
ZMO1060	NT01ZM1099		Superoxide dismutase	9	20.4	38.5	8	17.6	33.2	5	10.2	21.6	4	29.8	33.7	6	0.82	NULL	-0.0740006	-1.32	12.83	1
ZMO0853	NT01ZM0880		Peptidyl-prolyl cis-trans isomerase (rotamase) - cyclophilin family-like	9	8.5	41.9	7	9.3	53.1	8	12.5	47.7	7	6.2	20.9	3	0.88	NULL	-0.071161	0.28	2.98	1
ZMO1117	NT01ZM1156	40_3	Glutamate synthase (ferredoxin)	10	39.9	23.7	29	43.5	27	30	43	18.6	21	44.2	15.7	20	0.77	NULL	-0.0642808	0.28	4.49	1
ZMO1976	NT01ZM2080		hypothetical protein	13	8.5	15.8	4	13.5	42.5	7	15.8	31.6	8	7.2	15.8	3	0.88	NULL	-0.0641303	-0.77	8.06	1
ZMO0287	NT01ZM0297	12_2	secretion protein HlyD	9	5.1	14.1	3	4.1	6.3	2	4.5	14.1	3	5.1	9.9	2	0.93	NULL	-0.0614005	-0.1	0.69	0
ZMO0524	NT01ZM0537		50S ribosomal protein L29	7	19.5	40.3	5	24.8	52.2	8	22.6	49.3	6	23.6	49.3	5	0.84	NULL	-0.0605862	0.75	5.73	1
ZMO1800	NT01ZM1886		phenazine biosynthesis PhzC/PhzF protein	11	8.5	48.4	7	11.4	34.1	8	11.3	28.7	7	9.3	25.4	4	0.91	NULL	-0.0498759	-0.28	4.42	1
ZMO1321	NT01ZM1376		IMP dehydrogenase	16	129.9	77.1	45	90	76.3	40	133.6	68.2	46	93.6	52.6	30	0.73	NULL	-0.0471152	0.31	2.21	1
ZMO1653	NT01ZM1729		aspartate kinase	10	18.7	40	11	14.5	24.3	9	15.8	30.3	10	18.5	31.4	9	0.9	NULL	-0.0470253	-0.69	17.69	1
ZMO1516	NT01ZM1579		50S ribosomal protein L35	7	11.9	67.2	8	16.6	62.7	8	18.1	58.2	8	11.3	43.3	5	0.91	NULL	-0.0448542	-0.43	4.59	1
ZMO0619	NT01ZM0637	25_3	conserved hypothetical protein	13	3.4	27.7	3	3.1	16	2	5.7	16	3	1			0.96	NULL	-0.0437214	1.26	15.3	1
ZMO1068	NT01ZM1108		conserved hypothetical protein	13	3.4	34	3	3.1	24.3	2	5.7	37.5	3	1			0.96	NULL	-0.0437214	0.5	19.17	1
ZMO0804	NT01ZM0825		N-acetyl-gamma-glutamyl-phosphate reductase	10	16.1	42.3	10	15.5	31.1	12	18.1	40.1	9	14.4	24	6	0.91	NULL	-0.0405152	0.31	4.4	1
ZMO0876	NT01ZM0903		toluene tolerance	9	14.4	26.5	5	10.3	30.1	7	7.9	23	5	17.5	26.5	5	0.92	NULL	-0.0403175	-0.72	15.3	1
ZMO0279	NT01ZM0288		cold-shock DNA-binding protein family protein	6	119.7	77.9	24	82.8	82.2	24	108.7	81.4	29	98.7	74.4	25	0.81	NULL	-0.034494	-0.69	19.97	1
ZMO0666	NT01ZM0683		conserved hypothetical protein	13	17	44.7	8	23.8	59.1	13	29.4	47.7	11	12.3	36.4	7	0.92	NULL	-0.0314782	0.93	23.51	1
ZMO0586	NT01ZM0604		Phosphoribosylanthranilate isomerase	10	4.2	12.3	2	5.2	23.2	4	3.4	12.3	2	6.2	12.3	3	0.96	NULL	-0.0303736	0.58	12.51	1
ZMO1667	NT01ZM1743		C-terminal processing peptidase	9	4.2	9.8	3	5.2	7.2	3	4.5	8.9	3	5.1	12.2	4	0.96	NULL	-0.0303736	0.23	11.91	1
ZMO1669	NT01ZM1745		ubiquinone biosynthesis protein COQ7	12	5.1	15.1	2	1			1.1			5.1	15.1	2	0.98	NULL	-0.023459	0.79	14.1	1
ZMO0821	NT01ZM0842		cysteine synthase A	10	5.9	24.3	4	9.3	26.7	6	11.3	19.3	4	4.1	13.4	2	0.97	NULL	-0.018859	0.29	8.11	1
ZMO1093	NT01ZM1132		TatD-related deoxyribonuclease	2	11.9	39.9	8	14.5	55.8	11	11.3	44.2	8	15.4	31.4	6	0.97	NULL	-0.0163018	0.65	8.55	1
ZMO0514	NT01ZM0526		30S ribosomal protein S7	7	51.8	64.1	16	40.4	68.6	18	40.7	68.6	17	52.4	50	16	0.95	NULL	-0.0140144	0.89	30.88	1
ZMO0829	NT01ZM0853		UDP-N-acetylmuramoylalanine--D-glutamate ligase	9	5.1	18.6	4	8.3	11.8	4	12.5	16.8	4	1			0.99	NULL	-0.0107264	0.35	1.83	1
ZMO0312	NT01ZM0319		Hippurate hydrolase	11	3.4	9.2	2	4.1	10	3	3.4	9.2	2	4.1	12.9	3	1	NULL	0	-0.04	0.71	0
ZMO0587	NT01ZM0605		Orotidine-5'-phosphate decarboxylase	16	3.4	13.1	2	3.1	13.1	2	3.4	11	2	3.1	13.1	2	1	NULL	0	0.36	7.25	1
ZMO1392	NT01ZM1448		scaffold protein Nfu/NifU-like protein	9	6.8	20.2	2	4.1	23	3	6.8	20.2	4	4.1	15.8	2	1	NULL	0	0.59	23.09	1
ZMO1615	NT01ZM1686		transcription elongation factor GreA	6	17	35.4	7	27.9	65.2	13	19.2	44.3	9	25.7	46.2	8	1	NULL	0	-0.12	1.63	1
ZMO1797	NT01ZM1883		cytidylate kinase	16	19.5	41.4	11	21.7	71	15	21.5	45.2	10	19.5	47.6	11	0.98	NULL	0.00702043	0.1	1.05	0
ZMO0166	NT01ZM0165	10_6	peptidoglycan-associated lipoprotein	9	10.2	34.1	5	7.2	34.1	6	9.1	19.3	4	8.2	14.2	3	0.99	NULL	0.00831527	-1.56	22.82	1
ZMO1506	NT01ZM1566		hypothetical protein	13	9.3	25.9	2	7.2	25.9	2	11.3	14.3	2	5.1	25.9	2	0.99	NULL	0.00877021	-0.95	14.87	1
ZMO0238	NT01ZM0246		F0F1 ATP synthase subunit delta	3	19.5	46.2	13	17.6	50.5	13	19.2	44.6	11	17.5	45.1	9	0.96	NULL	0.0156391	0.19	4.55	1
ZMO0946	NT01ZM0980		trigger factor	9	135.9	50	45	124.2	59.3	52	130.2	52	47	126.5	50.8	42	0.88	NULL	0.0189831	1.24	26.37	1
ZMO0140	NT01ZM0134		protein tyrosine phosphatase	15	5.9	23.9	5	8.3	37.1	7	6.8	25.8	5	7.2	18.2	4	0.97	NULL	0.0204641	-0.26	3.23	1
ZMO0707	NT01ZM0727		Dihydrodipicolinate reductase	10	45	41.7	8	60	42.1	10	61.1	35	7	42.2	45.7	10	0.9	NULL	0.0235491	0.14	1.51	1
ZMO0127	NT01ZM0122		S1/P1 nuclease	11	8.5	22.9	5	9.3	19.7	5	11.3	27.3	7	6.2	6.6	2	0.96	NULL	0.0245223	0.19	2.63	1
ZMO0313	NT01ZM0320		conserved hypothetical protein	13	2.5	19.4	2	3.1	19.4	2	4.5	19.4	2	1			0.98	NULL	0.0259952	-0.2	2.87	1
ZMO1458	NT01ZM1519		conserved hypothetical protein	13	2.5	7.1	2	3.1	4.2	2	4.5	6.6	3	1			0.98	NULL	0.0259952	-0.04	0.64	0
ZMO1603	NT01ZM1672		conserved hypothetical protein	13	2.5	39.2	2	3.1	39.2	2	4.5	32.4	3	1			0.98	NULL	0.0259952	0.38	3.26	1
ZMO0276	NT01ZM0285		OstA-like protein	13	0.8			8.3	14.6	3	7.9	21.2	4	1			0.96	NULL	0.0320612	0.01	0.06	0
ZMO0157	NT01ZM0153		D-isomer specific 2-hydroxyacid dehydrogenase NAD-binding	3	11	23.3	6	13.5	35.6	9	12.5	19.7	7	11.3	15.5	5	0.92	NULL	0.0418202	0.39	8.28	1
ZMO0875	NT01ZM0902		4-hydroxy-3-methylbut-2-enyl diphosphate reductase	5	28	50	17	23.8	41.8	16	31.7	38.8	15	18.5	36.5	14	0.87	NULL	0.0452647	0.2	7.31	1
ZMO1878	NT01ZM1976	65_3	valyl-tRNA synthetase	7	14.4	12	7	12.4	10.5	6	12.5	14.8	8	13.4	4.9	4	0.9	NULL	0.0492809	-0.24	1.91	1
ZMO0791	NT01ZM0814		aspartate carbamoyltransferase catalytic subunit	16	5.9	17.2	5	5.2	13.2	4	4.5	7.8	2	6.2	18.8	5	0.93	NULL	0.0529489	0.67	11.44	1
ZMO1267	NT01ZM1317		bifunctional GMP synthase/glutamine amidotransferase protein	16	8.5	24.9	7	7.2	20.2	5	7.9	11.6	3	7.2	10.5	3	0.91	NULL	0.056216	-0.09	1.89	1
ZMO0797	NT01ZM0819		short-chain dehydrogenase/reductase SDR	9	11	26.1	8	12.4	42.9	10	9.1	31.8	7	13.4	39.5	8	0.89	NULL	0.0565835	0.05	0.94	0
ZMO0519	NT01ZM0531		50S ribosomal protein L23	7	23.8	64.1	8	43.5	71.8	11	31.7	62.1	9	32.9	48.5	7	0.81	NULL	0.0590723	0.36	5.86	1
ZMO1223	NT01ZM1272		[acyl-carrier-protein] S-malonyltransferase	5	62.8	60.1	14	78.6	65	15	79.2	65.9	16	56.5	41.2	12	0.73	NULL	0.0593614	-0.04	0.22	0
ZMO0177	NT01ZM0180		Glyceraldehyde-3-phosphate dehydrogenase (phosphorylating)	4	574.1	93.2	54	677.8	91.1	62	539.9	88.4	51	660.1	88.4	42	0.29	NULL	0.0610849	-0.58	9.67	1
ZMO0572	NT01ZM0590		aliphatic sulphonate ABC transporter	9	3.4	4.1	2	1			1.1			3.1	6.8	2	0.95	NULL	0.0671142	-0.06	0.11	0
ZMO1140	NT01ZM1180		acetolactate synthase 3 regulatory subunit	10	3.4	17.6	3	1			1.1			3.1	4.7	2	0.95	NULL	0.0671142	-0.27	3.04	1
ZMO1740	NT01ZM1819	57_3	conserved hypothetical protein	13	22.1	67.8	4	32.1	67.8	4	26	41.1	2	25.7	41.1	3	0.81	NULL	0.0681286	-0.15	1.96	1
ZMO1906	NT01ZM2007	66_3	translation initiation factor IF-3	7	23.8	76.5	12	22.8	72.6	15	24.9	58.1	12	19.5	49.2	9	0.82	NULL	0.0697703	0.32	2.45	1
ZMO0752	NT01ZM0775		conserved hypothetical protein	13	4.2	15.9	2	6.2	10.1	2	6.8	15.9	2	3.1	14.4	2	0.91	NULL	0.0710831	-0.07	0.24	0
ZMO0516	NT01ZM0528		elongation factor Tu	7	244.6	73	48	322.8	79.6	50	204.9	72.3	36	335.2	69.5	32	0.41	NULL	0.0711396	0.01	0.07	0
ZMO1099	NT01ZM1138		double-strand break repair protein AddB	2	5.1	4.7	3	3.1	4	2	6.8	6	4	1			0.92	NULL	0.0721498	0.29	6.18	1
ZMO0120	NT01ZM0114	6_2	pyr4; dihydroorotate dehydrogenase	16	11.9	24.5	6	16.6	37.5	10	15.8	26.2	8	11.3	22.8	5	0.85	NULL	0.0726691	-0.28	1.41	0
ZMO0923	NT01ZM0952		Amino-acid N-acetyltransferase	10	33.1	39.6	14	24.8	31.5	12	27.2	35.9	13	27.8	26.7	9	0.78	NULL	0.0741317	0.37	14.73	1
ZMO0886	NT01ZM0913		conserved hypothetical protein-like	13	8.5	28.2	4	20.7	40.7	10	22.6	36.7	8	5.1	20.9	2	0.84	NULL	0.0760824	0.4	13.39	1
ZMO0534	NT01ZM0547		50S ribosomal protein L30	7	16.1	48.3	5	14.5	63.8	6	13.6	48.3	4	15.4	48.3	5	0.84	NULL	0.0774788	0.45	6.72	1
ZMO1663	NT01ZM1739		Iojap protein-like	13	7.6	46.6	6	8.3	45.1	6	6.8	32.3	4	8.2	51.1	5	0.87	NULL	0.0840643	-0.3	5.64	1
ZMO0326	NT01ZM0332		PreQ(1) synthase	11	7.6	54.4	7	6.2	40.1	4	7.9	32	3	5.1	19	2	0.88	NULL	0.0861566	-0.46	6.55	1
ZMO1675	NT01ZM1751		protein-disulfide isomerase-like protein	9	5.9	19.1	3	1			3.4	19.1	2	3.1	9.4	2	0.91	NULL	0.0861566	0.13	1.77	1
ZMO1612	NT01ZM1681		toluene tolerance family protein	9	8.5	41.2	6	3.1	23.7	2	6.8	33	5	4.1	16.5	2	0.88	NULL	0.0897967	-0.53	3.29	1
ZMO0173	NT01ZM0175		conserved hypothetical protein	13	2.5	15	2	4.1	16.5	2	1.1			5.1	14.3	2	0.91	NULL	0.0901978	0.08	0.32	0
ZMO0530	NT01ZM0543		30S ribosomal protein S8	7	27.2	58	12	25.9	58	14	27.2	49.6	11	22.6	55	10	0.74	NULL	0.0925661	0.86	16.48	1
ZMO0612	NT01ZM0630		flagellar hook capping protein	9	18.7	40.4	7	14.5	40.4	6	14.7	32.6	4	16.4	40.4	6	0.79	NULL	0.0942687	0.29	11.39	1
ZMO0682	NT01ZM0700	30_6	CRISPR-associated Csy1 family protein	11	4.2	9.8	3	5.2	5.5	3	5.7	9.8	3	3.1	6.6	2	0.89	NULL	0.0951572	0.68	7.62	1
ZMO1036	NT01ZM1074		Argininosuccinate synthase	10	62.8	61.3	25	81.7	81.4	32	61.1	60.5	19	74	56.6	20	0.57	NULL	0.0970418	-0.3	7.03	1
ZMO0474	NT01ZM0481		3,4-dihydroxy-2-butanone 4-phosphate synthase	12	34	58	19	30	51.2	16	34	44.3	17	25.7	31.9	11	0.7	NULL	0.100341	0.67	10.17	1
ZMO1350	NT01ZM1404		molybdopterin binding domain-containing protein	11	34.8	41.9	14	21.7	50.2	11	36.2	52.2	13	16.4	37.2	9	0.71	NULL	0.103188	-0.22	5.17	1
ZMO0843	NT01ZM0867		Arginine--tRNA ligase	7	17	23.5	0	17.6	41.8	0	15.8	23.2	0	16.4	14.8	0	0.77	NULL	0.103711	0.4	6.36	1
ZMO1220	NT01ZM1269	46_3	Sec-independent protein secretion pathway components-like	9	7.6	23	2	5.2	23	2	6.8	54	3	5.1	23	2	0.86	NULL	0.105182	-0.11	0.6	0
ZMO1090	NT01ZM1129		dTMP kinase	16	7.6	40.7	8	9.3	41.7	8	14.7	35.6	8	1			0.83	NULL	0.106259	0.21	4.06	1
ZMO0026	NT01ZM0026		conserved hypothetical protein	13	2.5	10.2	2	3.1	11.7	2	1.1			4.1	10.5	3	0.9	NULL	0.106915	0.07	0.52	0
ZMO1171	NT01ZM1213		Beta-N-acetylhexosaminidase	4	2.5	7	2	3.1	7.6	2	1.1			4.1	7	3	0.9	NULL	0.106915	0.4	9.54	1
ZMO1794	NT01ZM1880		conserved hypothetical protein	13	2.5	34.6	2	3.1	18.7	2	1.1			4.1	34.6	2	0.9	NULL	0.106915	0.32	6.03	1
ZMO0517	NT01ZM0529		50S ribosomal protein L3	7	84.9	69.8	23	124.2	76.9	25	120	74	27	74	60.7	23	0.45	NULL	0.108136	0.13	1.97	1
ZMO0704	NT01ZM0724		acyl-CoA synthetase	5	22.1	22.9	11	17.6	23.8	13	20.4	17.3	11	16.4	19.9	8	0.74	NULL	0.109433	0.4	8.22	1
ZMO1897	NT01ZM1997		preprotein translocase subunit SecD	9	11.9	11.8	6	1			6.8	11.8	3	5.1	12.3	4	0.84	NULL	0.116409	1.67	29.92	1
ZMO0884	NT01ZM0911		50S ribosomal protein L13	7	52.7	52.8	15	83.8	53.5	16	66.8	52.2	13	58.6	23.3	6	0.49	NULL	0.122364	-0.21	2.92	1
ZMO1899	NT01ZM2000		Beta-ketoacyl-acyl-carrier-protein synthase I	11	4.2	17	4	3.1	8	2	5.7	13.3	3	1			0.87	NULL	0.123735	0.4	14.8	1
ZMO1912	NT01ZM2013		translation-associated GTPase	7	22.1	30.1	9	27.9	31.7	10	27.2	36.1	8	18.5	34.4	9	0.66	NULL	0.129734	0.7	14.51	1
ZMO1719	NT01ZM1798		fructokinase	6	118.9	60.8	23	133.5	63.8	24	115.5	47.2	13	115.1	44.9	11	0.32	NULL	0.130319	-0.15	2.96	1
ZMO1212	NT01ZM1260		Glucose-6-phosphate isomerase	4	86.6	46.5	28	48.6	49.5	30	45.3	44	22	78.1	42.2	26	0.46	NULL	0.131753	-0.57	4.68	1
ZMO0739	NT01ZM0760		antibiotic biosynthesis monooxygenase	11	5.1	54.1	3	7.2	40.8	3	10.2	46.9	4	1			0.82	NULL	0.13516	-0.77	11.71	1
ZMO0692	NT01ZM0710	31_2	DNA topoisomerase (ATP-hydrolyzing)	2	18.7	24.3	16	14.5	15.8	10	15.8	16.5	10	14.4	15.9	9	0.71	NULL	0.136635	0.19	4.23	1
ZMO1087	NT01ZM1126		lytic murein transglycosylase	9	5.9	22.7	4	7.2	27.7	6	6.8	14.4	3	5.1	16.9	3	0.81	NULL	0.138605	-0.23	4.02	1
ZMO0407	NT01ZM0414		GcrA cell cycle regulator	13	20.4	41.3	10	20.7	33.9	10	24.9	37	11	12.3	20	8	0.66	NULL	0.143836	-0.8	11.7	1
ZMO0748	NT01ZM0771		cysteine synthase	10	12.7	40.7	10	11.4	21.2	6	12.5	19.5	5	9.3	24.4	7	0.73	NULL	0.144705	-0.53	16.12	1
ZMO0878	NT01ZM0905		Protein-glutamate methylesterase	9	17.8	39.3	11	23.8	33.4	11	18.1	36.4	10	19.5	28.7	8	0.65	NULL	0.145851	-0.5	7.33	1
ZMO0328	NT01ZM0334		elongation factor P	7	23.8	61	12	18.6	57.2	9	24.9	56.7	8	13.4	30.5	5	0.65	NULL	0.14672	-0.13	1.03	0
ZMO1499	NT01ZM1559	49_5	phosphoribosyl-ATP pyrophosphatase	10	14.4	72	8	12.4	66.4	9	5.7	24.3	2	18.5	63.6	8	0.72	NULL	0.147226	0.78	8.27	1
ZMO1656	NT01ZM1732		conserved hypothetical protein	13	5.1	17.9	4	1			4.5	15	3	1			0.86	NULL	0.149378	0.22	4.39	1
ZMO0331	NT01ZM0338		conserved hypothetical protein	13	0.8			4.1	16.2	2	3.4	16.2	2	1			0.87	NULL	0.155278	0.19	8.34	1
ZMO1025	NT01ZM1063	77	anaerobic ribonucleoside-triphosphate reductase	16	0.8			4.1	6.2	3	3.4	5.2	2	1			0.87	NULL	0.155278	0.58	13.84	1
ZMO1237	NT01ZM1287		D-isomer specific 2-hydroxyacid dehydrogenase NAD-binding	3	0.8			4.1	9.4	2	3.4	10	2	1			0.87	NULL	0.155278	-0.53	2.8	1
ZMO1573	NT01ZM1635	51_2	putative iron-dependent peroxidase	9	0.8			4.1	21	3	3.4	9.7	2	1			0.87	NULL	0.155278	-0.81	10.97	1
ZMO1755	NT01ZM1838		Thymidylate synthase	16	0.8			4.1	11.5	3	3.4	8.1	2	1			0.87	NULL	0.155278	-1.1	12.52	1
ZMO1514	NT01ZM1577		Phenylalanine--tRNA ligase	7	15.3	28.1	10	5.2	10.3	3	10.2	20.3	7	8.2	16.2	6	0.74	NULL	0.155918	0.57	7.69	1
ZMO0627	NT01ZM0644	26_5	hypothetical protein	13	3.4	13.2	3	4.1	8.8	3	5.7	21.9	4	1			0.83	NULL	0.162729	1.31	12.14	1
ZMO0017	NT01ZM0017	1_5	Fmu (Sun) domain-containing protein	7	14.4	23.5	7	6.2	11.8	3	10.2	25.6	7	8.2	19.2	6	0.73	NULL	0.162939	0.43	4.91	1
ZMO0030	NT01ZM0030		glyoxalase family protein	11	6.8	45.9	6	9.3	31.9	5	10.2	22.2	4	4.1	14.1	2	0.75	NULL	0.171046	0.21	2.18	1
ZMO0156	NT01ZM0152		hypothetical protein	13	9.3	43.3	4	10.3	42.5	6	10.2	50	5	7.2	43.3	3	0.72	NULL	0.171766	-0.71	10.89	1
ZMO0635	NT01ZM0652	27_19	flagellar motor switch protein FliG	9	13.6	26.5	7	9.3	23.5	6	7.9	18	4	12.3	29.4	7	0.68	NULL	0.180992	0.56	5.69	1
ZMO1891	NT01ZM1992		Threonine synthase	10	43.3	42.4	23	59	50.5	28	47.5	41.9	23	42.2	43.9	16	0.36	NULL	0.189626	-0.01	0.06	0
ZMO0106	NT01ZM0101	5_3	3-isopropylmalate dehydratase, small subunit	10	19.5	63	11	14.5	56.2	10	11.3	32.8	8	18.5	55.2	10	0.6	NULL	0.190222	-0.09	0.48	0
ZMO1153	NT01ZM1193	42_8	ribosome recycling factor	7	34	60	17	35.2	67	22	31.7	59.5	18	28.8	62.7	12	0.44	NULL	0.193837	-0.73	22.85	1
ZMO0584	NT01ZM0602		Tryptophan synthase	10	18.7	29.2	9	18.6	50	14	19.2	25.5	11	13.4	18.2	8	0.57	NULL	0.194304	0.17	1.45	1
ZMO1870	NT01ZM1967	64_10	Nicotinate-nucleotide diphosphorylase (carboxylating)	12	25.5	35.5	8	17.6	43.4	10	17	34.3	6	20.6	19.9	4	0.54	NULL	0.196955	0.13	0.82	0
ZMO1692	NT01ZM1769		enoyl-[acyl-carrier-protein] reductase [NADH]	11	17.8	38.4	9	12.4	31	10	17	40.3	10	9.3	25	6	0.6	NULL	0.199486	-0.12	3.72	1
ZMO1404	NT01ZM1461		ECF subfamily RNA polymerase sigma-24 factor	6	5.1	19.8	4	7.2	25	6	4.5	7.8	3	6.2	15.5	2	0.74	NULL	0.201048	0.22	11.81	1
ZMO0221	NT01ZM0227		CarD family transcriptional regulator	6	18.7	51.6	11	18.6	44.6	12	17	32.6	8	15.4	48.9	9	0.56	NULL	0.203182	0.14	0.92	0
ZMO1388	NT01ZM1443		Gamma-glutamyltransferase	10	14.4	25.4	9	16.6	43.7	13	12.5	22	8	14.4	19.4	6	0.59	NULL	0.204662	0.22	3.58	1
ZMO1981	NT01ZM2085		tRNA uridine 5-carboxymethylaminomethyl modification enzyme GidA	9	3.4	5.6	2	4.1	6.6	3	3.4	4.2	2	3.1	4.5	2	0.79	NULL	0.206451	-0.15	1.95	1
ZMO0020	NT01ZM0020		conserved hypothetical protein	13	5.9	12.6	4	5.2	10.1	3	4.5	10.1	3	5.1	9.1	3	0.74	NULL	0.209453	0.45	2.55	1
ZMO1649	NT01ZM1725		Gluconolactonase	4	71.3	57.3	21	106.6	61.2	29	83.8	64	29	69.9	57.3	20	0.18	NULL	0.210949	0.14	4.01	1
ZMO1374	NT01ZM1429		conserved hypothetical protein	13	8.5	15.1	4	12.4	24.3	7	5.7	5	2	12.3	12.6	3	0.64	NULL	0.215506	-0.01	0.05	0
ZMO1509	NT01ZM1572		peptide chain release factor 1	7	14.4	26.5	8	14.5	28.2	10	12.5	28.5	9	12.3	19.6	7	0.58	NULL	0.220729	0.62	10.59	1
ZMO0540	NT01ZM0553		30S ribosomal protein S11	7	21.2	40.3	11	27.9	33.3	11	21.5	37.2	12	20.6	37.2	9	0.46	NULL	0.221903	-0.02	0.06	0
ZMO0987	NT01ZM1023		TraR/DksA family transcriptional regulator	15	5.9	30.4	4	9.3	49.1	6	7.9	23.6	3	5.1	26.1	2	0.68	NULL	0.22556	-0.61	6.98	1
ZMO1760	NT01ZM1843		ABC-type branched-chain amino acid transport systems periplasmic component-like protein	10	5.9	18.5	6	9.3	21.7	6	7.9	16.8	5	5.1	10.2	4	0.68	NULL	0.22556	0.07	0.37	0
ZMO0782	NT01ZM0806		aspartyl/glutamyl-tRNA amidotransferase subunit B	7	48.4	46.2	23	31	48.7	21	34	38.2	16	33.9	34.2	17	0.34	NULL	0.225727	0.05	0.3	0
ZMO0949	NT01ZM0983		ATP-dependent protease ATP-binding subunit	9	59.4	36.5	20	47.6	39.3	16	53.2	39.3	16	38	37.7	14	0.26	NULL	0.230505	-0.25	11.31	1
ZMO1348	NT01ZM1402		methionine aminopeptidase, type I	7	7.6	25	5	5.2	25	4	6.8	25.4	5	4.1	12	3	0.7	NULL	0.231816	0.06	0.95	0
ZMO1421	NT01ZM1480		Phosphoribosylaminoimidazole carboxylase	16	7.6	19.6	5	5.2	17.7	4	6.8	16.6	5	4.1	7.7	2	0.7	NULL	0.231816	0.3	5.44	1
ZMO0200	NT01ZM0206		Anthranilate phosphoribosyltransferase	10	10.2	19.1	6	16.6	30.8	7	12.5	17.9	5	10.3	21.7	5	0.57	NULL	0.233199	0.08	0.47	0
ZMO0767	NT01ZM0790		hypothetical protein	13	5.9	5.8	3	4.1	4.1	2	3.4	4.8	2	5.1	8.8	4	0.73	NULL	0.234465	0.52	5.74	1
ZMO0722	NT01ZM0741		Endothelin-converting enzyme 1	9	33.1	31	19	46.6	34.7	24	43	35.2	21	24.7	26.4	13	0.32	NULL	0.235424	0.11	1.3	0
ZMO1871	NT01ZM1968	64_10	quinolinate synthetase	12	10.2	43.7	9	15.5	44.9	12	12.5	18.4	6	9.3	22	7	0.57	NULL	0.23744	0.01	0.05	0
ZMO0510	NT01ZM0519		Dihydrolipoyllysine-residue acetyltransferase	3	12.7	29.8	7	10.3	31.8	8	10.2	22.7	7	9.3	21.4	6	0.59	NULL	0.23816	0.14	3.94	1
ZMO1543	NT01ZM1603		Cobaltochelatase	12	3.4	3.1	2	3.1	4	2	4.5	7.6	3	1			0.78	NULL	0.241008	0.44	5.17	1
ZMO1880	NT01ZM1979	65_3	hypothetical protein	13	3.4	35.1	3	3.1	22.3	2	4.5	28.7	3	1			0.78	NULL	0.241008	-1.6	37.06	1
ZMO1909	NT01ZM2010		conserved hypothetical protein	13	3.4	12.8	2	3.1	17.3	2	4.5	26.8	3	1			0.78	NULL	0.241008	0.82	17.6	1
ZMO1369	NT01ZM1422		Agmatine deiminase	10	11	36.2	11	13.5	31	8	12.5	34.4	7	8.2	14.4	4	0.57	NULL	0.243151	0.07	0.43	0
ZMO0758	NT01ZM0782	33_5	isochorismatase hydrolase	9	5.1	33.8	4	10.3	33.8	5	6.8	22.2	2	6.2	33.8	3	0.65	NULL	0.244419	0.65	6	1
ZMO0724	NT01ZM0745		transcription antitermination protein NusG	6	28	69.3	12	39.3	70.4	14	26	68.2	12	30.8	49.2	9	0.35	NULL	0.244716	0.4	3.84	1
ZMO0368	NT01ZM0372	13_4	Phosphogluconate dehydratase	10	146.9	54.4	48	145.9	54	45	148.3	52.2	41	98.7	42	28	0.048	NULL	0.245405	0.6	14.59	1
ZMO0660	NT01ZM0677		chaperone protein DnaK	9	259	76.7	72	153.1	74.2	52	153.9	63.9	50	193.3	69.9	60	0.018	NULL	0.247228	0.68	16.09	1
ZMO0453	NT01ZM0460		GTP-binding protein EngA	11	10.2	17.8	8	9.3	20.3	8	10.2	15.2	7	6.2	11.9	4	0.61	NULL	0.249778	-0.65	24.29	1
ZMO1407	NT01ZM1464		Aspartate-semialdehyde dehydrogenase	10	105.3	71.6	39	89	76.8	33	78.1	60.4	32	85.3	54.3	25	0.1	NULL	0.249878	0.17	3.54	1
ZMO1047	NT01ZM1087		phosphate ABC transporter, periplasmic phosphate-binding protein	9	27.2	45.7	12	18.6	39	10	27.2	53.5	16	11.3	27.2	6	0.43	NULL	0.250489	0.19	6.07	1
ZMO1687	NT01ZM1764		Adenylosuccinate synthase	16	15.3	30.5	13	21.7	46.2	16	14.7	24.7	10	16.4	22.4	11	0.47	NULL	0.250611	-0.32	8.37	1
ZMO1661	NT01ZM1737		Glutamate-5-semialdehyde dehydrogenase	10	11	23.1	6	17.6	33.9	10	14.7	26.9	10	9.3	19.2	6	0.53	NULL	0.252981	0.03	0.13	0
ZMO1875	NT01ZM1972	64_10	conserved hypothetical protein	13	19.5	72.1	6	8.3	47.5	3	7.9	32.8	2	15.4	47.5	4	0.53	NULL	0.254755	0.86	30.24	1
ZMO1086	NT01ZM1125		Cellulase	4	7.6	23.6	4	9.3	23.6	6	7.9	18.6	5	6.2	10.3	2	0.62	NULL	0.261328	-0.02	0.07	0
ZMO0270	NT01ZM0279		hypothetical protein	13	2.5	5.7	1	4.1	7.3	1	4.5	7.1	1	1			0.76	NULL	0.263034	0.69	4.41	1
ZMO0757	NT01ZM0781	33_5	TPR repeat-containing protein	11	6.8	21.7	5	6.2	18.2	5	5.7	5.3	3	5.1	6.1	2	0.65	NULL	0.26748	0.58	6.4	1
ZMO1550	NT01ZM1610		ATP phosphoribosyltransferase	10	7.6	21.2	5	5.2	19.8	4	3.4	12.6	2	7.2	15.8	3	0.65	NULL	0.27208	-0.42	12.5	1
ZMO0075	NT01ZM0071		PhoH family protein	15	10.2	30.9	10	12.4	41.9	10	12.5	24	7	6.2	14.9	4	0.55	NULL	0.273285	0.39	4.73	1
ZMO1251	NT01ZM1301		hypothetical protein	13	9.3	46.3	4	21.7	56.8	6	21.5	56.2	6	4.1	23.5	3	0.47	NULL	0.276124	0.07	0.92	0
ZMO1654	NT01ZM1730	53_2	3-demethylubiquinone-9 3-O-methyltransferase	12	5.9	20.2	3	8.3	22.1	4	4.5	14.8	2	7.2	20.9	3	0.63	NULL	0.279382	-0.17	1.08	0
ZMO0559	NT01ZM0575		conserved hypothetical protein	13	8.5	33.5	7	12.4	45.8	8	7.9	18.2	4	9.3	12.7	3	0.55	NULL	0.281094	0.56	18.98	1
ZMO1480	NT01ZM1539		electron transfer flavoprotein beta-subunit	3	31.4	74.7	19	22.8	71.5	15	22.6	58.6	12	21.6	52.6	11	0.31	NULL	0.294246	0.61	12.44	1
ZMO0344	NT01ZM0350		peptidase U62, modulator of DNA gyrase	11	18.7	25.6	12	14.5	26.9	10	14.7	12.1	6	12.3	21.7	7	0.42	NULL	0.298224	0.25	9.56	1
ZMO0845	NT01ZM0871		Alanine--tRNA ligase	7	22.9	24	16	18.6	22.6	15	19.2	19.1	12	14.4	17	9	0.36	NULL	0.30465	0.2	1.82	1
ZMO1228	NT01ZM1277	79	mandelate racemase/muconate lactonizing enzyme family protein	9	4.2	8.8	2	4.1	7.3	2	5.7	16.6	4	1			0.68	NULL	0.30895	-0.76	10.26	1
ZMO1385	NT01ZM1439		toxic anion resistance family protein	9	9.3	22.2	8	5.2	18.4	4	4.5	9.7	3	7.2	13.9	4	0.59	NULL	0.309544	0.52	4.94	1
ZMO1446	NT01ZM1504		Glycine--tRNA ligase	7	2.5	7.6	2	5.2	11.4	3	1.1			5.1	14.5	3	0.69	NULL	0.31259	0.29	5.5	1
ZMO0662	NT01ZM0679		adenylosuccinate lyase	16	11	18.1	9	14.5	22.7	9	10.2	16.5	7	10.3	16.5	7	0.46	NULL	0.314873	0.38	5.1	1
ZMO0369	NT01ZM0373	13_4	Glucokinase	4	33.1	29.6	11	30	38	13	24.9	29.6	9	25.7	26.2	8	0.24	NULL	0.318503	0.62	24.42	1
ZMO0989	NT01ZM1025		heat shock protein HSP20	9	5.1	22.2	3	7.2	22.8	4	5.7	11.7	4	4.1	23.5	3	0.6	NULL	0.327805	-0.23	4.77	1
ZMO1092	NT01ZM1131		methionyl-tRNA synthetase	7	7.6	19.6	6	15.5	35.3	12	10.2	18.8	6	8.2	12.1	4	0.47	NULL	0.328187	0.52	14.73	1
ZMO0180	NT01ZM0184		4-hydroxy-3-methylbut-2-en-1-yl diphosphate synthase	5	33.1	48.5	17	23.8	46.2	14	22.6	31.3	11	22.6	36.3	12	0.25	NULL	0.332106	0.22	7.55	1
ZMO1491	NT01ZM1551		hypothetical protein	13	13.6	25.5	8	19.7	34.1	9	19.2	29.6	10	7.2	17.6	4	0.37	NULL	0.334984	-0.47	14.7	1
ZMO0671	NT01ZM0688	28_5	H+-transporting two-sector ATPase, B/B' subunit	3	11.9	27.4	5	8.3	26.4	7	5.7	27.4	4	10.3	33	6	0.49	NULL	0.336283	0.65	9.6	1
ZMO1767	NT01ZM1849	58_2	UTP--glucose-1-phosphate uridylyltransferase	9	30.6	67.7	17	26.9	49	12	24.9	54.9	11	20.6	47.2	11	0.24	NULL	0.337695	-1.03	12.37	1
ZMO0202	NT01ZM0208		Methyl-accepting chemotaxis protein-like	9	11.9	18.4	7	7.2	16	6	7.9	11.9	5	7.2	10.6	4	0.5	NULL	0.339024	0.41	10.43	1
ZMO1147	NT01ZM1187		outer membrane chaperone Skp (OmpH)	11	93.4	72.6	19	97.3	69.1	22	73.6	72.6	19	77.1	59.6	15	0.03	NULL	0.339625	0.29	5.21	1
ZMO1657	NT01ZM1733	54_3	conserved hypothetical protein	13	21.2	46.3	15	29	45.5	19	17	34	8	22.6	37.9	7	0.26	NULL	0.342187	0.26	1.57	1
ZMO0889	NT01ZM0915		Aldose 1-epimerase	4	9.3	14.6	3	12.4	33.1	6	6.8	14.6	3	10.3	18.5	3	0.46	NULL	0.343699	-0.09	1.68	1
ZMO0713	NT01ZM0733		Ppx/GppA phosphatase	16	2.5	4.5	2	3.1	7.9	2	3.4	4.5	2	1			0.71	NULL	0.347923	0.39	11.91	1
ZMO0222	NT01ZM0228		conserved hypothetical protein	13	4.2	21.2	4	4.1	21.2	3	3.4	25.3	2	3.1	21.2	2	0.64	NULL	0.352672	-0.68	8.82	1
ZMO0014	NT01ZM0014		tRNA nucleotidyltransferase	7	15.3	29.5	8	11.4	28.3	6	15.8	36.3	8	5.1	20.3	4	0.4	NULL	0.353337	0.43	6.45	1
ZMO1556	NT01ZM1615		Glutamate--cysteine ligase	12	11	16.5	5	11.4	24.2	8	11.3	19	6	6.2	17.3	4	0.44	NULL	0.356144	0.61	22.55	1
ZMO1686	NT01ZM1762		tRNA synthetase, class II (G, H, P and S)	10	15.3	22.4	8	9.3	17.3	6	7.9	20.5	6	11.3	24.8	7	0.42	NULL	0.357552	0.28	1.82	1
ZMO1717	NT01ZM1795		TonB-like protein	11	5.9	32.5	4	4.1	18.5	3	6.8	27.2	3	1			0.61	NULL	0.358454	1.05	13.4	1
ZMO1077	NT01ZM1116		16S rRNA processing protein RimM	7	3.4	19	2	9.3	41.7	6	6.8	37.4	5	3.1	13.5	2	0.56	NULL	0.359328	-0.55	6.67	1
ZMO0183	NT01ZM0187		putative ABC transporter ATP-binding protein	11	24.6	37.5	13	22.8	38.4	12	21.5	21.2	10	15.4	22.1	8	0.25	NULL	0.361266	-0.22	1.76	1
ZMO1885	NT01ZM1985		NAD(P)H-dependent 2-cyclohexen-1-one reductase	3	20.4	45	14	22.8	49.2	18	18.1	36.9	12	15.4	21.2	8	0.27	NULL	0.36687	-1.02	11.38	1
ZMO0013	NT01ZM0013		Ham1 family protein	16	8.5	42.1	6	8.3	21.5	4	7.9	21.5	4	5.1	33.5	3	0.49	NULL	0.36995	0.49	5.4	1
ZMO0144	NT01ZM0138		L-aspartate oxidase	12	11	20.2	6	14.5	25.7	8	12.5	11.1	4	7.2	8.5	3	0.39	NULL	0.372302	0.07	0.48	0
ZMO0852	NT01ZM0879		queuosine biosynthesis protein	7	6.8	18.7	5	10.3	35.4	6	9.1	8.8	3	4.1	20.5	3	0.48	NULL	0.373458	0.13	3.35	1
ZMO1008	NT01ZM1044		FAD linked oxidase domain-containing protein	3	3.4	10	2	9.3	29.1	7	5.7	13.5	3	4.1	11.2	3	0.54	NULL	0.373975	-0.57	13.59	1
ZMO1347	NT01ZM1401		threonine aldolase	10	24.6	47.2	11	41.4	51.9	19	17	22.6	8	33.9	28.2	10	0.16	NULL	0.3748	0.23	3.79	1
ZMO0693	NT01ZM0711	72	OsmC family protein	9	28	45.4	6	31	59.6	11	26	39.7	4	19.5	39.7	5	0.19	NULL	0.374848	-1.69	16.12	1
ZMO0874	NT01ZM0901		radical SAM family protein	11	22.9	31.8	8	25.9	46.5	13	28.3	31.2	10	9.3	19.7	5	0.23	NULL	0.376148	0.78	31.43	1
ZMO0522	NT01ZM0535		30S ribosomal protein S3	7	15.3	36.4	7	20.7	48.5	11	10.2	19.5	3	17.5	28.6	5	0.3	NULL	0.378111	0.44	7.86	1
ZMO1300	NT01ZM1353		conserved hypothetical protein	13	21.2	45.8	13	14.5	40.8	9	18.1	33.3	8	9.3	17.9	5	0.3	NULL	0.381748	0.54	2.5	1
ZMO0803	NT01ZM0824		hypothetical protein	13	28.9	38.1	24	32.1	45	25	28.3	28.7	17	18.5	27.8	14	0.17	NULL	0.382301	0.26	2.36	1
ZMO0220	NT01ZM0226		4Fe-4S ferredoxin, iron-sulfur binding	11	15.3	35.7	7	15.5	36.6	10	10.2	35.7	6	13.4	25.9	6	0.33	NULL	0.384143	0.42	5.29	1
ZMO1652	NT01ZM1728		2-nitropropane dioxygenase, NPD	11	23.8	49.6	12	27.9	48.5	13	26	32	11	13.4	25.1	7	0.2	NULL	0.391969	-0.05	0.32	0
ZMO1508	NT01ZM1570		Histidine--tRNA ligase	7	10.2	27.7	7	7.2	25.8	5	9.1	27.2	6	4.1	10.3	3	0.45	NULL	0.398549	0.14	0.85	0
ZMO1796	NT01ZM1882		3-phosphoshikimate 1-carboxyvinyltransferase	10	37.4	34	17	34.1	36.9	17	30.6	31.3	13	23.6	32.2	14	0.12	NULL	0.39965	0.18	2.4	1
ZMO1320	NT01ZM1375		Fmu (Sun) domain-containing protein	7	5.1	14.2	5	5.2	17.2	4	6.8	19.6	4	1			0.56	NULL	0.401098	0.31	5.59	1
ZMO0973	NT01ZM1007		hopanoid biosynthesis associated radical SAM protein HpnJ	3	26.3	22.3	9	20.7	13.4	7	28.3	19.1	7	7.2	10.9	4	0.21	NULL	0.404842	0.67	23.56	1
ZMO0350	NT01ZM0356		putative ParB-like nuclease	13	4.2	13.5	2	3.1	13.5	2	4.5	13.5	2	1			0.62	NULL	0.408465	0.59	18.75	1
ZMO1215	NT01ZM1263		hypothetical protein	13	4.2	42.9	2	3.1	31.4	2	4.5	44.3	3	1			0.62	NULL	0.408465	-0.65	20.47	1
ZMO0512	NT01ZM0521		dihydrolipoamide dehydrogenase	3	7.6	19.7	6	11.4	27.3	6	10.2	13.5	6	4.1	8.8	2	0.42	NULL	0.409984	0.62	7.52	1
ZMO0439	NT01ZM0445	18_4	ribosomal large subunit pseudouridine synthase C	7	11	14.4	4	13.5	22.5	7	9.1	17.9	4	9.3	9.1	2	0.35	NULL	0.413076	0.57	16.08	1
ZMO1422	NT01ZM1481		peptidase M16 domain-containing protein	11	7.6	14.5	7	12.4	18.1	9	6.8	6.6	4	8.2	6.4	4	0.4	NULL	0.415037	0.24	6.89	1
ZMO1718	NT01ZM1796		conserved hypothetical protein	13	4.2	27	3	6.2	38.6	5	6.8	28.8	4	1			0.55	NULL	0.415037	-0.08	2.28	1
ZMO0556	NT01ZM0572		transcription elongation factor NusA	6	69.6	41.6	27	69.3	48.7	26	56.6	43.9	26	47.3	43.3	22	0.024	NULL	0.418851	-0.04	0.45	0
ZMO0339	NT01ZM0345		Phosphomannomutase	4	32.3	39.4	22	33.1	41.4	22	27.2	35.1	17	21.6	19.2	11	0.12	NULL	0.422409	-0.24	2.64	1
ZMO0008	NT01ZM0008		Sulfite reductase (NADPH)	9	34	38.2	18	19.7	25.3	12	21.5	25.4	11	18.5	29.5	10	0.16	NULL	0.424922	0.38	3.64	1
ZMO1911	NT01ZM2012		Aminoacyl-tRNA hydrolase	7	8.5	40.2	5	10.3	55.6	7	6.8	21.7	3	7.2	27.5	3	0.4	NULL	0.425306	0.67	18.47	1
ZMO0985	NT01ZM1021		5'-nucleotidase	11	11	39.2	7	9.3	22	6	7.9	23.9	5	7.2	27.5	6	0.38	NULL	0.426931	0.26	2.35	1
ZMO1345	NT01ZM1399		aminopeptidase N	10	49.3	34.3	23	35.2	26	18	34	23.2	16	28.8	22.6	14	0.073	NULL	0.428187	0.27	7.3	1
ZMO1877	NT01ZM1975		glutamine cyclotransferase	9	0.8			6.2	24	5	1.1			4.1	10.2	3	0.61	NULL	0.428843	-0.2	2.36	1
ZMO0426	NT01ZM0432	16_9	SufBD protein	9	0.8			9.3	18.3	3	3.4	13.2	2	4.1	10	2	0.54	NULL	0.429393	0.36	6.05	1
ZMO0239	NT01ZM0247		H(+)-transporting two-sector ATPase	3	52.7	30.3	23	39.3	32.4	22	24.9	23.4	13	43.2	29.3	18	0.059	NULL	0.433979	0.35	4.58	1
ZMO1470	NT01ZM1530		hypothetical protein	13	3.4	14.8	2	7.2	20.1	4	6.8	19.5	3	1			0.52	NULL	0.442518	-0.09	0.73	0
ZMO1435	NT01ZM1494		leucyl-tRNA synthetase	7	27.2	27.4	21	15.5	16.4	13	17	17	12	14.4	15	10	0.19	NULL	0.443472	0.39	4.4	1
ZMO0971	NT01ZM1005		Adenosine deaminase	16	11.9	28.2	5	10.3	32	7	9.1	15.7	4	7.2	19.6	4	0.34	NULL	0.445688	0.14	2.62	1
ZMO0980	NT01ZM1015		DNA-directed DNA polymerase	2	27.2	43.1	13	21.7	37.9	12	21.5	31.2	8	14.4	30.1	6	0.16	NULL	0.445851	0.12	1.57	1
ZMO0964	NT01ZM0997		RND efflux system, outer membrane lipoprotein, NodT	9	0.8			5.2	12.8	4	3.4	8.2	2	1			0.63	NULL	0.447459	0.24	12.49	1
ZMO1211	NT01ZM1259		NADPH-glutathione reductase	3	3.4	9.6	2	4.1	6.2	3	4.5	10.3	3	1			0.58	NULL	0.447459	0.94	18.96	1
ZMO1956	NT01ZM2061		DNA repair protein RecN	2	3.4	10.2	3	4.1	6.8	3	4.5	8.1	3	1			0.58	NULL	0.447459	0.05	0.97	0
ZMO0809	NT01ZM0830		conserved hypothetical protein-like	13	4.2	28.3	4	6.2	31	4	4.5	26.5	3	3.1	21.2	2	0.51	NULL	0.452512	-0.17	3.51	1
ZMO1116	NT01ZM1155	40_3	putative oxidoreductase	10	12.7	24.5	9	21.7	32.4	12	15.8	25.5	8	9.3	19	7	0.23	NULL	0.454721	0.63	14.67	1
ZMO0247	NT01ZM0254		ATP-dependent protease ATP-binding subunit	9	40.8	44.4	24	48.6	47.9	24	37.4	27.4	14	27.8	23	15	0.051	NULL	0.455403	0.19	4.09	1
ZMO1716	NT01ZM1794	55_3	MotA/TolQ/ExbB proton channel	9	5.1	19.8	3	5.2	17.4	4	3.4	6.9	2	4.1	6.9	2	0.51	NULL	0.457682	0.77	6.22	1
ZMO1963	NT01ZM2068		Citrate (Si)-synthase	3	8.5	22.4	7	6.2	19.1	5	4.5	7.5	2	6.2	17.9	5	0.43	NULL	0.458205	0.41	7.68	1
ZMO0182	NT01ZM0186		Adenosylhomocysteinase	12	17.8	22.2	11	22.8	32.8	16	19.2	28	13	10.3	24.1	9	0.19	NULL	0.460765	-0.14	0.96	0
ZMO1203	NT01ZM1249		tRNA/rRNA methyltransferase (SpoU)	7	10.2	28	4	11.4	36.6	5	12.5	36.2	6	3.1	9.9	2	0.33	NULL	0.469485	-0.08	1.68	1
ZMO1423	NT01ZM1482		peptidase M16 domain-containing protein	11	3.4	4.3	3	5.2	4.3	3	1.1			5.1	6.9	4	0.54	NULL	0.472068	0.26	6.41	1
ZMO1354	NT01ZM1408		OmpA/MotB domain-containing protein	9	33.1	27	15	23.8	34.2	15	19.2	29.2	12	21.6	22.4	10	0.1	NULL	0.479859	-0.98	12.91	1
ZMO0827	NT01ZM0851		UDP-N-acetylmuramoylalanyl-D-glutamyl-2,6-diaminopimelate--D-alanyl- D-alanyl ligase	9	2.5	9.5	2	5.2	17.7	4	4.5	16	3	1			0.55	NULL	0.485427	0.47	4.46	1
ZMO0715	NT01ZM0735		aspartyl-tRNA synthetase	7	60.3	49.8	28	61	50.7	31	53.2	34.1	20	32.9	37.9	19	0.014	NULL	0.494494	0.68	9.24	1
ZMO0142	NT01ZM0136		alanine racemase domain-containing protein	11	16.1	38.8	6	10.3	29.3	7	13.6	36.2	6	5.1	22.4	4	0.25	NULL	0.4975	-0.12	1.43	0
ZMO0366	NT01ZM0370	13_4	D-xylose-proton symporter	11	5.1	4.9	3	4.1	2.1	2	3.4	4.9	2	3.1	4.9	2	0.5	NULL	0.501194	0.77	25.33	1
ZMO0554	NT01ZM0570		Translation initiation factor 2 (IF-2; GTPase)-like	7	69.6	40.6	44	38.3	33.4	29	34	22.5	16	42.2	27.8	23	0.019	NULL	0.501832	0.44	4.01	1
ZMO0148	NT01ZM0143		hypothetical protein	13	16.1	46.3	8	13.5	62.3	8	13.6	47.8	8	7.2	23.9	5	0.22	NULL	0.509014	-0.38	3.87	1
ZMO0299	NT01ZM0307		Phosphoribosylamine--glycine ligase	16	22.1	61.5	18	23.8	57.1	14	15.8	42.2	11	16.4	33.5	10	0.12	NULL	0.511433	0.08	0.63	0
ZMO1694	NT01ZM1771		TonB-dependent receptor	9	6.8	5.7	3	7.2	4.7	2	5.7	4.7	2	4.1	6.2	3	0.39	NULL	0.514573	0.26	11.04	1
ZMO0607	NT01ZM0625		flagellar basal body P-ring protein	9	0.8			5.2	10.3	3	1.1			3.1	8.5	2	0.58	NULL	0.514573	0.56	2.35	1
ZMO1664	NT01ZM1740		conserved hypothetical protein	13	0.8			5.2	38.7	3	1.1			3.1	13.4	2	0.58	NULL	0.514573	0.01	0.06	0
ZMO0819	NT01ZM0840		UDP-glucose 6-dehydrogenase	9	17	31.8	11	8.3	18.3	6	13.6	14	6	4.1	8.5	3	0.25	NULL	0.515388	0.57	11.02	1
ZMO0938	NT01ZM0969		type I phosphodiesterase/nucleotide pyrophosphatase	11	5.1	8.2	4	13.5	25.2	10	7.9	8.3	4	5.1	9.5	4	0.32	NULL	0.516791	0.6	21.42	1
ZMO1757	NT01ZM1840		Gluconokinase	4	5.1	12.7	3	13.5	34.5	8	6.8	29.1	4	6.2	17.6	5	0.32	NULL	0.516791	0.17	2.98	1
ZMO1039	NT01ZM1078		Ribonucleoside-diphosphate reductase	16	8.5	17.8	8	4.1	8	3	5.7	11.3	4	3.1	4.1	2	0.42	NULL	0.517848	0.85	20.52	1
ZMO1489	NT01ZM1548		3-deoxy-manno-octulosonate cytidylyltransferase	9	3.4	19.2	3	6.2	22.6	5	5.7	12.8	4	1			0.48	NULL	0.518873	-0.72	9.26	1
ZMO1619	NT01ZM1690		GatB/YqeY domain-containing protein	13	22.9	63.8	13	30	77	21	21.5	66.4	14	15.4	61.8	11	0.091	NULL	0.519647	-0.18	0.54	0
ZMO0694	NT01ZM0712		conserved hypothetical protein	13	32.3	51.1	14	37.3	75.3	17	24.9	46.8	12	23.6	42.6	12	0.052	NULL	0.521103	-0.5	11.75	1
ZMO1502	NT01ZM1562	49_5	imidazole glycerol phosphate synthase subunit HisH	10	16.1	63.4	10	15.5	53.1	8	15.8	22.1	6	6.2	22.5	4	0.19	NULL	0.522421	0.33	3.97	1
ZMO1135	NT01ZM1175	41_2	peptidase U62, modulator of DNA gyrase	11	53.5	63.6	23	53.8	69.4	27	40.7	53.6	18	33.9	45.5	14	0.015	NULL	0.524403	0.04	0.84	0
ZMO0278	NT01ZM0287		3'-5' exonuclease	7	10.2	43.1	9	11.4	39.2	9	6.8	17.7	4	8.2	23.9	5	0.28	NULL	0.526069	-0.01	0.09	0
ZMO0475	NT01ZM0482		Riboflavin synthase	12	6.8	33	3	22.8	53.4	7	10.2	36.9	4	10.3	33	3	0.2	NULL	0.529973	0.33	7.77	1
ZMO0945	NT01ZM0978		aldose 1-epimerase	4	23.8	44.4	8	21.7	52.2	9	19.2	43.7	8	12.3	30.8	6	0.11	NULL	0.530515	-0.23	1.53	1
ZMO0487	NT01ZM0495		HpcH/HpaI aldolase	4	9.3	30.4	8	12.4	31.5	9	6.8	21.1	4	8.2	28.5	5	0.27	NULL	0.532733	0.21	3.1	1
ZMO0083	NT01ZM0079		CheA signal transduction histidine kinase	9	5.1	3.6	3	6.2	8.2	5	6.8	4.9	4	1			0.43	NULL	0.534777	0.43	6.59	1
ZMO0831	NT01ZM0855		Undecaprenyldiphospho-muramoylpentapeptide beta-N-acetylglucosaminyltransferase	9	5.1	10.9	3	6.2	21.7	4	6.8	24.5	5	1			0.43	NULL	0.534777	0.29	7.07	1
ZMO1623	NT01ZM1696		RNA polymerase sigma factor RpoD	6	21.2	33.1	15	11.4	18.8	9	9.1	7.9	4	13.4	18.5	7	0.17	NULL	0.534947	0.74	17.96	1
ZMO0543	NT01ZM0558		acnB; aconitase ; K01681 aconitate hydratase 1	3	23.8	26.3	16	24.8	29.1	17	18.1	25.1	13	15.4	21.4	12	0.095	NULL	0.536795	0.04	0.44	0
ZMO0937	NT01ZM0968		Aromatic-amino-acid transaminase	10	10.2	31.7	9	13.5	35.1	10	9.1	16	6	7.2	16.5	4	0.24	NULL	0.540015	1.09	21.32	1
ZMO1598	NT01ZM1667		1-deoxy-D-xylulose-5-phosphate synthase	12	7.6	10.3	0	5.2	5.6	0	5.7	8.6	0	3.1	3.2	0	0.39	NULL	0.540568	0.29	7.9	1
ZMO0786	NT01ZM0810		hypothetical protein	13	8.5	29.6	6	6.2	12.9	2	9.1	20.4	3	1			0.36	NULL	0.541461	0.62	7.45	1
ZMO0478	NT01ZM0486		two component transcriptional regulator	15	6.8	35.1	6	10.3	38.1	9	4.5	19.2	3	7.2	20.9	3	0.32	NULL	0.547488	0.45	16.65	1
ZMO1732	NT01ZM1810		alkyl hydroperoxide reductase/thiol specific antioxidant/Mal allergen	9	11	46.7	7	8.3	46.1	5	9.1	37.8	6	4.1	13.3	2	0.29	NULL	0.548063	0.25	2.79	1
ZMO0976	NT01ZM1011		oxidoreductase	3	33.1	36.8	13	16.6	33.5	9	21.5	22.4	7	12.3	19.7	5	0.082	NULL	0.556223	-1.33	29.09	1
ZMO0454	NT01ZM0462		Formate--tetrahydrofolate ligase	16	49.3	44.2	32	60	51.7	32	36.2	28.9	25	38	39.5	20	0.0094	NULL	0.558802	-0.09	1.59	1
ZMO0086	NT01ZM0082	4_2	GTP diphosphokinase	15	3.4	7.8	2	3.1	3.3	2	3.4	3.2	2	1			0.53	NULL	0.562936	0.26	9.69	1
ZMO1578	NT01ZM1640		short-chain dehydrogenase/reductase SDR	9	5.9	24.8	5	5.2	19.5	4	3.4	14.1	2	4.1	11.5	2	0.41	NULL	0.565597	-2.37	25.21	1
ZMO1444	NT01ZM1503		Glycine--tRNA ligase	7	39.9	40.2	25	52.8	51.3	34	32.8	19.8	15	29.8	35.2	17	0.015	NULL	0.566407	-0.48	9.43	1
ZMO1417	NT01ZM1475		DEAD/DEAH box helicase domain-containing protein	2	16.1	27.9	11	13.5	23.1	8	13.6	10	7	6.2	12.4	4	0.16	NULL	0.580097	-1.17	4.37	1
ZMO1895	NT01ZM1995		sugar kinase	4	35.7	53.7	14	39.3	50.4	11	30.6	48.1	10	19.5	30.1	7	0.026	NULL	0.58208	0.67	12.54	1
ZMO0078	NT01ZM0073		Chemotaxis signal transduction protein-like	9	6.8	20.3	3	1			1.1			4.1	14.1	2	0.48	NULL	0.584963	-0.31	2.85	1
ZMO0541	NT01ZM0554		DNA-directed RNA polymerase subunit alpha	6	52.7	60.3	19	31	53	16	23.8	47.3	12	31.9	32	9	0.017	NULL	0.58755	0.08	2.96	1
ZMO0914	NT01ZM0943		Methenyltetrahydrofolate cyclohydrolase	12	14.4	27.6	7	20.7	39.7	7	17	9.8	2	6.2	19.9	5	0.12	NULL	0.597346	0.32	10.92	1
ZMO1689	NT01ZM1766		dihydroorotase	16	18.7	37.9	15	15.5	25.3	11	11.3	13.2	6	11.3	16.1	5	0.12	NULL	0.597674	-0.2	1.63	1
ZMO0511	NT01ZM0520		thioesterase superfamily protein	5	11	38.3	6	7.2	37.6	4	7.9	38.3	5	4.1	24.8	3	0.26	NULL	0.600904	0.62	6.01	1
ZMO1410	NT01ZM1468		bacterioferritin	9	15.3	55.2	10	16.6	60.1	8	15.8	34.4	6	5.1	17.8	2	0.13	NULL	0.610053	-0.68	13.23	1
ZMO0041	NT01ZM0041		shikimate dehydrogenase	10	13.6	24.9	7	9.3	25.3	8	6.8	21.8	4	8.2	21.8	5	0.2	NULL	0.610385	-0.03	0.42	0
ZMO1727	NT01ZM1806		aminotransferase	10	32.3	36.5	15	32.1	43.4	18	21.5	27.3	11	20.6	20.6	8	0.03	NULL	0.61324	0.45	12.02	1
ZMO0431	NT01ZM0437	16_9	2,3,4,5-tetrahydropyridine-2,6-dicarboxylate N-succinyltransferase	10	15.3	36.2	12	12.4	31.5	8	6.8	25.4	5	11.3	27.9	6	0.16	NULL	0.613896	0.32	7.39	1
ZMO1275	NT01ZM1326		threonine dehydratase	10	8.5	16.7	5	3.1	8.7	2	3.4	7.3	2	4.1	7	3	0.35	NULL	0.629162	0.07	0.88	0
ZMO1771	NT01ZM1853		iron-containing alcohol dehydrogenase	3	32.3	36.6	14	21.7	41	14	21.5	32.5	10	13.4	23.6	7	0.042	NULL	0.629732	0.05	1.3	0
ZMO1552	NT01ZM1612		NusB antitermination factor	6	33.1	59.2	13	27.9	65	11	26	63.7	13	13.4	48.4	9	0.031	NULL	0.630614	0.41	12.14	1
ZMO1519	NT01ZM1581		Ribose-phosphate diphosphokinase	16	13.6	35.7	8	13.5	32.2	9	11.3	27.7	7	6.2	20.3	5	0.15	NULL	0.630938	0.4	9.49	1
ZMO1643	NT01ZM1718		Tyrosine--tRNA ligase	7	11	20	7	13.5	27.9	8	4.5	10	3	11.3	15.6	5	0.17	NULL	0.632857	0.41	4.07	1
ZMO1193	NT01ZM1238	44_3	DNA topoisomerase	2	29.7	20.1	21	17.6	17.3	15	19.2	18.1	16	11.3	8.7	9	0.056	NULL	0.633031	0.3	2.29	1
ZMO0787	NT01ZM0811		glucose-methanol-choline oxidoreductase	10	4.2	10.2	4	6.2	10.2	4	5.7	4.5	3	1			0.38	NULL	0.634351	0.49	4.79	1
ZMO0721	NT01ZM0740		SsrA-binding protein	9	8.5	36.2	4	8.3	38.8	4	5.7	27.5	3	5.1	26.9	3	0.26	NULL	0.63743	-0.28	3.07	1
ZMO0179	NT01ZM0182		Fructose-bisphosphate aldolase	4	12.7	28.3	7	12.4	38.5	9	6.8	15.1	3	9.3	13.2	3	0.16	NULL	0.640627	-0.07	0.93	0
ZMO0244	NT01ZM0252		histone-like DNA-binding protein	2	63.7	82.4	12	150	81.3	14	113.2	82.4	12	23.6	81.3	9	3.7e-05	NULL	0.643519	-0.59	23.59	1
ZMO0769	NT01ZM0792		tRNA (5-methylaminomethyl-2-thiouridylate)-methyltransferase	7	3.4	15.7	3	5.2	15.1	4	4.5	8.4	3	1			0.41	NULL	0.644905	0	0.02	0
ZMO1234	NT01ZM1284		1-deoxy-D-xylulose-5-phosphate synthase	12	7.6	10.5	0	6.2	8.6	1	5.7	8.8	0	3.1	3.2	0	0.3	NULL	0.649093	-0.38	8.86	1
ZMO1553	NT01ZM1613		Thiamine-phosphate kinase	12	2.5	12.1	2	4.1	22.1	3	1.1			3.1	6.9	2	0.47	NULL	0.652077	0.5	12.58	1
ZMO1478	NT01ZM1537		6-phosphogluconolactonase	4	50.1	72.3	16	32.1	66.8	16	32.8	53.6	13	19.5	59.1	12	0.0097	NULL	0.652327	-0.83	23.7	1
ZMO0125	NT01ZM0119	7_2	conserved hypothetical protein	13	27.2	68.8	13	17.6	66.2	12	18.1	68.8	10	10.3	43.9	8	0.055	NULL	0.657608	-0.37	5.97	1
ZMO1214	NT01ZM1262	45_2	DEAD/DEAH box helicase domain-containing protein	2	0.8			6.2	15.6	5	3.4	8.3	2	1			0.45	NULL	0.669851	0.33	11.35	1
ZMO0355	NT01ZM0361		cell shape determining protein MreB	9	7.6	19.8	5	4.1	11.2	2	1.1			6.2	12.1	3	0.32	NULL	0.68054	-0.05	0.67	0
ZMO1805	NT01ZM1890		phosphoglycolate phosphatase, bacterial	11	8.5	16.1	3	14.5	23	4	10.2	16.6	3	4.1	9.7	2	0.15	NULL	0.685619	-0.45	1.73	1
ZMO0133	NT01ZM0128		Sel1 repeat-containing protein	11	23.8	43.1	8	24.8	55.4	11	15.8	39.5	5	14.4	36.6	6	0.038	NULL	0.686408	-0.22	9.79	1
ZMO1019	NT01ZM1057		deoxyhypusine synthase-like protein	9	34	44.9	15	49.7	52.3	16	28.3	40.6	13	23.6	34.6	12	0.0061	NULL	0.689493	0.7	23.34	1
ZMO0462	NT01ZM0471		CTP synthase	16	24.6	24.3	14	12.4	16.9	9	14.7	14.9	11	8.2	11.9	5	0.068	NULL	0.692178	0.73	26.67	1
ZMO0567	NT01ZM0584	21_3	succinyl-CoA synthetase (ADP-forming) alpha subunit	3	15.3	26.2	7	23.8	29.9	14	14.7	20.1	7	9.3	15.3	5	0.057	NULL	0.704134	0.37	12.52	1
ZMO1200	NT01ZM1246		Galactose-6-phosphate isomerase	4	5.9	24.8	4	10.3	27.4	5	6.8	29.9	4	3.1	17.8	2	0.22	NULL	0.710493	0.2	2.82	1
ZMO1396	NT01ZM1453		conserved hypothetical protein	13	23.8	42.4	12	35.2	59.4	17	22.6	38.4	12	13.4	25.4	6	0.018	NULL	0.712718	-0.49	10.07	1
ZMO1518	NT01ZM1580		histidinol-phosphate phosphatase, putative	4	13.6	18.9	5	9.3	30.5	5	5.7	21.2	4	8.2	10.4	3	0.14	NULL	0.720263	0.9	10.15	1
ZMO1133	NT01ZM1173		Carbonate dehydratase	9	4.2	20.6	4	13.5	36.8	8	4.5	13.9	3	6.2	22.5	4	0.19	NULL	0.726139	-0.91	6.19	1
ZMO1750	NT01ZM1830		hypothetical protein	13	6.8	31.3	4	11.4	48.7	7	7.9	48.7	4	3.1	12.2	2	0.18	NULL	0.726435	-1.62	25.01	1
ZMO1685	NT01ZM1761		D-3-phosphoglycerate dehydrogenase	10	7.6	18.4	6	8.3	13.9	6	4.5	5.3	2	5.1	7.6	2	0.21	NULL	0.72792	0.97	27.15	1
ZMO0833	NT01ZM0857		UDP-N-acetylmuramate dehydrogenase	9	20.4	42.9	14	8.3	36.8	7	9.1	30.6	7	8.2	24.2	5	0.093	NULL	0.730279	0.37	2.05	1
ZMO0490	NT01ZM0499		Oligopeptidase B	10	4.2	6.1	4	3.1	1.5	2	3.4	1.5	2	1			0.4	NULL	0.730393	0.52	7.9	1
ZMO0300	NT01ZM0308		Exodeoxyribonuclease VII	2	2.5	4.8	2	1			1.1			1			0.57	NULL	0.736966	0.05	1.44	1
ZMO0594	NT01ZM0612		Shikimate kinase	10	2.5	13.1	2	1			1.1			1			0.57	NULL	0.736966	0.14	3.04	1
ZMO1231	NT01ZM1280		single-stranded-DNA-specific exonuclease RecJ	2	2.5	9.6	2	1			1.1			1			0.57	NULL	0.736966	-1.1	29.28	1
ZMO1306	NT01ZM1360		hemolysin A	7	2.5	10.4	2	1			1.1			1			0.57	NULL	0.736966	0.31	2.73	1
ZMO1549	NT01ZM1609		stress-induced morphogen	15	2.5	25.7	2	1			1.1			1			0.57	NULL	0.736966	0.03	0.11	0
ZMO1582	NT01ZM1650		G:T/U mismatch-specific DNA glycosylase	2	2.5	17.4	2	1			1.1			1			0.57	NULL	0.736966	0.06	1.13	0
ZMO1758	NT01ZM1841		DNA uptake lipoprotein-like	11	2.5	6.9	2	1			1.1			1			0.57	NULL	0.736966	-0.17	2.25	1
ZMO1913	NT01ZM2014		Glutathione synthase	12	0.8			6.2	16.8	4	1.1			3.1	10.1	2	0.41	NULL	0.736966	0.12	6.08	1
ZMO1980	NT01ZM2084		methyltransferase GidB	9	2.5	12.7	2	1			1.1			1			0.57	NULL	0.736966	-0.16	1.78	1
ZMO1844	NT01ZM1931		putative oxidoreductase	11	8.5	16.8	5	11.4	21.5	9	6.8	13.4	5	5.1	7.3	3	0.16	NULL	0.741807	-1.03	20.89	1
ZMO0348	NT01ZM0354		GTP-binding protein, HSR1-related	11	14.4	23.3	6	9.3	21.3	6	7.9	16.3	4	6.2	13.9	3	0.12	NULL	0.749192	-0.18	1.06	0
ZMO1158	NT01ZM1199		aspartate racemase	9	8.5	16.8	3	8.3	17.2	4	6.8	16.8	3	3.1	16.4	2	0.18	NULL	0.762961	-0.14	1.15	0
ZMO1415	NT01ZM1473		Outer membrane protein-like	9	3.4	5.4	3	4.1	2.9	2	3.4	4.8	2	1			0.38	NULL	0.769387	0.44	12.06	1
ZMO0545	NT01ZM0560		Indole-3-glycerol-phosphate synthase	10	4.2	15.9	4	5.2	20.8	4	4.5	14.8	3	1			0.32	NULL	0.773229	0.13	1.28	0
ZMO0918	NT01ZM0947		Catalase	9	17.8	21.6	12	13.5	19.5	9	7.9	7.3	3	10.3	16.8	7	0.062	NULL	0.782224	0.66	7.81	1
ZMO0035	NT01ZM0035		ankyrin	11	3.4	10.5	2	11.4	28.5	7	4.5	16	3	4.1	10.5	3	0.2	NULL	0.783189	-0.74	8.18	1
ZMO1145	NT01ZM1185		50S ribosomal protein L31	7	17.8	46.7	6	10.3	56	7	9.1	46.7	5	7.2	46.7	4	0.076	NULL	0.785698	-0.41	11.93	1
ZMO0917	NT01ZM0946		2-nitropropane dioxygenase, NPD	11	9.3	11.3	5	11.4	26.7	8	7.9	15.8	6	4.1	8.5	3	0.13	NULL	0.786596	0.48	7.44	1
ZMO0498	NT01ZM0507		UDP-N-acetylglucosamine pyrophosphorylase / glucosamine-1-phosphate N-acetyltransferase	9	23.8	31.3	10	25.9	37.6	13	20.4	17.1	6	8.2	14.2	3	0.017	NULL	0.797231	0.25	4.12	1
ZMO0172	NT01ZM0174		thiamine biosynthesis protein ThiC	12	4.2	7.9	3	3.1	2.8	1	1.1			3.1	3.6	2	0.37	NULL	0.797507	-0.92	5.1	1
ZMO1521	NT01ZM1583		conserved hypothetical protein	13	4.2	16.1	2	3.1	17.7	2	1.1			3.1	16.7	2	0.37	NULL	0.797507	0.43	9.27	1
ZMO0570	NT01ZM0587		50S ribosomal protein L11P methyltransferase	7	7.6	21.5	6	11.4	27.1	6	6.8	13.8	3	4.1	8.6	3	0.14	NULL	0.801671	0.39	8.14	1
ZMO1842	NT01ZM1929	60_4	membrane-associated lipoprotein	12	3.4	10.1	2	6.2	13.2	3	4.5	9.2	2	1			0.3	NULL	0.803603	-0.77	8.97	1
ZMO0275	NT01ZM0284		ABC transporter related	11	2.5	11.9	2	5.2	23.1	4	3.4	11.9	2	1			0.35	NULL	0.807355	0.02	0.35	0
ZMO0176	NT01ZM0179		transketolase	4	9.3	15.2	5	17.6	25.5	10	9.1	14	5	6.2	6.6	3	0.074	NULL	0.814075	-0.39	4.37	1
ZMO1100	NT01ZM1139		nucleotidyl transferase	9	8.5	13	4	16.6	23.7	7	7.9	14.2	4	6.2	13	3	0.079	NULL	0.831992	-0.02	0.14	0
ZMO1879	NT01ZM1978	65_3	Porphobilinogen synthase	12	11	31.5	8	10.3	30.3	7	5.7	10.2	4	6.2	11.7	4	0.1	NULL	0.839892	-0.08	0.83	0
ZMO0765	NT01ZM0788		threonyl-tRNA synthetase	7	44.2	35.7	24	24.8	29.9	13	27.2	26.6	11	11.3	17	7	0.0031	NULL	0.841738	0.57	4.1	1
ZMO1992	NT01ZM2094		Carboxymethylenebutenolidase	9	4.2	15	2	5.2	22.7	3	1.1			4.1	15	2	0.28	NULL	0.854149	-0.21	5.26	1
ZMO0323	NT01ZM0329		isoleucyl-tRNA synthetase	7	17.8	18.3	13	21.7	23.1	18	12.5	11.5	9	9.3	6.9	5	0.023	NULL	0.857525	0.22	7.45	1
ZMO1166	NT01ZM1208		recombinase A	2	7.6	22.9	7	6.2	22.6	5	4.5	5.1	3	3.1	5.1	2	0.18	NULL	0.860597	0.53	4.38	1
ZMO1002	NT01ZM1038	36_6	Phosphoglucosamine mutase	4	8.5	16	7	9.3	9.9	6	5.7	7	4	4.1	10.3	3	0.13	NULL	0.861024	-0.14	3.03	1
ZMO1934	NT01ZM2036		N-6 DNA methylase	9	0.8			7.2	8	5	3.4	3.4	2	1			0.31	NULL	0.862496	-0.18	2.63	1
ZMO1618	NT01ZM1689		carbamoyl phosphate synthase small subunit	10	8.5	16.9	6	5.2	17.2	4	3.4	6.2	2	4.1	5.1	2	0.18	NULL	0.869213	0.4	3.92	1
ZMO1673	NT01ZM1749		aldo/keto reductase	11	11.9	35.5	6	12.4	44.3	7	9.1	42.9	6	4.1	18.3	2	0.069	NULL	0.880418	-0.25	2.7	1
ZMO0840	NT01ZM0864		hypothetical protein	13	14.4	23.5	9	32.1	21.9	11	15.8	19.8	8	9.3	13.4	5	0.011	NULL	0.889543	0.35	8.96	1
ZMO0691	NT01ZM0709	31_2	Methylenetetrahydrofolate--tRNA-(uracil-5-)-methyltransferase(FADH(2)-oxidizing)	7	10.2	11.4	4	5.2	14.3	4	1.1			7.2	5.2	2	0.15	NULL	0.891747	0.15	2.4	1
ZMO0038	NT01ZM0038		sigma 54 modulation protein/ribosomal protein S30EA	7	0.8			3.1	16	2	1.1			1			0.48	NULL	0.893085	-2.33	18.56	1
ZMO0082	NT01ZM0078		Protein-glutamate O-methyltransferase	9	0.8			3.1	10	2	1.1			1			0.48	NULL	0.893085	0.42	15.62	1
ZMO0114	NT01ZM0109		glutamine amidotransferase of anthranilate synthase	10	0.8			3.1	9.9	2	1.1			1			0.48	NULL	0.893085	0.3	15.06	1
ZMO0162	NT01ZM0160	10_6	biopolymer transport protein ExbD/TolR	9	0.8			3.1	15.4	2	1.1			1			0.48	NULL	0.893085	0.64	5.46	1
ZMO0394	NT01ZM0400		hypothetical protein	13	0.8			3.1	7.1	2	1.1			1			0.48	NULL	0.893085	-0.19	1.5	1
ZMO0402	NT01ZM0408		ribosomal RNA methyltransferase RrmJ/FtsJ	7	0.8			3.1	7.7	2	1.1			1			0.48	NULL	0.893085	0.12	1.38	0
ZMO0430	NT01ZM0436	16_9	pyrimidine 5'-nucleotidase	11	0.8			3.1	13.5	2	1.1			1			0.48	NULL	0.893085	0.25	11.47	1
ZMO0445	NT01ZM0451		conserved hypothetical protein	13	0.8			3.1	6.5	2	1.1			1			0.48	NULL	0.893085	0.24	3.81	1
ZMO0458	NT01ZM0466		ABC transporter related	9	0.8			3.1	13.4	2	1.1			1			0.48	NULL	0.893085	0.12	2.32	1
ZMO0503	NT01ZM0512		glycosyl transferase family protein	9	0.8			3.1	9.8	2	1.1			1			0.48	NULL	0.893085	0.34	9.71	1
ZMO0626	NT01ZM0643	26_5	RNA polymerase, sigma 28 subunit, FliA/WhiG	6	0.8			3.1	16.2	2	1.1			1			0.48	NULL	0.893085	0.85	18.99	1
ZMO0636	NT01ZM0653	27_19	hypothetical protein	13	0.8			3.1	11.9	2	1.1			1			0.48	NULL	0.893085	0.24	4.23	1
ZMO0674	NT01ZM0691	71	conserved hypothetical protein	13	0.8			3.1	23	2	1.1			1			0.48	NULL	0.893085	-1.38	13.5	1
ZMO0710	NT01ZM0730		conserved hypothetical protein	13	0.8			3.1	8.3	2	1.1			1			0.48	NULL	0.893085	-0.16	2.16	1
ZMO0712	NT01ZM0732		Polyphosphate kinase	9	0.8			3.1	7	2	1.1			1			0.48	NULL	0.893085	0.28	9.24	1
ZMO0824	NT01ZM0846		hypothetical protein	13	0.8			3.1	21.4	2	1.1			1			0.48	NULL	0.893085	0.47	2.76	1
ZMO0919	NT01ZM0948		Diguanylate kinase	15	0.8			3.1	3.1	2	1.1			1			0.48	NULL	0.893085	0.35	1.18	0
ZMO1033	NT01ZM1072		cyclopropane-fatty-acyl-phospholipid synthase	9	0.8			3.1	9.4	2	1.1			1			0.48	NULL	0.893085	0.48	5.65	1
ZMO1050	NT01ZM1090		phosphate ABC transporter, ATPase subunit	9	0.8			3.1	13.4	2	1.1			1			0.48	NULL	0.893085	0.75	6.84	1
ZMO1080	NT01ZM1119		hypothetical protein	13	0.8			3.1	47.5	2	1.1			1			0.48	NULL	0.893085	-0.72	6.24	1
ZMO1088	NT01ZM1127		rare lipoprotein A	9	0.8			3.1	18.5	2	1.1			1			0.48	NULL	0.893085	-0.16	1.22	0
ZMO1183	NT01ZM1226	43_2	TPR repeat-containing protein	11	0.8			3.1	3.3	2	1.1			1			0.48	NULL	0.893085	0.17	0.8	0
ZMO1209	NT01ZM1257		K+ potassium transporter	9	0.8			3.1	3.4	0	1.1			1			0.48	NULL	0.893085	1.2	10.42	1
ZMO1579	NT01ZM1641		hydrolase of the alpha/beta superfamily; K06889	11	0.8			3.1	13.4	2	1.1			1			0.48	NULL	0.893085	-2.28	24.45	1
ZMO1590	NT01ZM1658		ABC transporter related	9	0.8			3.1	9.1	2	1.1			1			0.48	NULL	0.893085	0.12	0.78	0
ZMO1644	NT01ZM1719		DEAD/DEAH box helicase domain-containing protein	2	0.8			3.1	4.3	2	1.1			1			0.48	NULL	0.893085	-0.1	1.25	0
ZMO1651	NT01ZM1727		phosphoenolpyruvate-protein phosphotransferase PtsP	15	0.8			3.1	4.3	2	1.1			1			0.48	NULL	0.893085	0.1	0.72	0
ZMO1749	NT01ZM1829		VacJ family lipoprotein	9	0.8			3.1	15.7	2	1.1			1			0.48	NULL	0.893085	-0.48	18.09	1
ZMO1763	NT01ZM1846		hypothetical protein	13	0.8			3.1	16.7	2	1.1			1			0.48	NULL	0.893085	0.16	7.55	1
ZMO1772	NT01ZM1854		NAD(P)H quinone oxidoreductase, PIG3 family protein	3	0.8			3.1	9.9	2	1.1			1			0.48	NULL	0.893085	-0.69	16.49	1
ZMO1907	NT01ZM2008	66_3	DNA mismatch repair protein	2	0.8			3.1	3.8	2	1.1			1			0.48	NULL	0.893085	0.39	10.23	1
ZMO1915	NT01ZM2016		dethiobiotin synthase	12	0.8			3.1	5.5	2	1.1			1			0.48	NULL	0.893085	0.44	4.02	1
ZMO1979	NT01ZM2083		cobyrinic acid a,c-diamide synthase	9	0.8			3.1	9.8	2	1.1			1			0.48	NULL	0.893085	0.27	2.84	1
ZMO1351	NT01ZM1405		Carboxymethylenebutenolidase	9	16.1	47.9	12	16.6	41.9	9	12.5	33.5	7	5.1	13.2	3	0.033	NULL	0.893715	-0.21	4.28	1
ZMO1283	NT01ZM1334		alanine racemase	6	5.1	13.9	4	3.1	7	2	3.4	9.1	2	1			0.29	NULL	0.89812	-0.13	8.52	1
ZMO1733	NT01ZM1811		LysR family transcriptional regulator	6	4.2	16	4	8.3	17.6	4	5.7	8	4	1			0.19	NULL	0.899695	0.33	12.66	1
ZMO1473	NT01ZM1533		hypothetical protein	13	5.1	21.1	4	5.2	16.7	3	4.5	16.7	3	1			0.23	NULL	0.905141	0.57	12.04	1
ZMO0376	NT01ZM0382		Endopeptidase La	9	10.2	16.1	9	10.3	12.9	8	6.8	6.8	5	4.1	4.8	3	0.086	NULL	0.911296	0.65	19.9	1
ZMO1124	NT01ZM1164		two component, sigma54 specific, fis family transcriptional regulator	15	10.2	19.8	6	10.3	18.9	7	5.7	5.9	2	5.1	8.6	2	0.083	NULL	0.924593	-1.22	17.05	1
ZMO0924	NT01ZM0954		preprotein translocase subunit SecA	9	8.5	9.2	7	10.3	17.3	9	6.8	8.2	5	3.1	2.3	2	0.097	NULL	0.925232	1.01	14.14	1
ZMO0652	NT01ZM0669	27_19	flagellin-specific chaperone FliS-like protein	9	0.8			7.2	14.7	2	1.1			3.1	20.2	2	0.28	NULL	0.929611	-0.35	3.35	1
ZMO0832	NT01ZM0856		UDP-N-acetylmuramate--L-alanine ligase	9	3.4	4.2	3	7.2	10.7	5	4.5	6.9	3	1			0.21	NULL	0.946561	0.58	4.95	1
ZMO1993	NT01ZM2095		alcohol dehydrogenase	3	20.4	45.8	14	23.8	37.7	11	14.7	16.9	4	8.2	19.9	4	0.0089	NULL	0.948699	-0.42	9.21	1
ZMO0740	NT01ZM0761		hypothetical protein	13	26.3	70	10	15.5	81.1	11	11.3	55.6	6	10.3	36.7	5	0.011	NULL	0.952472	-0.57	4.35	1
ZMO1178	NT01ZM1220		Phosphoribosyl-AMP cyclohydrolase	10	6.8	38.7	4	6.2	42.7	4	5.7	33.1	3	1			0.16	NULL	0.956279	0.74	11.37	1
ZMO1254	NT01ZM1304		conserved hypothetical protein	13	4.2	10.1	3	4.1	14.5	2	1.1			3.1	15.6	2	0.25	NULL	0.982722	0.46	4.53	1
ZMO1606	NT01ZM1675		Pyruvate dehydrogenase (acetyl-transferring)	3	19.5	47.5	15	6.2	18.9	5	6.8	11.3	3	6.2	18.9	4	0.041	NULL	0.983257	0.95	10.65	1
ZMO0920	NT01ZM0949		hypothetical protein	13	2.5	26.4	2	6.2	41.9	5	3.4	26.4	2	1			0.24	NULL	0.983512	-0.61	12.71	1
ZMO1682	NT01ZM1758		aspartate aminotransferase	10	22.1	28.1	11	23.8	36	16	18.1	23.8	12	5.1	7.4	4	0.006	NULL	0.984369	-0.24	0.76	0
ZMO1307	NT01ZM1361		fumarase	3	11	16.2	6	9.3	11.6	4	9.1	11.2	4	1			0.064	NULL	1.00712	-0.5	10.7	1
ZMO1724	NT01ZM1803	56_5	UDP-N-acetylglucosamine 1-carboxyvinyltransferase	9	26.3	14.3	5	13.5	29.3	9	13.6	8.5	3	6.2	5.6	2	0.0091	NULL	1.00727	0.17	1.41	0
ZMO1003	NT01ZM1039	36_6	Phosphomethylpyrimidine kinase	12	10.2	21.6	6	7.2	36	5	4.5	16.3	3	4.1	16.6	3	0.084	NULL	1.01668	0.52	11.12	1
ZMO1130	NT01ZM1170		Uncharacterized protein (competence- and mitomycin-induced)-like	11	9.3	35.1	7	8.3	36.4	6	4.5	22.4	3	4.1	25	3	0.078	NULL	1.03317	-0.36	7.3	1
ZMO1172	NT01ZM1214		N-succinylarginine dihydrolase	10	7.6	18.6	7	6.2	15.6	5	5.7	9.9	4	1			0.12	NULL	1.04244	0.08	1.47	1
ZMO0544	NT01ZM0559		isocitrate dehydrogenase	3	18.7	29.8	11	21.7	40.5	12	11.3	11.7	5	8.2	13.1	4	0.0065	NULL	1.05088	0.51	16.37	1
ZMO1520	NT01ZM1582		conserved hypothetical protein-like	13	7.6	53.9	3	10.3	53.9	4	4.5	35.5	2	4.1	39.5	2	0.07	NULL	1.05755	0.44	4.92	1
ZMO0935	NT01ZM0966		glutathione S-transferase domain	9	9.3	28.1	5	11.4	41.4	7	6.8	30.5	4	3.1	19	2	0.05	NULL	1.06413	-1.04	26.77	1
ZMO0003	NT01ZM0003		Adenylyl-sulfate kinase	9	3.4	14.3	2	1			1.1			1			0.38	NULL	1.06711	-0.43	12.61	1
ZMO0558	NT01ZM0574		glucose sorbosone dehydrogenase	4	3.4	6.5	2	1			1.1			1			0.38	NULL	1.06711	0.65	13.93	1
ZMO0683	NT01ZM0701	30_6	CRISPR-associated Csy2 family protein	11	3.4	17.8	3	1			1.1			1			0.38	NULL	1.06711	0.8	12.99	1
ZMO1054	NT01ZM1093		DNA topoisomerase (ATP-hydrolyzing)	2	3.4	4.7	3	1			1.1			1			0.38	NULL	1.06711	-0.03	0.13	0
ZMO1095	NT01ZM1134		MazG family protein	11	3.4	9.9	2	1			1.1			1			0.38	NULL	1.06711	0.26	2.9	1
ZMO1173	NT01ZM1215		conserved hypothetical protein	13	3.4	3.1	2	1			1.1			1			0.38	NULL	1.06711	0.31	3.85	1
ZMO1484	NT01ZM1543		ATP-dependent DNA helicase	13	3.4	4	3	1			1.1			1			0.38	NULL	1.06711	0.11	1.39	0
ZMO0656	NT01ZM0673		phosphoribosyltransferase	11	13.6	42.2	7	7.2	38.2	6	5.7	30.1	4	4.1	19.7	3	0.046	NULL	1.08573	0.8	8.54	1
ZMO0719	NT01ZM0738		lytic transglycosylase, catalytic	9	3.4	7.6	3	8.3	19.5	7	4.5	9.3	3	1			0.14	NULL	1.08901	0.04	0.62	0
ZMO1235	NT01ZM1285		ferric uptake regulator family protein	9	4.2	31.1	4	5.2	22.4	3	3.4	20.5	2	1			0.18	NULL	1.09516	-0.89	22.11	1
ZMO0773	NT01ZM0795		peptidyl-prolyl cis-trans isomerase, cyclophilin type	9	10.2	35.5	6	25.9	63.9	8	4.5	32.9	3	12.3	45.2	5	0.0075	NULL	1.10354	-0.46	7.73	1
ZMO0332	NT01ZM0339		Thiamine-phosphate diphosphorylase	12	6.8	24.4	5	14.5	48.3	11	6.8	23.5	4	3.1	11.8	2	0.04	NULL	1.10535	-0.22	2.61	1
ZMO0870	NT01ZM0897		Phytoene synthase	5	5.9	14.1	4	6.2	11	3	4.5	6.9	2	1			0.12	NULL	1.1375	0.47	7	1
ZMO0187	NT01ZM0191		3-deoxy-7-phosphoheptulonate synthase	10	11	20.8	7	30	45.9	15	11.3	22.9	7	7.2	12.4	5	0.0033	NULL	1.1481	0.61	20.39	1
ZMO0807	NT01ZM0828		MiaB-like tRNA modifying enzyme YliG	7	11.9	24.6	7	3.1	11.7	2	5.7	2.3	2	1			0.074	NULL	1.16273	-0.09	1.69	1
ZMO1335	NT01ZM1390		flavoprotein WrbA	11	19.5	48	11	11.4	33	10	4.5	20	3	9.3	40	7	0.01	NULL	1.16294	-0.72	17.78	1
ZMO1344	NT01ZM1398		2,5-diketo-D-gluconate reductase	11	12.7	51.2	10	12.4	53.7	8	10.2	50.9	8	1			0.02	NULL	1.16419	-0.16	4.35	1
ZMO1887	NT01ZM1987		isochorismatase hydrolase	9	8.5	18.6	5	18.6	50.5	6	5.7	11.7	3	6.2	36.2	4	0.014	NULL	1.18733	-1.24	27.77	1
ZMO1485	NT01ZM1544		dGTPase	16	2.5	7.2	2	7.2	9.2	5	1.1			3.1	4.7	2	0.14	NULL	1.2076	-0.23	1.11	0
ZMO0813	NT01ZM0834		Peptide deformylase	7	5.9	18.6	2	6.2	28.2	5	1.1			4.1	17.5	2	0.097	NULL	1.21842	0.73	20.77	1
ZMO0215	NT01ZM0221		5-formyltetrahydrofolate cyclo-ligase	12	0.8			4.1	21.8	3	1.1			1			0.3	NULL	1.22239	1.06	16.41	1
ZMO0226	NT01ZM0233		serine dehydrogenase	11	0.8			4.1	23.7	2	1.1			1			0.3	NULL	1.22239	0.08	0.79	0
ZMO0264	NT01ZM0270		hypothetical protein	13	0.8			4.1	7.5	3	1.1			1			0.3	NULL	1.22239	0.22	3.32	1
ZMO0265	NT01ZM0272		hypothetical protein	13	0.8			4.1	7.8	2	1.1			1			0.3	NULL	1.22239	0.17	5.5	1
ZMO0297	NT01ZM0305		conserved hypothetical protein	13	0.8			4.1	9.1	2	1.1			1			0.3	NULL	1.22239	-0.21	1.68	1
ZMO0422	NT01ZM0428	16_9	BadM/Rrf2 family transcriptional regulator	6	0.8			4.1	23	2	1.1			1			0.3	NULL	1.22239	0.89	6.59	1
ZMO0637	NT01ZM0654	27_19	H(+)-transporting two-sector ATPase	9	0.8			4.1	6.3	2	1.1			1			0.3	NULL	1.22239	0.31	12.46	1
ZMO1386	NT01ZM1440		conserved hypothetical protein	13	0.8			4.1	23.4	3	1.1			1			0.3	NULL	1.22239	-0.04	0.3	0
ZMO1728	NT01ZM1807		hypothetical protein	13	0.8			4.1	10.6	3	1.1			1			0.3	NULL	1.22239	0.47	3.7	1
ZMO1905	NT01ZM2006		Glycerol-3-phosphate dehydrogenase (NAD(P)(+))	3	0.8			4.1	19.4	3	1.1			1			0.3	NULL	1.22239	-0.02	0.14	0
ZMO1984	NT01ZM2087		sugar-phosphate dehydrogenase	3	0.8			4.1	12.8	3	1.1			1			0.3	NULL	1.22239	0.47	10.32	1
ZMO0079	NT01ZM0074		response regulator receiver protein	15	5.1	41.3	3	5.2	41.3	3	3.4	27.3	2	1			0.12	NULL	1.22707	0.12	0.68	0
ZMO1557	NT01ZM1616		amidophosphoribosyltransferase	16	7.6	14.6	3	8.3	16.7	5	5.7	12.6	2	1			0.052	NULL	1.24679	0.55	4.77	1
ZMO1746	NT01ZM1826		methionine synthase (B12-dependent)	10	5.1	3.1	2	5.2	9.1	3	1.1			3.1	3.1	2	0.11	NULL	1.29418	0.25	5.14	1
ZMO0059	NT01ZM0057		Glycerate kinase	4	13.6	30.4	8	8.3	29.1	6	7.9	23.8	4	1			0.018	NULL	1.29905	0.01	0.12	0
ZMO0267	NT01ZM0275		hypothetical protein	13	4.2	14.5	3	1			1.1			1			0.26	NULL	1.30812	0.13	4.1	1
ZMO0863	NT01ZM0890	75	deoxycytidine triphosphate deaminase	16	4.2	29.3	3	1			1.1			1			0.26	NULL	1.30812	-0.22	1.05	0
ZMO1098	NT01ZM1137		Exodeoxyribonuclease V	2	4.2	4.4	4	1			1.1			1			0.26	NULL	1.30812	0.02	0.27	0
ZMO1808	NT01ZM1894		conserved hypothetical protein	13	4.2	54.5	4	1			1.1			1			0.26	NULL	1.30812	0.15	1.29	0
ZMO1442	NT01ZM1501		conserved hypothetical protein	13	7.6	20.1	4	14.5	35.8	9	7.9	18.4	4	1			0.017	NULL	1.31217	-0.61	13.3	1
ZMO0857	NT01ZM0884		conserved hypothetical protein	13	8.5	21.1	6	11.4	26.8	7	6.8	16.7	5	1			0.02	NULL	1.35122	0.72	7.13	1
ZMO1375	NT01ZM1430		Ribonuclease III	6	4.2	19.5	4	7.2	26.8	5	3.4	8.9	2	1			0.078	NULL	1.37346	0.23	2.98	1
ZMO1270	NT01ZM1321		8-amino-7-oxononanoate synthase	12	7.6	16.9	6	15.5	25.1	7	7.9	16.4	4	1			0.011	NULL	1.37602	0.06	0.23	0
ZMO1581	NT01ZM1649		antibiotic biosynthesis monooxygenase	13	14.4	52	5	11.4	68.4	7	5.7	42.9	3	4.1	28.6	2	0.0067	NULL	1.39652	-0.54	9.5	1
ZMO1353	NT01ZM1407		conserved hypothetical protein	13	3.4	21.5	3	8.3	38.7	6	3.4	17.7	2	1			0.068	NULL	1.41093	0.24	6	1
ZMO0111	NT01ZM0106		ABC transporter related	11	2.5	6	2	3.1	4.3	2	1.1			1			0.21	NULL	1.41504	0.1	2.32	1
ZMO0449	NT01ZM0456		conserved hypothetical protein-like	13	2.5	9.8	2	3.1	15.7	2	1.1			1			0.21	NULL	1.41504	0.67	17.28	1
ZMO0847	NT01ZM0874		Carbohydrate-selective porin-like	9	2.5	4.8	2	3.1	4.8	2	1.1			1			0.21	NULL	1.41504	1.33	29.23	1
ZMO1194	NT01ZM1239	44_3	DNA protecting protein DprA	2	2.5	6.2	2	3.1	9.1	2	1.1			1			0.21	NULL	1.41504	0.35	3.01	1
ZMO1901	NT01ZM2002		hypothetical protein	13	2.5	8.7	2	3.1	7.6	2	1.1			1			0.21	NULL	1.41504	1.46	24.29	1
ZMO0709	NT01ZM0729		Phosphoribosylformylglycinamidine cyclo-ligase	16	11	34.2	9	9.3	24.6	5	4.5	13.9	3	3.1	8.7	2	0.015	NULL	1.41741	-0.08	1.49	1
ZMO1184	NT01ZM1227	43_2	Electron-transferring-flavoprotein dehydrogenase	3	7.6	19	7	10.3	13.1	5	5.7	11.5	4	1			0.023	NULL	1.41773	1.04	17.88	1
ZMO0486	NT01ZM0494		conserved hypothetical protein	13	7.6	39.2	6	13.5	39.5	7	6.8	29.6	4	1			0.012	NULL	1.4357	0.62	5.5	1
ZMO0068	NT01ZM0065		Sel1 repeat-containing protein	11	7.6	27.7	7	16.6	30.9	13	7.9	21.3	6	1			0.0071	NULL	1.44313	0.16	1.29	0
ZMO0465	NT01ZM0473		triosephosphate isomerase	4	0.8			5.2	16.5	3	1.1			1			0.17	NULL	1.51457	-0.21	2.02	1
ZMO1272	NT01ZM1323		succinylglutamic semialdehyde dehydrogenase	3	0.8			5.2	11.7	2	1.1			1			0.17	NULL	1.51457	0.21	4.82	1
ZMO1745	NT01ZM1825		Methionine synthase	10	0.8			5.2	6.9	4	1.1			1			0.17	NULL	1.51457	0.55	13.21	1
ZMO0778	NT01ZM0801		acriflavin resistance protein	9	5.1	3.9	3	1			1.1			1			0.17	NULL	1.53842	0.84	11	1
ZMO1708	NT01ZM1785		Pyridoxine 5'-phosphate synthase	12	2.5	12.9	2	10.3	26.2	5	3.4	9.8	2	1			0.041	NULL	1.54057	-0.37	15.95	1
ZMO1705	NT01ZM1783		thioredoxin domain-containing protein	9	11	32.6	9	7.2	13.5	5	1.1			5.1	19.4	3	0.014	NULL	1.5536	0.75	17.22	1
ZMO0028	NT01ZM0028		restriction endonuclease	9	3.4	8.8	2	3.1	8.8	2	1.1			1			0.14	NULL	1.63005	-0.09	1.78	1
ZMO0865	NT01ZM0892	34_2	replicative DNA helicase	2	3.4	10.2	3	3.1	5.3	2	1.1			1			0.14	NULL	1.63005	0.33	22.34	1
ZMO0963	NT01ZM0996		transcriptional regulator, TetR family protein	6	3.4	12.9	2	3.1	14.4	2	1.1			1			0.14	NULL	1.63005	0.63	18.72	1
ZMO1387	NT01ZM1442		DNA-binding response regulator CtrA	15	3.4	16.7	3	3.1	14.5	2	1.1			1			0.14	NULL	1.63005	0.23	2.21	1
ZMO0974	NT01ZM1008		hopanoid biosynthesis associated protein HpnK	13	2.5	10.7	2	4.1	17.1	3	1.1			1			0.13	NULL	1.65208	-0.54	4.05	1
ZMO1021	NT01ZM1059		alpha/beta fold family hydrolase-like protein	11	2.5	15.7	2	4.1	15.7	2	1.1			1			0.13	NULL	1.65208	-0.25	6.54	1
ZMO1139	NT01ZM1179		acetolactate synthase, large subunit	10	2.5	5.7	2	4.1	8.4	3	1.1			1			0.13	NULL	1.65208	-0.26	5.22	1
ZMO0441	NT01ZM0447	18_4	ATP12 ATPase	9	9.3	35	4	5.2	15	3	3.4	17.9	2	1			0.019	NULL	1.72048	0.39	12.36	1
ZMO0269	NT01ZM0277		hypothetical protein	13	0.8			6.2	10.1	2	1.1			1			0.1	NULL	1.73697	0.26	9.17	1
ZMO1182	NT01ZM1224		4-(cytidine 5'-diphospho)-2-C-methyl-D-erythritol kinase	5	6.8	26.6	4	7.2	18.1	4	1.1			3.1	19.5	2	0.02	NULL	1.73697	0.9	23.97	1
ZMO0193	NT01ZM0199		Ribonuclease E	7	8.5	12.7	7	6.2	10.9	4	3.4	4.9	2	1			0.017	NULL	1.74024	-0.19	1.9	1
ZMO0189	NT01ZM0194		L-serine ammonia-lyase	10	4.2	12.4	3	3.1	4.6	2	1.1			1			0.089	NULL	1.79751	-0.12	4.65	1
ZMO0551	NT01ZM0567		tRNA pseudouridine synthase B	7	4.2	19.1	2	3.1	18.8	2	1.1			1			0.089	NULL	1.79751	-1.47	19.83	1
ZMO1958	NT01ZM2063	84	hypothetical protein	13	4.2	20.7	3	3.1	6.4	2	1.1			1			0.089	NULL	1.79751	-0.3	1.64	1
ZMO0639	NT01ZM0657	27_19	hypothetical protein	13	3.4	14.3	3	4.1	22.5	3	1.1			1			0.08	NULL	1.8365	0.23	1.57	1
ZMO0669	NT01ZM0686	28_5	H+-transporting two-sector ATPase, B/B' subunit	3	3.4	20.5	3	4.1	26.5	3	1.1			1			0.08	NULL	1.8365	1.16	14.65	1
ZMO1071	NT01ZM1111		MiaB-like tRNA modifying enzyme	7	3.4	8.4	2	4.1	10.7	3	1.1			1			0.08	NULL	1.8365	0.22	4.69	1
ZMO1634	NT01ZM1707		Smr protein/MutS2	13	3.4	13.6	2	4.1	8.8	2	1.1			1			0.08	NULL	1.8365	0.18	5.69	1
ZMO1588	NT01ZM1656		excinuclease ABC subunit A	2	4.2	9	4	11.4	16.5	8	1.1			3.1	5.2	2	0.009	NULL	1.89308	0.61	17.49	1
ZMO0145	NT01ZM0140		peptidase M28	11	0.8			7.2	11.8	4	1.1			1			0.061	NULL	1.92961	-0.31	5.28	1
ZMO0714	NT01ZM0734		Ribonuclease D	7	0.8			7.2	18.7	4	1.1			1			0.061	NULL	1.92961	0.14	2.29	1
ZMO1400	NT01ZM1457		conserved hypothetical protein	13	0.8			7.2	20.3	5	1.1			1			0.061	NULL	1.92961	-0.02	0.08	0
ZMO1449	NT01ZM1508		mannitol dehydrogenase domain-containing protein	4	0.8			7.2	20.3	6	1.1			1			0.061	NULL	1.92961	0.2	1.12	0
ZMO0359	NT01ZM0364		Peptidoglycan glycosyltransferase	9	5.1	5.6	2	3.1	5.4	2	1.1			1			0.055	NULL	1.96523	0.08	3.59	1
ZMO1589	NT01ZM1657		conserved hypothetical protein	13	4.2	13.3	3	4.1	12.9	3	1.1			1			0.052	NULL	1.98272	0.42	2.27	1
ZMO1599	NT01ZM1668		hopanoid biosynthesis associated RND transporter like protein HpnN	11	4.2	7.4	3	4.1	6.4	3	1.1			1			0.052	NULL	1.98272	0.7	6.76	1
ZMO0005	NT01ZM0005		sulfate adenylyltransferase subunit 2	10	3.4	15.9	3	5.2	22.5	4	1.1			1			0.044	NULL	2.03395	0.41	3.35	1
ZMO0107	NT01ZM0102		conserved hypothetical protein	13	3.4	11.2	2	5.2	12.6	2	1.1			1			0.044	NULL	2.03395	0.69	19.11	1
ZMO1853	NT01ZM1939	62_2	dihydrodipicolinate synthetase family protein	10	3.4	17.4	3	5.2	23.8	4	1.1			1			0.044	NULL	2.03395	-2.84	23.92	1
ZMO0174	NT01ZM0176		SnoaL	11	5.1	43.8	4	4.1	46.9	3	1.1			1			0.032	NULL	2.13124	0.25	3.59	1
ZMO0583	NT01ZM0601		acetyl-coenzyme A carboxylase carboxyl transferase subunit alpha	5	5.1	23.6	4	4.1	14.8	3	1.1			1			0.032	NULL	2.13124	0.22	1.32	0
ZMO1271	NT01ZM1322		uroporphyrinogen-III C-methyltransferase	12	5.1	16	2	4.1	23.3	3	1.1			1			0.032	NULL	2.13124	0.51	14.58	1
ZMO1874	NT01ZM1971	64_10	BolA-like protein	15	4.2	22.1	2	5.2	22.1	3	1.1			1			0.028	NULL	2.16227	0.77	16.87	1
ZMO0094	NT01ZM0089		Biotin synthase	12	6.8	10.4	3	3.1	4.5	2	1.1			1			0.021	NULL	2.23704	0.93	21.63	1
ZMO0599	NT01ZM0617	24_2	Acetyl-CoA carboxylase	5	5.9	15.7	3	4.1	12.1	3	1.1			1			0.02	NULL	2.25154	0.25	6.76	1
ZMO0022	NT01ZM0022		oxidoreductase, iron-sulphur binding subunit	3	6.8	38.5	6	4.1	25.1	2	1.1			1			0.012	NULL	2.37587	0.32	8.4	1
ZMO1132	NT01ZM1172		Lipoyl synthase	12	5.1	13.9	3	6.2	14.6	4	1.1			1			0.0097	NULL	2.42786	0.48	11.68	1
ZMO0818	NT01ZM0839		putative 6-pyruvoyl tetrahydropterin synthase	12	0.8			11.4	44.9	2	1.1			1			0.0057	NULL	2.53842	0.13	0.34	0
ZMO0622	NT01ZM0640	25_3	hypothetical protein	13	0.8			1			5.7	30.5	3	3.1	29.5	2	0.028	NULL	-2.28951	0.01	0.04	0
ZMO0961	NT01ZM0994		cytochrome c class I	11	0.8			1			5.7	18.9	3	3.1	16.5	2	0.028	NULL	-2.28951	-0.17	2.3	1
ZMO0893	NT01ZM0919		esterase	9	0.8			1			5.7	12.9	3	1			0.092	NULL	-1.89616	0.08	2.23	1
ZMO1325	NT01ZM1380	47_8	conserved hypothetical protein	13	0.8			1			1.1			4.1	7.7	3	0.2	NULL	-1.53051	0.15	2.16	1
ZMO1429	NT01ZM1487		outer membrane component of multidrug efflux pump	9	4.2	4.6	2	1			6.8	6.9	3	4.1	6.7	3	0.16	NULL	-1.06774	0.07	0.8	0
ZMO0409	NT01ZM0416	15_4	Ornithine carbamoyltransferase	10	6.8	21.4	6	5.2	16.6	4	11.3	18.8	6	11.3	18.8	6	0.071	NULL	-0.913288	-0.44	2.69	1
ZMO1186	NT01ZM1229		lytic transglycosylase, catalytic	9	5.9	8.8	4	8.3	12.1	6	11.3	11.9	9	12.3	12.7	6	0.13	NULL	-0.732896	0.68	17.78	1
ZMO1141	NT01ZM1181		Ketol-acid reductoisomerase	10	57.8	49.3	18	81.7	67.3	31	72.4	46.9	19	145	56.3	24	3.6e-05	NULL	-0.640087	-0.11	3.4	1
ZMO1358	NT01ZM1412		30S ribosomal protein S20	7	19.5	31	8	15.5	56.3	11	18.1	50.6	7	30.8	31	4	0.13	NULL	-0.48248	-0.72	4.93	1
ZMO1721	NT01ZM1800	56_5	conserved hypothetical protein	13	45	78.1	12	46.6	86.7	13	44.1	78.1	11	81.2	69.5	6	0.022	NULL	-0.451967	0.6	11.15	1
ZMO0062	NT01ZM0060	3_3	putative oxidoreductase	3	2.5	12.1	2	1			3.4	11.8	2	1			0.76	NULL	-0.330149	0.07	0.8	0
ZMO1522	NT01ZM1584		TonB-dependent receptor	12	3.4	2.6	2	1			4.5	3.7	2	1			0.73	NULL	-0.321928	-0.27	1.16	0
ZMO0027	NT01ZM0027		IMP cyclohydrolase	16	46.7	53.2	24	45.5	58.2	27	53.2	46.3	22	58.6	44.6	19	0.17	NULL	-0.278082	-0.06	0.26	0
ZMO0419	NT01ZM0425		phospholipid/glycerol acyltransferase	5	2.5	11.2	2	3.1	13.2	2	5.7	12.4	2	1			0.76	NULL	-0.258734	-0.09	0.84	0
ZMO1032	NT01ZM1070		radical SAM protein	11	3.4	12.8	3	4.1	14.3	3	5.7	18.9	4	3.1	9.2	2	0.75	NULL	-0.230613	-0.23	1.48	1
ZMO1608	NT01ZM1677		Phosphopyruvate hydratase	4	386.4	83.2	41	478	86.2	46	476.5	85.8	40	527.4	56.9	26	0.0013	NULL	-0.215845	0.03	0.6	0
ZMO0410	NT01ZM0417	15_4	HSP33 protein	9	3.4	9.4	2	3.1	9.4	2	3.4	11.7	2	4.1	9.4	2	0.79	NULL	-0.206451	-0.2	2.36	1
ZMO0509	NT01ZM0518		hypothetical protein	13	8.5	14.2	3	1			6.8	20.5	3	4.1	14.6	2	0.76	NULL	-0.198329	0.01	0.07	0
ZMO0105	NT01ZM0100	5_3	isopropylmalate isomerase large subunit	10	22.9	23.8	13	12.4	24.2	10	23.8	22.1	15	16.4	20.7	9	0.58	NULL	-0.187527	-0.01	0.06	0
ZMO1798	NT01ZM1884		30S ribosomal protein S1	7	117.2	53	35	115.9	57.9	35	77	57.7	32	187.1	45.6	26	0.17	NULL	-0.180135	-0.59	10.1	1
ZMO0805	NT01ZM0826		NLP/P60 protein	9	0.8			3.1	7.7	2	3.4	6.7	2	1			0.87	NULL	-0.174029	0.31	2.88	1
ZMO0851	NT01ZM0878		Pyridoxal 5'-phosphate synthase	12	25.5	41.7	10	57.9	62	15	43	43.2	11	46.3	30.7	6	0.66	NULL	-0.0986128	0.1	1.26	0
ZMO1072	NT01ZM1112		Diaminopimelate epimerase	10	5.9	21.6	4	9.3	28.3	8	5.7	16.4	4	10.3	16.7	4	0.89	NULL	-0.0740006	-0.06	0.67	0
ZMO0408	NT01ZM0415	15_4	bifunctional N-succinyldiaminopimelate-aminotransferase/acetylornithine transaminase protein	10	36.5	38.4	16	56.9	44.4	17	36.2	33.1	13	59.6	28.3	9	0.86	NULL	-0.0366031	-0.45	4.79	1
ZMO0246	NT01ZM0253		ATP-dependent protease peptidase subunit	9	2.5	23.9	2	4.1	23.9	2	5.7	23.9	2	1			0.98	NULL	-0.0216951	0.59	5.83	1
ZMO1309	NT01ZM1363		Leucyl aminopeptidase	10	24.6	51.4	19	31	49.8	16	31.7	36.8	16	24.7	34.2	14	0.94	NULL	-0.0206103	0.15	2.09	1
ZMO1022	NT01ZM1060		cysteine desulfurase	10	6.8	20.1	5	8.3	23	6	9.1	21.8	6	6.2	12.9	4	0.97	NULL	-0.0189831	0.22	6.69	1
ZMO1910	NT01ZM2011		50S ribosomal protein L25/general stress protein Ctc	7	34	66.4	15	29	64.5	13	22.6	50.5	10	41.1	36.8	10	0.95	NULL	-0.0159415	0.06	0.26	0
ZMO0549	NT01ZM0565		Polyribonucleotide nucleotidyltransferase	7	108.7	59.5	53	95.2	59.8	49	115.5	53.7	39	90.5	41.4	33	0.92	NULL	-0.0147826	-0.67	21.16	1
ZMO1063	NT01ZM1102		phage shock protein A, PspA	6	3.4	27.5	3	6.2	18.5	5	3.4	16.2	2	6.2	19.4	4	1	NULL	0	0.14	4.34	1
ZMO0738	NT01ZM0759		bifunctional sulfur carrier protein/thiazole synthase protein	16	30.6	52	20	30	55.6	17	34	48.6	16	23.6	41.4	12	0.78	NULL	0.073249	0	0.02	0
ZMO0806	NT01ZM0827		Leucyl aminopeptidase	10	21.2	26.7	9	15.5	36	10	15.8	24.8	8	18.5	20.3	6	0.78	NULL	0.0975715	0.64	9.26	1
ZMO0753	NT01ZM0776		glutaredoxin 3	9	3.4	33.3	2	8.3	85.7	7	3.4	9.5	2	7.2	34.5	3	0.82	NULL	0.142444	0.49	4.32	1
ZMO1770	NT01ZM1852	59_3	argininosuccinate lyase	10	17.8	25	12	17.6	33.8	11	20.4	23.7	11	11.3	13	8	0.65	NULL	0.159267	-0.21	4.48	1
ZMO1792	NT01ZM1877		Dihydroxy-acid dehydratase	10	31.4	27.5	19	25.9	39.2	21	26	25.1	16	23.6	19.6	14	0.46	NULL	0.208195	-0.19	3.96	1
ZMO0732	NT01ZM0753		DNA-directed RNA polymerase subunit beta'	6	77.3	37.2	46	53.8	31.8	39	46.4	28	29	65.8	27.6	34	0.22	NULL	0.224595	0.41	8.54	1
ZMO1710	NT01ZM1787		Signal peptidase I	9	4.2	7.2	2	1			3.4	7.2	2	1			0.8	NULL	0.241008	-0.01	0.01	0
ZMO0421	NT01ZM0427		histidinol-phosphate aminotransferase	10	27.2	54.7	17	21.7	50.4	18	21.5	37.4	12	18.5	35.5	11	0.35	NULL	0.289834	-0.09	1.07	0
ZMO0056	NT01ZM0054	2_2	D-fructose-6-phosphate amidotransferase	9	9.3	14.5	8	4.1	8.1	3	6.8	9.7	4	4.1	4.6	2	0.61	NULL	0.297905	0.5	8.24	1
ZMO0117	NT01ZM0112		hydroxylamine reductase	3	5.9	12.7	4	4.1	6.6	2	6.8	9.4	4	1			0.61	NULL	0.358454	-0.22	10.07	1
ZMO0735	NT01ZM0756		acetyl-CoA carboxylase, biotin carboxylase	5	19.5	48.4	15	15.5	41.4	12	17	41.6	11	9.3	17.3	6	0.27	NULL	0.412292	0.03	0.33	0
ZMO1481	NT01ZM1540		Succinate--CoA ligase (ADP-forming)	3	8.5	23.9	7	9.3	23.1	7	9.1	13.6	6	4.1	13.3	3	0.41	NULL	0.431339	0.17	1.27	0
ZMO0257	NT01ZM0263		two component transcriptional regulator	15	23.8	55.1	17	18.6	49.8	14	15.8	40.4	11	15.4	47.6	13	0.19	NULL	0.442518	0.14	0.59	0
ZMO1659	NT01ZM1735	54_3	Microtubule-severing ATPase	9	17.8	25.5	13	11.4	20.2	8	9.1	10.6	4	11.3	17.5	7	0.21	NULL	0.517399	0.63	4.7	1
ZMO0186	NT01ZM0190		Cysteine--tRNA ligase	7	7.6	17.6	6	8.3	19.8	6	5.7	11	4	5.1	6.4	2	0.33	NULL	0.557995	-0.12	2.01	1
ZMO1148	NT01ZM1188		Outer membrane protein/protective antigen OMA87-like	9	4.2	5	2	5.2	7.2	3	1.1			5.1	6.4	3	0.42	NULL	0.600393	-0.08	1.93	1
ZMO1403	NT01ZM1460	48_3	Membrane protein related to metalloendopeptidase-like	9	4.2	20.5	4	9.3	29.7	7	5.7	16	3	3.1	7.4	2	0.32	NULL	0.617384	0.46	6.12	1
ZMO0433	NT01ZM0439		Guanylate kinase	16	5.9	40.3	6	5.2	18.1	2	5.7	18.5	4	1			0.3	NULL	0.728327	-0.22	2.61	1
ZMO0716	NT01ZM0736		conserved hypothetical protein	13	2.5	11.9	2	1			1.1			1			0.57	NULL	0.736966	-0.09	2.1	1
ZMO0103	NT01ZM0097	5_3	Beta-lactamase class C and other penicillin binding protein-like	9	8.5	12.9	5	11.4	17.3	7	5.7	7.3	3	5.1	7.3	3	0.1	NULL	0.881737	0.47	3.17	1
ZMO0007	NT01ZM0007		phosphoadenosine phosphosulfate reductase	10	0.8			3.1	9.8	2	1.1			1			0.48	NULL	0.893085	0.03	0.28	0
ZMO0201	NT01ZM0207		anthranilate synthase, component II	10	0.8			3.1	18.2	2	1.1			1			0.48	NULL	0.893085	-0.37	16.52	1
ZMO0325	NT01ZM0331		conserved hypothetical protein	13	0.8			3.1	27.1	2	1.1			1			0.48	NULL	0.893085	-0.32	7.31	1
ZMO0810	NT01ZM0831		tRNA-pseudouridine synthase I	7	0.8			3.1	7.3	2	1.1			1			0.48	NULL	0.893085	0.01	0.08	0
ZMO1101	NT01ZM1140		conserved hypothetical protein	13	0.8			3.1	10.3	2	1.1			1			0.48	NULL	0.893085	0.13	1.97	1
ZMO1876	NT01ZM1974		conserved hypothetical protein	13	7.6	24.1	3	4.1	29	3	1.1			5.1	10.5	2	0.2	NULL	0.916168	0.01	0.06	0
ZMO0912	NT01ZM0941		conserved hypothetical protein	13	2.5	5.1	2	6.2	10.7	4	3.4	4.8	2	1			0.24	NULL	0.983512	-0.11	0.85	0
ZMO1406	NT01ZM1463		alpha/beta hydrolase fold	11	6.8	20	4	4.1	10	2	4.5	14	3	1			0.18	NULL	0.986825	-0.06	0.58	0
ZMO0236	NT01ZM0244		ATPase involved in chromosome partitioning-like protein	9	6.8	24.6	5	7.2	20.8	5	5.7	14.3	4	1			0.11	NULL	1.06319	0.27	11.12	1
ZMO1790	NT01ZM1875		ABC transporter related	9	3.4	7.4	3	1			1.1			1			0.38	NULL	1.06711	0.59	7.42	1
ZMO1988	NT01ZM2091		tRNA modification GTPase TrmE	11	3.4	12.7	3	1			1.1			1			0.38	NULL	1.06711	0.03	0.31	0
ZMO1279	NT01ZM1330		acyl carrier protein	5	4.2	14.1	2	5.2	20.5	3	3.4	29.5	2	1			0.18	NULL	1.09516	-0.1	1.77	1
ZMO1562	NT01ZM1622		NUDIX hydrolase	11	5.1	27.1	4	5.2	25.8	4	1.1			3.1	16.8	2	0.11	NULL	1.29418	0	0.01	0
ZMO1548	NT01ZM1608		Squalene--hopene cyclase	5	4.2	7.6	4	1			1.1			1			0.26	NULL	1.30812	0.34	7.26	1
ZMO1146	NT01ZM1186		3-hydroxyacyl-[acyl-carrier-protein] dehydratase	5	2.5	17.1	2	3.1	20.3	2	1.1			1			0.21	NULL	1.41504	0.14	0.57	0
ZMO0485	NT01ZM0493		acyl-CoA dehydrogenase	5	0.8			5.2	15.3	4	1.1			1			0.17	NULL	1.51457	0.64	23.84	1
ZMO0021	NT01ZM0021		putative electron transport protein	3	7.6	18.3	6	9.3	14.6	5	4.5	10.8	3	1			0.015	NULL	1.61952	0.74	4.63	1
ZMO1246	NT01ZM1296		50S ribosomal protein L36P	7	5.9	39.6	2	1			1.1			1			0.11	NULL	1.71621	-0.35	3.13	1
ZMO0706	NT01ZM0726		DNA-(apurinic or apyrimidinic site) lyase	2	3.4	15.8	3	5.2	11.6	3	1.1			1			0.044	NULL	2.03395	-0.02	0.25	0
	17 proteins without significant changes and no corresponding genes significantly expressed in array study
ZM4_or1550			Biopolymer transport protein ExbD/TolR (complement(1761566..1761988))	.	0.8			1			3.4	21.4	2	1			0.31	NULL	-1.28951	.	.	.
ZM4_or1868			zmobORNL dec2008 plasmid1 revised	.	4.2	41.9	0	3.1	21.5	0	5.7	31.2	0	4.1	31.2	0	0.55	NULL	-0.424885	.	.	.
ZM4_or1865			zmobORNL dec2008 plasmid1 revised	.	18.7	51	2	19.7	70.4	2	26	49	3	22.6	51	1	0.28	NULL	-0.33985	.	.	.
ZMO0294			ribosomal protein L28 (complement(297457..297744))	.	27.2	62.1	8	50.7	62.1	13	54.3	72.6	14	43.2	46.3	5	0.14	NULL	-0.323779	.	.	.
ZM4_or1170			conserved hypothetical protein (complement(1308221..1308796))	.	5.9	27.7	4	4.1	9.9	3	4.5	9.9	2	7.2	24.1	4	0.72	NULL	-0.226509	.	.	.
ZM4_or0458			ribosomal protein S10 (517695..518066)	.	17	32.5	5	14.5	39.8	7	13.6	26	3	22.6	42.3	7	0.57	NULL	-0.200638	.	.	.
ZM4_or1174			capsule biosynthesis phosphatase (1313617..1313991)	.	14.4	35.5	6	10.3	21	6	10.2	20.2	3	17.5	35.5	4	0.68	NULL	-0.165375	.	.	.
ZMO0249			ribosomal protein L33 (241150..241317)	.	17.8	40	5	32.1	29.1	4	27.2	29.1	4	21.6	25.5	2	0.91	NULL	0.0321587	.	.	.
ZM4_or1455			carbamoyl-phosphate synthase, large subunit (complement(1654967..1657510))	.	27.2	21.7	17	16.6	21.8	13	20.4	22.2	13	16.4	19.7	11	0.44	NULL	0.251225	.	.	.
ZM4_or1871			zmobORNL dec2008 plasmid1 revised	.	6.8	45	0	11.4	51.7	0	7.9	45	0	6.2	31.5	0	0.47	NULL	0.368243	.	.	.
ZM4_or1863			zmobORNL dec2008 plasmid1 revised	.	5.1	43.2	2	6.2	23.2	2	4.5	23.2	2	4.1	31.6	0	0.55	NULL	0.393914	.	.	.
ZM4_or0454			ribosomal protein S12 (513363..513734)	.	14.4	37.4	8	20.7	38.2	8	13.6	31.7	8	10.3	25.2	6	0.14	NULL	0.55446	.	.	.
ZM4_or1887			zmobORNL dec2008 plasmid1 revised	.	9.3	12.7	1	5.2	19	0	7.9	6.1	1	1			0.25	NULL	0.704176	.	.	.
ZM4_or1883			zmobORNL dec2008 plasmid1 revised	.	0.8			3.1	13.9	0	1.1			1			0.48	NULL	0.893085	.	.	.
ZM4_or1886			zmobORNL dec2008 plasmid1 revised	.	3.4	30.3	0	5.2	52.6	1	3.4	34.2	0	1			0.25	NULL	0.966833	.	.	.
ZM4_or1869			zmobORNL dec2008 plasmid1 revised	.	0.8			4.1	7.7	0	1.1			1			0.3	NULL	1.22239	.	.	.
ZM4_or1873			zmobORNL dec2008 plasmid1 revised	.	4.2	24.1	0	5.2	27.7	0	1.1			1			0.028	NULL	2.16227	.	.	.

## Sheet: Table S7
Table S7. 1694 genes significantly differentially expressed from treatment versus control and time course studies of control and treatment samples.
	Operon_ID: The operon ID number based on DOOR Operon Database at http://csbl1.bmb.uga.edu/OperonDB/DOOR.php. Functional_Group: the functional group based on COG categories. Ctr: control without ethanol supplementation, Trt: ethanol treatment.
	The ratios are log2 based value of gene expression intensity. Pvalue: -log10 based Pvalue of transcriptomics JMP Genomics analysis result; SI: the significance index from JMP Genomics analysis, "1" is significant and "0" is not.
TIGR_ID	Gene_ID	Operon_ID	Product	Functional_Group	(Trt/Ctr)	Pvalue(Trt/Ctr)	SI (Trt/Ctr)	(6h_Trt/Ctr)	Pvalue(6h_Trt/Ctr)	SI (6h_Trt/Ctr)	(Trt 10h/Ctr 6h)	Pvalue(Trt 10h/Ctr 6h)	SI (Trt 10h/Ctr 6h)	(10h_Trt/Ctr)	Pvalue(10h_Trt/Ctr)	SI (10h_Trt/Ctr)	(Trt 13.5h/Ctr 10h)	Pvalue(Trt 13.5h/Ctr 10h)	SI (Trt 13.5h/Ctr 10h)	(13.5h_Trt/Ctr)	Pvalue(13.5h_Trt/Ctr)	SI (13.5h_Trt/Ctr)	(Trt 26h/Ctr 13.5h)	Pvalue(Trt 26h/Ctr 13.5h)	SI (Trt 26h/Ctr 13.5h)	(26h_Trt/Ctr)	Pvalue(26h_Trt/Ctr)	SI (26h_Trt/Ctr)	(Trt_10h/6h)	Pvalue(Trt_10h/6h)	SI (Trt_10h/6h)	(Trt_10h/13.5h)	Pvalue(Trt_10h/13.5h)	SI (Trt_10h/13.5h)	(Trt_13.5h/26h)	Pvalue(Trt_13.5h/26h)	SI (Trt_13.5h/26h)	(Ctr_10h/6h)	Pvalue(Ctr_10h/6h)	SI (Ctr_10h/6h)	(Ctr_10h/13.5h)	Pvalue(Ctr_10h/13.5h)	SI (Ctr_10h/13.5h)	(Ctr_13.5h/26h)	Pvalue(Ctr_13.5h/26h)	SI (Ctr_13.5h/26h)	(Ctr_26h/6h)	Pvalue(Ctr_26h/6h)	SI (Ctr_26h/6h)
NT01ZM0001	ZMO0001		putative TonB-dependent siderophore receptor	9	0.043502	0.333391	0	0.101659	0.757116	0	-0.09922	0.732221	0	-0.14595	1.21924	0	-0.01412	0.069406	0	-0.02047	0.106676	0	0.236846	2.57613	1	0.23877	2.60708	1	-0.20088	3.44292	1	-0.13183	1.85167	1	-0.25731	4.89218	1	0.046733	0.408754	0	-0.00634	0.042543	0	0.001924	0.01314	0	0.051152	0.489797	0
NT01ZM0002	ZMO0002		putative histidinol-phosphate aminotransferase (HisC-like)	10	-0.03443	0.119388	0	0.612909	4.25156	1	0.541924	3.56206	1	-0.50048	3.1716	1	-0.22384	0.975153	0	-0.3442	1.82281	1	0.140989	0.517956	0	0.094033	0.309109	0	-0.07098	0.372996	0	-0.27663	2.50048	1	-0.48519	5.59804	1	1.0424	13.6339	1	-0.12036	0.748912	0	-0.04696	0.224944	0	1.20972	15.6384	1
NT01ZM0003	ZMO0003		Adenylyl-sulfate kinase	9	-0.43074	12.6069	1	0.460729	8.12933	1	0.406735	6.9577	1	-1.01655	18.0111	1	-0.9646	17.2561	1	-0.93915	16.8753	1	-0.09696	0.891526	0	-0.22801	3.1116	1	-0.05399	0.467704	0	-0.05195	0.444886	0	-0.8422	16.8714	1	1.42328	24.7423	1	0.02544	0.185806	0	-0.13105	1.61066	1	1.52889	25.8638	1
NT01ZM0004	ZMO0004		Sulfate adenylyltransferase	9	0.255947	3.02074	1	0.023417	0.07223	0	0.622959	5.11586	1	0.71268	6.13652	1	0.088052	0.328898	0	0.157105	0.699735	0	0.021421	0.065658	0	0.130589	0.545506	0	0.599543	5.36784	1	0.624628	5.67488	1	0.135684	0.633438	0	-0.08972	0.369119	0	0.069053	0.267072	0	0.109168	0.474673	0	-0.26794	1.66504	1
NT01ZM0005	ZMO0005		sulfate adenylyltransferase subunit 2	10	0.406182	3.34736	1	-0.0322	0.094193	0	0.67126	5.12556	1	1.00119	8.58756	1	0.488339	3.25623	1	0.432993	2.72804	1	0.06154	0.195593	0	0.222739	1.02869	0	0.703456	9.12837	1	0.512854	6.15603	1	0.371452	3.93851	1	-0.32993	3.31687	1	-0.05535	0.279291	0	0.161199	1.15594	0	-0.43579	4.93589	1
NT01ZM0006	ZMO0006		uroporphyrin-III C-methylase, siroheme synthase	12	0.331387	5.06772	1	0.02011	0.090515	0	0.624377	8.20318	1	0.92751	12.708	1	0.354671	3.84426	1	0.325457	3.39389	1	0.016402	0.072602	0	0.052471	0.271265	0	0.604267	11.1568	1	0.572839	10.5306	1	0.309055	4.85525	1	-0.30313	4.72594	1	-0.02921	0.193649	0	0.036068	0.248545	0	-0.30999	4.87565	1
NT01ZM0007	ZMO0007		phosphoadenosine phosphosulfate reductase	10	0.031059	0.284423	0	-0.02673	0.118532	0	0.161274	1.13962	0	0.243795	2.08915	1	-0.10456	0.622553	0	-0.22424	1.84566	1	0.157199	1.09848	0	0.131414	0.85222	0	0.188005	1.49657	1	0.348355	3.71534	1	-0.38144	4.23182	1	-0.08252	0.475886	0	-0.11968	0.784536	0	-0.02579	0.118279	0	0.062948	0.336994	0
NT01ZM0008	ZMO0008		Sulfite reductase (NADPH)	9	0.378714	3.6376	1	-0.25839	1.3644	0	0.288167	1.60097	1	0.990916	8.97121	1	0.443615	3.03133	1	0.476076	3.36177	1	0.079187	0.279533	0	0.306254	1.75139	1	0.546555	6.0085	1	0.547301	6.01943	1	0.396889	3.85067	1	-0.70275	8.27239	1	0.032461	0.13599	0	0.227067	1.69137	1	-0.96228	11.7795	1
NT01ZM0009	ZMO0009		sulfite reductase subunit alpha	9	0.406894	3.76703	1	-0.21512	0.974145	0	0.387743	2.30443	1	0.992792	8.46567	1	0.402742	2.43788	1	0.518171	3.53211	1	0.014927	0.041354	0	0.331737	1.82852	1	0.602866	6.36072	1	0.59005	6.18329	1	0.503244	4.98439	1	-0.60505	6.39093	1	0.115429	0.599844	0	0.31681	2.554	1	-1.03729	12.0268	1
NT01ZM0010	ZMO0010		conserved hypothetical protein	13	0.192793	2.84122	1	0.087732	0.630506	0	-0.14382	1.26155	0	-0.15736	1.43825	1	0.275787	3.294	1	0.206101	2.14223	1	0.671613	10.5518	1	0.6347	9.90961	1	-0.23156	4.01451	1	-0.43315	9.13897	1	-0.46551	9.92509	1	0.013535	0.096716	0	-0.06969	0.704012	0	-0.03691	0.308397	0	0.120135	1.52846	1
NT01ZM0011	ZMO0011		conserved hypothetical protein	13	0.157111	2.19605	1	-0.01673	0.081181	0	-0.02686	0.136866	0	0.298415	3.38005	1	0.216264	2.10111	1	0.337136	4.03221	1	-0.09179	0.617058	0	0.009619	0.045069	0	-0.01013	0.058757	0	0.082151	0.696306	0	0.428926	7.3253	1	-0.32527	5.08024	1	0.120872	1.19911	0	0.101409	0.933045	0	-0.54755	9.81053	1
NT01ZM0012	ZMO0012		Coproporphyrinogen dehydrogenase	12	0.097871	4.11393	1	0.269302	6.378	1	0.414102	10.7021	1	0.254102	5.90587	1	0.037015	0.390141	0	0.111773	1.80552	1	-0.17876	3.61027	1	-0.24369	5.58281	1	0.1448	2.65022	1	0.217088	4.7618	1	0.290536	7.03577	1	0.16	3.07057	1	0.074758	1.00559	0	-0.06493	0.824576	0	0.150173	2.79686	1
NT01ZM0013	ZMO0013		Ham1 family protein	16	0.494003	5.39558	1	-0.01822	0.057963	0	0.235184	1.31894	0	0.959319	9.38124	1	0.689806	6.23608	1	0.810585	7.66757	1	0.084929	0.332473	0	0.224327	1.23148	0	0.253402	2.51244	1	0.269512	2.75237	1	0.725656	10.3019	1	-0.72413	10.278	1	0.120779	0.85381	0	0.139399	1.04564	0	-0.98431	14.0766	1
NT01ZM0014	ZMO0014		tRNA nucleotidyltransferase	7	0.434579	6.44686	1	-0.07605	0.36408	0	0.426169	4.13363	1	0.801305	9.41389	1	0.726356	8.38616	1	0.759383	8.84249	1	0.118864	0.652664	0	0.253674	1.92961	1	0.502216	7.23009	1	0.074949	0.491845	0	0.64052	9.68572	1	-0.37514	4.9041	1	0.033027	0.179787	0	0.134811	1.1015	0	-0.54297	7.96788	1
NT01ZM0015	ZMO0015	1_5	heat-inducible transcription repressor	6	0.379139	8.46372	1	0.340655	3.62276	1	0.718733	9.67069	1	0.276504	2.66771	1	0.358123	3.89399	1	0.294051	2.92141	1	0.780379	10.6004	1	0.605347	7.89161	1	0.378077	4.65371	1	-0.08162	0.518305	0	-0.48633	6.54549	1	0.442229	5.77196	1	-0.06407	0.379165	0	-0.17503	1.50679	1	0.681333	9.8675	1
NT01ZM0016	ZMO0016	1_5	GrpE protein	9	0.558344	11.9296	1	0.415254	7.2233	1	0.580708	10.7217	1	0.774354	14.3338	1	0.772302	14.2983	1	0.626743	11.6302	1	0.869106	15.9085	1	0.417024	7.26224	1	0.165454	4.45673	1	0.002052	0.020481	0	-0.24236	7.43054	1	-0.19365	5.54198	1	-0.14556	3.71085	1	-0.45208	14.6391	1	0.403994	13.1559	1
NT01ZM0017	ZMO0017	1_5	Fmu (Sun) domain-containing protein	7	0.427496	4.91276	1	-0.01018	0.031928	0	0.212414	1.15901	0	1.09658	11.0393	1	0.610384	5.38206	1	0.649322	5.85141	1	-0.15255	0.727049	0	-0.02574	0.08511	0	0.22259	1.83361	1	0.486195	5.67607	1	0.801868	10.4982	1	-0.88417	11.6561	1	0.038938	0.182316	0	0.126806	0.814193	0	-1.04991	13.8355	1
NT01ZM0018	ZMO0018	1_5	Ribulose-phosphate 3-epimerase	4	0.264067	3.93865	1	-0.12368	0.797361	0	0.152672	1.07307	0	0.439453	5.01115	1	0.51326	6.18319	1	0.545371	6.69386	1	0.017956	0.077755	0	0.195128	1.53217	1	0.276354	3.4959	1	-0.07381	0.527132	0	0.527414	8.35445	1	-0.28678	3.68885	1	0.03211	0.188313	0	0.177172	1.81319	1	-0.49606	7.75213	1
NT01ZM0019	ZMO0019	1_5	heparinase II/III family protein	13	-0.06952	1.71549	1	-0.24609	3.97498	1	-0.28543	4.90167	1	0.646637	13.0661	1	0.05091	0.424366	0	-0.04998	0.414487	0	-0.6094	12.3144	1	-0.62865	12.7059	1	-0.03934	0.306823	0	0.595727	12.0323	1	0.559421	11.2674	1	-0.93206	18.0909	1	-0.10089	1.07519	0	-0.01924	0.132532	0	-0.81193	16.1246	1
NT01ZM0020	ZMO0020		conserved hypothetical protein	13	0.45467	2.54632	1	0.392313	1.74595	1	0.249946	0.909066	0	0.248897	0.903697	0	0.789316	4.84606	1	0.573271	3.0611	1	0.69977	4.08857	1	0.604202	3.30616	1	-0.14237	1.07264	0	-0.54042	7.2324	1	-0.1265	0.906974	0	0.00105	0.004518	0	-0.21605	1.97363	1	-0.09557	0.616355	0	0.312663	3.40704	1
NT01ZM0021	ZMO0021		putative electron transport protein	3	0.737509	4.63207	1	0.105501	0.236409	0	0.410162	1.43861	1	0.302612	0.928643	0	1.20276	6.73769	1	1.33423	7.68343	1	1.02281	5.43335	1	1.2077	6.7734	1	0.304661	1.64369	1	-0.90015	7.63123	1	0.311416	1.69773	1	0.10755	0.390298	0	0.131465	0.505881	0	0.184888	0.802064	0	-0.2088	0.951223	0
NT01ZM0022	ZMO0022		oxidoreductase, iron-sulphur binding subunit	3	0.321279	8.40296	1	0.222239	1.90672	1	0.138314	0.956626	0	-0.62781	8.1705	1	0.233868	2.0565	1	0.341732	3.59727	1	1.40655	18.2936	1	1.34896	17.6881	1	-0.08392	0.484508	0	-0.86168	11.6832	1	-1.06482	14.3944	1	0.766128	10.2963	1	0.107863	0.677186	0	-0.05759	0.30072	0	0.715859	9.53882	1
NT01ZM0023	ZMO0023		AsnC family transcriptional regulator	6	-0.02824	0.219205	0	-0.08215	0.542225	0	-0.22267	2.24081	1	0.052962	0.309377	0	0.03761	0.204936	0	-0.02458	0.125888	0	-0.03219	0.170999	0	-0.0592	0.355343	0	-0.14052	1.53769	1	0.015352	0.093927	0	0.007612	0.044404	0	-0.27564	4.14046	1	-0.06219	0.492765	0	-0.02701	0.177073	0	-0.18644	2.33645	1
NT01ZM0025	ZMO0025		conserved hypothetical protein	13	0.350252	11.4693	1	0.55407	8.82665	1	0.202332	2.1972	1	0.161013	1.56713	1	0.584627	9.39685	1	0.630436	10.2338	1	0.036063	0.214965	0	0.055486	0.363381	0	-0.35174	4.90714	1	-0.42361	6.31126	1	0.594373	9.57678	1	0.041319	0.25282	0	0.04581	0.286517	0	0.019423	0.106221	0	-0.02391	0.133922	0
NT01ZM0026	ZMO0026		conserved hypothetical protein	13	0.071931	0.517645	0	0.075801	0.429007	0	-0.06476	0.351291	0	0.166788	1.26553	0	0.1631	1.22518	0	0.172017	1.3236	0	-0.168	1.27894	0	-0.12688	0.856768	0	-0.14056	1.81749	1	0.003688	0.023569	0	0.340021	6.44904	1	-0.23155	3.7923	1	0.008917	0.059114	0	0.041122	0.335686	0	-0.28159	5.00229	1
NT01ZM0027	ZMO0027		IMP cyclohydrolase	16	-0.0605	0.263585	0	-0.07505	0.232315	0	0.105806	0.353504	0	-0.44015	2.58573	1	-0.37742	2.05844	1	-0.16746	0.643051	0	0.084111	0.266426	0	0.440655	2.59013	1	0.180852	0.984516	0	-0.06273	0.246883	0	-0.25157	1.58779	1	0.545955	4.92298	1	0.209958	1.21936	0	0.356543	2.66112	1	-0.02055	0.070198	0
NT01ZM0028	ZMO0028		restriction endonuclease	9	-0.09127	1.78329	1	-0.01466	0.118283	0	-0.00107	0.007762	0	-0.08511	1.07567	0	-0.07157	0.841833	0	-0.1971	3.69015	1	-0.01857	0.154375	0	-0.06823	0.787622	0	0.013587	0.149458	0	-0.01354	0.148907	0	-0.17853	4.80088	1	0.084042	1.59559	1	-0.12553	2.88967	1	-0.04966	0.75174	0	0.259229	7.85032	1
NT01ZM0029	ZMO0029		Sel1 domain protein repeat-containing protein	11	0.16663	1.22829	0	-0.10968	0.525752	0	-0.46974	4.23002	1	-0.27186	1.89578	1	0.010342	0.035613	0	0.151491	0.814675	0	1.06469	11.758	1	0.896568	9.75494	1	-0.36007	5.27597	1	-0.2822	3.74157	1	-0.9132	15.2745	1	-0.19788	2.21979	1	0.141149	1.34859	0	-0.16813	1.74352	1	-0.17091	1.78634	1
NT01ZM0030	ZMO0030		glyoxalase family protein	11	0.209187	2.18068	1	-0.26476	2.20733	1	-0.544	6.18217	1	-0.00165	0.00628	0	0.282467	2.42987	1	0.288598	2.50845	1	0.909317	11.41	1	0.814563	10.1254	1	-0.27924	4.0438	1	-0.28412	4.14515	1	-0.62072	11.1429	1	-0.54235	9.59959	1	0.006131	0.034367	0	-0.09475	0.836914	0	-0.45372	7.76418	1
NT01ZM0031	ZMO0031		TonB-dependent receptor	9	-0.56473	9.98815	1	0.621677	8.26217	1	0.09444	0.580721	0	-1.31058	17.5465	1	-1.10035	15.0951	1	-1.16465	15.8772	1	-0.38198	4.33727	1	-0.40535	4.71561	1	-0.52724	9.7871	1	-0.21023	2.85689	1	-0.78267	14.6707	1	1.40502	23.2137	1	-0.06431	0.525698	0	-0.02337	0.152706	0	1.4927	24.1512	1
NT01ZM0033	ZMO0033		conserved hypothetical protein	13	-0.34189	1.26035	0	0.160487	0.391617	0	-0.30483	0.925702	0	-0.83952	4.06776	1	-0.5484	2.17827	1	-0.44837	1.61683	1	-0.24433	0.681046	0	-0.24016	0.66527	0	-0.46532	4.79356	1	-0.29111	2.42735	1	-0.20405	1.43548	1	0.534685	5.79837	1	0.100028	0.530011	0	0.004171	0.015506	0	0.430487	4.29632	1
NT01ZM0035	ZMO0035		ankyrin	11	-0.74302	8.17988	1	0.374412	2.56017	1	0.382298	2.64041	1	-1.87692	17.7947	1	-0.97115	9.34444	1	-1.31463	12.926	1	0.085044	0.326609	0	-0.15495	0.714598	0	0.007887	0.040678	0	-0.90577	14.8193	1	-1.39967	21.0916	1	2.25922	28.5536	1	-0.34348	4.77315	1	-0.24	2.84564	1	2.84269	32.2406	1
NT01ZM0036	ZMO0036		conserved hypothetical protein	13	-1.49792	10.1623	1	0.173348	0.448964	0	0.030049	0.059436	0	-2.54872	15.6022	1	-2.30908	14.2615	1	-2.27298	14.052	1	-1.11127	6.23688	1	-1.34333	7.94108	1	-0.1433	0.896246	0	-0.23964	1.88924	1	-1.16172	14.4678	1	2.57877	26.2918	1	0.036095	0.157075	0	-0.23206	1.80143	1	2.77474	27.4499	1
NT01ZM0037	ZMO0037		PTS IIA-like nitrogen-regulatory protein PtsN	4	-2.11404	15.8428	1	0.371017	1.34242	0	0.118174	0.289052	0	-3.93496	22.4514	1	-3.32481	19.9034	1	-3.30539	19.8162	1	-1.45067	9.05807	1	-1.58684	10.0375	1	-0.25284	1.53425	1	-0.61016	5.51581	1	-1.85472	18.2985	1	4.05314	30.3917	1	0.019417	0.064105	0	-0.13616	0.638562	0	4.16988	30.8479	1
NT01ZM0038	ZMO0038		sigma 54 modulation protein/ribosomal protein S30EA	7	-2.32532	18.5624	1	0.367765	1.76417	1	-0.0153	0.037159	0	-4.44943	27.4125	1	-3.32339	22.8491	1	-3.82388	25.0256	1	-0.80441	5.48929	1	-1.39575	10.8004	1	-0.38306	6.43689	1	-1.12604	19.5081	1	-3.01947	35.0282	1	4.43413	41.3004	1	-0.50049	8.97263	1	-0.59134	10.8297	1	5.52596	44.9117	1
NT01ZM0039	ZMO0039		DNA-directed DNA polymerase	2	-0.16234	2.20735	1	-0.26145	3.2742	1	-0.30338	4.06091	1	-0.11269	0.954354	0	-0.18549	1.97117	1	-0.12013	1.04509	0	-0.29549	3.91035	1	-0.15507	1.51316	1	-0.04193	0.426311	0	0.072797	0.895642	0	0.175363	3.23891	1	-0.19069	3.65914	1	0.065362	0.770693	0	0.140417	2.333	1	-0.39647	9.58546	1
NT01ZM0040	ZMO0040		Dephospho-CoA kinase	12	-0.27517	10.0244	1	0.069553	0.877414	0	0.006197	0.049728	0	-0.32858	7.96023	1	-0.1926	3.88177	1	-0.40754	10.238	1	-0.33489	8.14726	1	-0.43411	10.9697	1	-0.06336	0.987252	0	-0.13598	3.02514	1	-0.07265	1.20108	0	0.334777	10.0145	1	-0.21494	5.7894	1	-0.09922	1.89705	1	0.648933	18.7232	1
NT01ZM0041	ZMO0041		shikimate dehydrogenase	10	-0.03321	0.419722	0	-0.3268	4.11656	1	0.054533	0.333535	0	0.083463	0.577423	0	0.222557	2.34596	1	0.353611	4.60295	1	-0.30375	3.70574	1	-0.24311	2.67398	1	0.381337	5.14967	1	-0.13909	1.18403	0	0.657363	10.1874	1	-0.02893	0.15777	0	0.131055	1.08687	0	0.060644	0.383651	0	-0.22063	2.33382	1
NT01ZM0042	ZMO0043		maf protein	9	-0.10463	2.20752	1	0.003922	0.019103	0	0.238945	2.68731	1	-0.24869	2.8507	1	0.000208	0.000993	0	0.011403	0.057819	0	-0.23349	2.59706	1	-0.18515	1.84115	1	0.235023	2.62231	1	-0.24889	2.85421	1	0.244895	2.78678	1	0.487631	7.27493	1	0.011195	0.056702	0	0.048343	0.29482	0	0.428093	6.14724	1
NT01ZM0043	ZMO0044		Sel1 domain protein repeat-containing protein	11	-0.02708	0.230214	0	0.237355	3.48501	1	-0.00571	0.03396	0	-0.62086	11.8649	1	-0.19987	2.70775	1	-0.16336	2.00784	1	0.475381	8.82683	1	0.43856	8.01167	1	-0.24307	6.53852	1	-0.42099	12.3713	1	-0.63874	18.0406	1	0.615148	17.4975	1	0.03651	0.447954	0	-0.03682	0.45289	0	0.615458	17.5047	1
NT01ZM0045	ZMO0047		lysine exporter protein LysE/YggA	10	-0.13649	0.870882	0	0.309738	2.69132	1	0.010262	0.039441	0	-0.55651	6.17873	1	-0.32774	2.92545	1	-0.27071	2.20426	1	-0.11896	0.675751	0	-0.02849	0.1179	0	-0.29948	10.6643	1	-0.22877	7.79653	1	-0.15174	4.51919	1	0.566773	19.2075	1	0.057036	1.08038	0	0.090475	2.12345	1	0.419262	14.9232	1
NT01ZM0048	ZMO0050		transcriptional regulator, LysR family	6	0.058741	1.00752	0	0.059756	0.661516	0	-0.02893	0.261378	0	-0.04565	0.462701	0	0.098846	1.34485	0	0.128815	1.98473	1	0.058136	0.637333	0	0.092048	1.15836	0	-0.08868	1.59883	1	-0.1445	3.28352	1	0.070679	1.14918	0	0.016726	0.178828	0	0.029969	0.361049	0	0.033912	0.396638	0	-0.04716	0.610527	0
NT01ZM0049	ZMO0052		major facilitator transporter	9	-0.08723	1.34739	0	0.116042	1.27789	0	0.132031	1.54316	1	-0.19272	2.70106	1	0.028789	0.205721	0	-0.00821	0.051486	0	-0.28171	4.6795	1	-0.26402	4.27027	1	0.015989	0.136074	0	-0.22151	4.60355	1	0.273495	6.14022	1	0.32475	7.65523	1	-0.037	0.368713	0	0.017691	0.152604	0	0.344061	8.21757	1
NT01ZM0050	ZMO0053		alpha/beta hydrolase fold	11	0.166597	6.35361	1	0.160887	2.98384	1	0.172072	3.29301	1	0.260408	5.90189	1	0.254799	5.73201	1	0.204489	4.22509	1	0.004946	0.039242	0	0.040602	0.425265	0	0.011184	0.102561	0	0.005609	0.04889	0	0.199543	4.5969	1	-0.08834	1.39326	0	-0.05031	0.630124	0	0.035656	0.401068	0	-0.07368	1.07169	0
NT01ZM0051	ZMO0054		MarR family transcriptional regulator	6	-0.0037	0.035188	0	-0.20007	3.43149	1	-0.27032	5.25917	1	0.057153	0.566675	0	0.084813	0.975554	0	0.095003	1.14729	0	-0.01851	0.142886	0	0.033117	0.282696	0	-0.07026	1.05636	0	-0.02766	0.305815	0	0.113514	2.13192	1	-0.32748	9.16166	1	0.01019	0.096493	0	0.051628	0.686769	0	-0.3893	11.1124	1
NT01ZM0052	ZMO0055		protein of unknown function DUF81	11	0.470914	12.3588	1	0.571115	10.3155	1	1.61438	24.8588	1	0.906967	16.2448	1	0.3225	5.03955	1	0.137272	1.44872	1	0.228788	3.08239	1	0.268304	3.88651	1	1.04326	21.0106	1	0.584466	12.8513	1	-0.09152	1.05503	0	0.707411	15.3833	1	-0.18523	2.97202	1	0.039516	0.342573	0	0.853123	18.03	1
NT01ZM0054	ZMO0056	2_2	D-fructose-6-phosphate amidotransferase	9	0.497607	8.23667	1	-0.20047	1.1167	0	0.164382	0.842912	0	0.012275	0.040105	0	0.695646	6.68337	1	0.786369	7.80409	1	1.23191	12.8656	1	1.39226	14.4677	1	0.364854	3.05127	1	-0.68337	7.27811	1	-0.44554	4.07808	1	0.152107	0.851053	0	0.090723	0.425484	0	0.160349	0.916496	0	-0.09897	0.47616	0
NT01ZM0055	ZMO0057	2_2	phage protein	11	-0.24509	3.30428	1	-0.1863	1.58296	1	-0.25422	2.50822	1	-1.31573	18.0561	1	-0.31673	3.46611	1	-0.53033	7.05117	1	1.2291	17.0769	1	1.05199	14.9105	1	-0.06792	0.636182	0	-0.999	19.3849	1	-1.75943	28.1257	1	1.06151	20.2884	1	-0.21359	3.32791	1	-0.17711	2.52546	1	1.45221	25.0961	1
NT01ZM0057	ZMO0059		Glycerate kinase	4	0.014981	0.119455	0	0.466368	6.00251	1	0.668721	9.40036	1	-0.728	10.3458	1	-0.18471	1.57456	1	-0.12236	0.870217	0	0.508765	6.7283	1	0.443913	5.61799	1	0.202353	2.04536	1	-0.54329	8.13568	1	-0.63112	9.7045	1	1.39672	20.2739	1	0.062351	0.396189	0	-0.06485	0.416598	0	1.39922	20.3007	1
NT01ZM0058	ZMO0060	3_3	hypothetical protein	13	-0.30779	2.26405	1	0.65398	4.94251	1	0.359136	2.06682	1	-0.68235	5.24076	1	-0.6071	4.45369	1	-0.61263	4.51107	1	-0.62195	4.60792	1	-0.59017	4.27883	1	-0.29484	2.71197	1	-0.07525	0.397171	0	0.009321	0.037763	0	1.04149	13.5061	1	-0.00554	0.022057	0	0.031786	0.141704	0	1.01524	13.1752	1
NT01ZM0059	ZMO0061	3_3	putative exported phosphatase	4	0.183774	3.61486	1	0.296067	3.79934	1	0.30095	3.88991	1	-0.15462	1.45899	1	0.482154	7.37613	1	0.514495	7.99478	1	0.12383	1.05771	0	0.079159	0.569738	0	0.004883	0.027741	0	-0.63678	11.6963	1	0.390665	6.59046	1	0.455574	8.00149	1	0.032341	0.216279	0	-0.04467	0.319639	0	0.467904	8.26573	1
NT01ZM0060	ZMO0062	3_3	putative oxidoreductase	3	0.066674	0.803665	0	-0.31622	2.82402	1	0.039345	0.172219	0	-0.26231	2.14098	1	0.291174	2.49957	1	0.4034	4.02689	1	0.412098	4.15155	1	0.441821	4.5819	1	0.35556	3.35473	1	-0.55349	6.23138	1	-0.0087	0.033626	0	0.301657	2.63399	1	0.112227	0.6345	0	0.029723	0.125257	0	0.159707	1.03612	0
NT01ZM0062	ZMO0064		Carbohydrate-selective porin-like	9	-0.20857	3.94489	1	-0.50391	9.85175	1	-0.63159	12.7264	1	-0.04077	0.324226	0	-0.0557	0.482233	0	-0.05648	0.491184	0	-0.22884	3.61299	1	-0.23313	3.71107	1	-0.12768	3.04566	1	0.014929	0.180563	0	0.172357	5.01558	1	-0.59082	18.8082	1	-0.00079	0.008152	0	-0.00429	0.046165	0	-0.58574	18.684	1
NT01ZM0064	ZMO0066		hypothetical protein	13	0.12677	4.8242	1	0.098537	1.21228	0	0.074226	0.810812	0	0.153489	2.32753	1	-0.00891	0.064225	0	0.096844	1.1823	0	0.113158	1.48297	1	0.158208	2.43446	1	-0.02431	0.195854	0	0.162398	2.53063	1	-0.01631	0.12418	0	-0.07926	0.888736	0	0.105754	1.34327	0	0.04505	0.416145	0	-0.23007	4.207	1
NT01ZM0065	ZMO0068		Sel1 repeat-containing protein	11	0.155384	1.29478	0	0.528357	6.15882	1	0.459069	5.09278	1	-0.51427	5.94154	1	0.00933	0.037609	0	0.034681	0.155577	0	0.648786	8.00108	1	0.572762	6.8425	1	-0.06929	0.729625	0	-0.5236	11.6703	1	-0.6141	13.6884	1	0.973334	20.1972	1	0.025351	0.203915	0	-0.07602	0.829634	0	1.02401	20.9598	1
NT01ZM0066	ZMO0069		hypothetical protein	13	-0.04967	0.28154	0	-0.11614	0.604151	0	-0.3749	3.26902	1	-0.25991	1.90189	1	0.091884	0.443714	0	0.12749	0.685413	0	0.078018	0.360218	0	0.049893	0.209175	0	-0.25876	3.02847	1	-0.3518	4.71315	1	0.049471	0.303813	0	-0.11498	0.924212	0	0.035606	0.204622	0	-0.02813	0.15573	0	-0.12246	1.01055	0
NT01ZM0067	ZMO0070		glutaredoxin 2	9	-0.28167	2.20779	1	0.153765	0.731555	0	0.228249	1.27963	0	-1.64759	16.2924	1	-0.75716	7.1193	1	-0.62793	5.56726	1	1.21053	12.1979	1	0.995075	9.88307	1	0.074484	0.542787	0	-0.89043	14.7551	1	-1.83846	25.488	1	1.87584	25.8041	1	0.129228	1.16465	0	-0.21545	2.47051	1	1.96206	26.512	1
NT01ZM0068	ZMO0072		NHL repeat-containing protein	4	-0.47253	18.0844	1	-0.20422	2.96762	1	-0.09901	1.02549	0	0.123826	1.41668	0	-0.77344	15.2549	1	-0.813	15.9435	1	-0.85866	16.7104	1	-0.99674	18.8615	1	0.105208	1.11857	0	0.89727	17.3364	1	0.045664	0.362917	0	-0.22284	3.37253	1	-0.03955	0.303483	0	-0.13808	1.66255	1	-0.04521	0.358337	0
NT01ZM0069	ZMO0073		CBS domain-containing protein	11	0.513263	4.63586	1	-0.20899	0.866842	0	0.119753	0.411033	0	1.7623	14.6776	1	0.784344	5.85804	1	0.683421	4.85309	1	-0.24199	1.06683	0	-0.18368	0.724708	0	0.328744	2.66532	1	0.977959	11.2122	1	0.925408	10.5633	1	-1.64255	18.1405	1	-0.10092	0.496574	0	0.058307	0.249593	0	-1.59993	17.7601	1
NT01ZM0070	ZMO0074		conserved hypothetical protein	13	0.573696	7.82266	1	0.044183	0.145155	0	0.420787	2.9011	1	1.34644	12.6923	1	0.896416	8.13175	1	0.759751	6.61686	1	-0.01451	0.043464	0	0.14441	0.592331	0	0.376605	3.02194	1	0.450025	3.9119	1	0.774263	8.05619	1	-0.92565	9.9118	1	-0.13667	0.697841	0	0.158922	0.803009	0	-0.94791	9.63608	1
NT01ZM0071	ZMO0075		PhoH family protein	15	0.387372	4.73055	1	-0.00479	0.014685	0	0.300267	1.91066	1	0.607126	5.30748	1	0.647623	5.79302	1	0.730669	6.78993	1	0.081783	0.320301	0	0.216487	1.18287	0	0.305059	2.56928	1	-0.0405	0.172387	0	0.648886	7.37713	1	-0.30686	2.59175	1	0.083046	0.411583	0	0.134704	0.783958	0	-0.52461	5.58756	1
NT01ZM0072	ZMO0077		tRNA-i(6)A37 thiotransferase enzyme MiaB	7	0.061073	0.356884	0	-0.53142	5.02303	1	-0.47433	4.28302	1	0.510973	4.75634	1	0.366045	2.94124	1	0.385516	3.17399	1	-0.30844	2.2829	1	-0.12077	0.596898	0	0.05709	0.322678	0	0.144928	1.12328	0	0.693957	9.92315	1	-0.98531	14.2377	1	0.01947	0.092996	0	0.187671	1.637	1	-1.19245	16.8665	1
NT01ZM0073	ZMO0078		Chemotaxis signal transduction protein-like	9	-0.31366	2.84789	1	-0.07316	0.280326	0	-0.2579	1.53308	1	-1.11418	11.2056	1	-0.48951	3.93844	1	-0.6202	5.48577	1	0.682274	6.23334	1	0.552889	4.68129	1	-0.18474	1.61178	1	-0.62468	8.84274	1	-1.30247	18.2088	1	0.856278	12.4852	1	-0.13069	0.976271	0	-0.12938	0.96249	0	1.11635	16.0117	1
NT01ZM0074	ZMO0079		response regulator receiver protein	15	0.116033	0.679409	0	-0.28782	2.12326	1	-0.40107	3.46429	1	-0.60363	6.13609	1	-0.04862	0.196432	0	-0.00801	0.027907	0	1.39145	15.5017	1	1.3636	15.2241	1	-0.11325	1.39045	0	-0.55501	11.9258	1	-1.39946	25.1935	1	0.202563	3.28059	1	0.040607	0.344757	0	-0.02785	0.218006	0	0.189807	2.98201	1
NT01ZM0076	ZMO0080		conserved hypothetical protein	13	0.101946	1.32022	0	-0.37151	4.7375	1	-0.38298	4.94242	1	0.592134	8.68668	1	0.221478	2.23162	1	0.170004	1.50927	1	-0.0124	0.059983	0	0.017158	0.084976	0	-0.01147	0.063979	0	0.370656	5.71448	1	0.182407	2.05601	1	-0.97512	16.6014	1	-0.05147	0.356076	0	0.029561	0.182489	0	-0.9532	16.2817	1
NT01ZM0077	ZMO0081		Protein-glutamate methylesterase	9	-0.10907	1.36063	0	-0.33417	3.97148	1	-0.28492	3.15077	1	0.261987	2.78462	1	-0.04654	0.259161	0	-0.14176	1.12817	0	-0.25353	2.65271	1	-0.22233	2.18341	1	0.049247	0.338637	0	0.308528	4.46091	1	0.111762	1.0115	0	-0.54691	9.357	1	-0.09522	0.807414	0	0.0312	0.195255	0	-0.48289	8.07155	1
NT01ZM0078	ZMO0082		Protein-glutamate O-methyltransferase	9	0.420657	15.623	1	-0.05804	0.458158	0	-0.07589	0.65393	0	1.01203	18.2458	1	0.803605	14.9943	1	0.718043	13.4943	1	0.000569	0.003216	0	0.010596	0.063866	0	-0.01785	0.112525	0	0.208421	2.81018	1	0.717475	13.484	1	-1.08791	19.3061	1	-0.08556	0.770737	0	0.010027	0.060223	0	-1.01238	18.2508	1
NT01ZM0079	ZMO0083		CheA signal transduction histidine kinase	9	0.430533	6.59059	1	-0.09304	0.457231	0	0.139213	0.785009	0	0.863393	9.97878	1	0.627334	6.78498	1	0.572207	6.01478	1	0.33776	2.84889	1	0.379572	3.38115	1	0.232251	2.18507	1	0.236059	2.23845	1	0.234446	2.21579	1	-0.72418	10.1997	1	-0.05513	0.302215	0	0.041811	0.216559	0	-0.71086	9.99037	1
NT01ZM0080	ZMO0084		CheX protein	0	-0.51728	7.17764	1	0.64568	5.98482	1	0.582298	5.20378	1	-0.99664	10.1925	1	-1.13476	11.7213	1	-1.03696	10.6477	1	-0.51186	4.34649	1	-0.6812	6.42333	1	-0.06338	0.305139	0	0.138128	0.848523	0	-0.5251	5.83912	1	1.57893	18.757	1	0.097802	0.530579	0	-0.16933	1.13281	0	1.65047	19.4098	1
NT01ZM0081	ZMO0085		methyl-accepting chemotaxis sensory transducer	9	0.439273	2.48526	1	1.26839	8.48004	1	1.35909	9.20017	1	0.977917	6.10409	1	0.471886	2.14865	1	0.309419	1.15632	0	-0.59023	2.99234	1	-0.79863	4.62845	1	0.090704	0.417031	0	0.506031	4.77676	1	0.899645	9.92444	1	0.381173	3.18078	1	-0.16247	0.913521	0	-0.2084	1.30512	0	0.752046	8.04167	1
NT01ZM0082	ZMO0086	4_2	GTP diphosphokinase	15	0.260612	9.68976	1	-0.28922	5.25911	1	0.119855	1.45767	1	0.665892	13.9408	1	0.335823	6.42518	1	0.391645	7.81288	1	0.202204	3.15733	1	0.274135	4.88409	1	0.409078	8.64762	1	0.33007	6.62013	1	0.189441	3.04361	1	-0.54604	11.9201	1	0.055823	0.529649	0	0.07193	0.745729	0	-0.67379	14.6349	1
NT01ZM0083	ZMO0087	4_2	hypothetical protein	13	0.62132	15.7603	1	-0.02403	0.102691	0	-0.07471	0.388963	0	0.994563	12.7946	1	0.965657	12.4218	1	0.985788	12.6821	1	0.398674	4.15343	1	0.528963	6.13429	1	-0.05068	0.241101	0	0.028906	0.126039	0	0.587113	7.02529	1	-1.06927	13.731	1	0.020131	0.084616	0	0.130289	0.815182	0	-1.21969	15.5027	1
NT01ZM0084	ZMO0088		hypothetical protein	13	0.006259	0.025728	0	0.005043	0.016574	0	-0.17062	0.927484	0	-0.08345	0.357434	0	0.082141	0.350418	0	0.046066	0.174939	0	0.073578	0.305621	0	0.057376	0.226233	0	-0.17566	1.6864	1	-0.16559	1.54597	1	-0.02751	0.150454	0	-0.08717	0.623561	0	-0.03607	0.205805	0	-0.0162	0.083634	0	-0.03489	0.197905	0
NT01ZM0085	ZMO0089		hypothetical protein	13	-0.77144	12.8824	1	0.388024	3.06579	1	0.078617	0.329799	0	-1.79886	18.4322	1	-1.16611	12.5013	1	-1.39554	14.8521	1	-0.44868	3.78837	1	-0.2794	1.88532	1	-0.30941	2.62727	1	-0.63275	7.15457	1	-0.94686	11.4352	1	1.87748	20.8747	1	-0.22943	1.68678	1	0.169284	1.08329	0	1.93763	21.3515	1
NT01ZM0086	ZMO0090		short-chain dehydrogenase/reductase SDR	9	-2.73047	26.9146	1	0.122952	0.528177	0	-0.20424	1.0998	0	-4.38124	30.8038	1	-3.65907	27.9909	1	-3.94663	29.1688	1	-2.58502	22.6718	1	-2.71695	23.4223	1	-0.3272	3.4716	1	-0.72218	10.3261	1	-1.36161	18.5717	1	4.177	35.771	1	-0.28757	3.09192	1	-0.13193	0.988686	0	4.59649	37.2911	1
NT01ZM0087	ZMO0091		hypothetical protein	13	-0.0864	1.91084	1	0.074879	0.582209	0	-0.21711	2.68029	1	-0.30773	4.44829	1	0.010993	0.061455	0	-0.0356	0.228234	0	-0.10242	0.894703	0	-0.07717	0.606175	0	-0.29199	4.12863	1	-0.31873	4.67343	1	0.066822	0.500719	0	0.090624	0.754525	0	-0.04659	0.3163	0	0.025251	0.15307	0	0.111961	1.0149	0
NT01ZM0088	ZMO0092		hypothetical protein	13	0.493198	13.8437	1	0.223883	2.03044	1	-0.07977	0.47463	0	0.908502	12.7785	1	0.652345	8.91939	1	0.692496	9.55911	1	0.07366	0.428146	0	0.147909	1.10651	0	-0.30365	3.18664	1	0.256156	2.47944	1	0.618837	8.37694	1	-0.98827	13.8687	1	0.040151	0.203382	0	0.074249	0.432556	0	-1.10267	15.343	1
NT01ZM0089	ZMO0094		Biotin synthase	12	0.933216	21.6319	1	0.336465	5.51445	1	0.358341	6.00183	1	1.73303	26.3384	1	1.07538	19.0303	1	1.17847	20.3906	1	0.307302	4.86827	1	0.484895	8.78477	1	0.021876	0.183594	0	0.65765	15.3808	1	0.871169	19.4027	1	-1.37469	26.4043	1	0.103088	1.39219	0	0.177593	3.10903	1	-1.65537	29.3565	1
NT01ZM0090	ZMO0095		hypothetical protein	13	-0.72719	1.83421	1	-0.32279	0.460071	0	-0.01457	0.015055	0	-0.51519	0.864603	0	-0.91028	1.97332	1	-1.17082	2.86531	1	-1.27457	3.24609	1	-0.89995	1.94024	1	0.308225	0.808352	0	0.395089	1.14889	0	0.103754	0.201721	0	0.500624	1.6225	1	-0.26054	0.641868	0	0.374615	1.06443	0	0.386546	1.11334	0
NT01ZM0091	ZMO0096		CDP-diacylglycerol--glycerol-3-phosphate 3-phosphatidyltransferase	5	0.263445	0.991133	0	-0.37949	1.37616	0	-0.34319	1.18924	0	0.255039	0.781172	0	0.237965	0.710055	0	0.345456	1.2006	0	0.794888	4.08113	1	0.832773	4.3607	1	0.036298	0.140256	0	0.017074	0.061481	0	-0.44943	4.07792	1	-0.59823	6.0564	1	0.107491	0.524627	0	0.037884	0.147219	0	-0.7436	7.99672	1
NT01ZM0093	ZMO0099		major facilitator transporter	11	0.622245	14.168	1	0.924978	10.4743	1	0.85139	9.54431	1	1.34413	15.2073	1	0.743382	8.13166	1	0.56914	5.77329	1	-0.41337	3.68921	1	-0.34927	2.88368	1	-0.07359	0.328782	0	0.600751	6.20431	1	0.982506	11.1811	1	-0.49274	4.73759	1	-0.17424	1.03887	0	0.064098	0.277432	0	-0.3826	3.29667	1
NT01ZM0094	ZMO0100		conserved hypothetical protein	13	0.080751	2.03635	1	-0.13362	2.22468	1	-0.01812	0.158035	0	0.325963	7.75358	1	0.313449	7.38427	1	0.311428	7.3244	1	-0.28601	6.56797	1	-0.18077	3.47356	1	0.115498	2.14514	1	0.012514	0.119321	0	0.597439	16.5406	1	-0.34409	9.55358	1	-0.00202	0.017466	0	0.105244	1.8689	1	-0.44731	12.6562	1
NT01ZM0095	ZMO0101		putative oxidoreductase	9	1.44776	30.78	1	1.6155	21.6119	1	2.03229	25.1561	1	0.903965	13.3462	1	1.52915	20.7807	1	1.46193	20.1063	1	1.87651	23.913	1	1.80967	23.3515	1	0.416796	5.36314	1	-0.62519	8.98966	1	-0.41458	5.32414	1	1.12833	16.3456	1	-0.06722	0.405589	0	-0.06684	0.402633	0	1.26239	17.9468	1
NT01ZM0096	ZMO0102		hypothetical protein	13	0.183776	4.58946	1	0.172882	1.52005	1	0.28296	3.14932	1	0.214959	2.09735	1	0.182786	1.64989	1	0.319509	3.75866	1	0.001368	0.006176	0	0.027756	0.142841	0	0.110077	0.796373	0	0.032173	0.169069	0	0.318141	3.73545	1	0.068001	0.418682	0	0.136723	1.08125	0	0.026388	0.134919	0	-0.09511	0.651672	0
NT01ZM0097	ZMO0103	5_3	Beta-lactamase class C and other penicillin binding protein-like	9	0.472557	3.17322	1	-0.13393	0.426192	0	0.536129	3.03651	1	0.686746	4.3448	1	0.766653	5.06848	1	0.721047	4.65383	1	0.610915	3.67411	1	0.616359	3.72155	1	0.670055	8.29706	1	-0.07991	0.424825	0	0.110132	0.648717	0	-0.15062	1.00218	0	-0.04561	0.213169	0	0.005444	0.021521	0	-0.11045	0.651295	0
NT01ZM0100	ZMO0105	5_3	isopropylmalate isomerase large subunit	10	-0.01055	0.062794	0	-0.2839	1.65357	1	0.153936	0.690662	0	-0.13574	0.582703	0	-0.02386	0.074569	0	-0.02547	0.079999	0	0.268968	1.52719	1	0.40292	2.77742	1	0.437836	3.19973	1	-0.11188	0.45955	0	-0.29444	1.77905	1	0.289679	1.73672	1	-0.00161	0.004732	0	0.133952	0.582552	0	0.157334	0.724487	0
NT01ZM0101	ZMO0106	5_3	3-isopropylmalate dehydratase, small subunit	10	-0.09347	0.475665	0	0.573413	4.13301	1	0.176448	0.746408	0	-0.72212	5.69474	1	-0.37101	2.18336	1	-0.66465	5.08557	1	0.695286	5.40986	1	0.43948	2.80609	1	-0.39697	3.51272	1	-0.35111	2.93484	1	-1.35993	15.4593	1	0.898564	10.2195	1	-0.29364	2.25261	1	-0.25581	1.83597	1	1.44801	16.3316	1
NT01ZM0102	ZMO0107		conserved hypothetical protein	13	0.689265	19.1144	1	-0.19764	1.79407	1	-0.28891	3.14658	1	1.25889	17.7897	1	1.15972	16.618	1	1.01455	14.7684	1	0.642544	9.19431	1	0.681257	9.83184	1	-0.09127	0.598883	0	0.099172	0.669974	0	0.37201	4.52938	1	-1.54781	20.8414	1	-0.14517	1.1427	0	0.038713	0.20449	0	-1.44135	19.7743	1
NT01ZM0103	ZMO0108		SMR multidrug efflux transporter	9	0.16208	1.24599	0	0.017852	0.057638	0	0.036985	0.12723	0	0.682238	6.26869	1	0.389074	2.83543	1	0.216368	1.19442	0	-0.04806	0.171337	0	-0.26814	1.63385	1	0.019132	0.079637	0	0.293164	2.63299	1	0.264432	2.25965	1	-0.64525	7.85748	1	-0.17271	1.20746	0	-0.22008	1.7214	1	-0.25247	2.10965	1
NT01ZM0104	ZMO0109		hypothetical protein	13	0.676121	13.5776	1	-0.16221	1.37227	0	-0.155	1.28439	0	1.49185	20.5175	1	1.15237	16.7443	1	1.06681	15.6646	1	0.041799	0.227976	0	0.308039	3.53333	1	0.007208	0.043356	0	0.339477	5.77716	1	1.02501	18.701	1	-1.64684	25.9375	1	-0.08556	0.790644	0	0.266241	4.12271	1	-1.82753	27.5826	1
NT01ZM0105	ZMO0110		glycosyl transferase family 2	9	0.155242	1.35187	0	-0.13697	0.661932	0	-0.45901	3.80813	1	0.754115	7.47304	1	0.385184	2.94863	1	0.133323	0.638151	0	-0.35378	2.60061	1	-0.1295	0.613577	0	-0.32204	2.91289	1	0.368931	3.55427	1	0.487105	5.26694	1	-1.21312	15.0089	1	-0.25186	2.02397	1	0.224284	1.70472	1	-1.18554	14.6972	1
NT01ZM0106	ZMO0111		ABC transporter related	11	0.104953	2.31511	1	-0.28692	3.98703	1	-0.38099	5.91149	1	0.626944	10.8238	1	0.119135	1.09821	0	0.106592	0.93736	0	-0.02288	0.135839	0	-0.0268	0.162563	0	-0.09406	0.810173	0	0.507809	8.72802	1	0.129475	1.27651	0	-1.00793	17.3391	1	-0.01254	0.071833	0	-0.00392	0.021313	0	-0.99147	17.1039	1
NT01ZM0107	ZMO0112		hypothetical protein	13	0.580767	9.27727	1	0.640353	7.32243	1	0.094277	0.489593	0	0.695643	8.11362	1	0.587943	6.56399	1	0.727263	8.56046	1	0.166161	1.0645	0	0.259809	2.04692	1	-0.54608	8.31546	1	0.1077	0.835673	0	0.561103	8.59078	1	-0.60137	9.31904	1	0.13932	1.20491	0	0.093649	0.689013	0	-0.83433	13.2118	1
NT01ZM0108	ZMO0113		Anthranilate synthase	10	0.136973	4.32643	1	-0.29578	5.03937	1	0.013647	0.089084	0	-0.22064	3.31761	1	0.350119	6.32698	1	0.330822	5.86874	1	0.816378	15.9824	1	0.733498	14.5172	1	0.309431	5.44411	1	-0.57076	11.455	1	-0.48556	9.59251	1	0.23429	3.67965	1	-0.0193	0.132297	0	-0.08288	0.809471	0	0.336467	6.09285	1
NT01ZM0109	ZMO0114		glutamine amidotransferase of anthranilate synthase	10	0.301634	15.0559	1	0.032531	0.318252	0	-0.09901	1.43823	1	0.075743	0.977168	0	0.609897	15.2051	1	0.589269	14.7373	1	0.428961	10.7251	1	0.508991	12.8138	1	-0.13155	2.18798	1	-0.53415	13.4348	1	0.160309	2.93218	1	-0.17476	3.32799	1	-0.02063	0.184405	0	0.08003	1.05686	0	-0.23416	5.05094	1
NT01ZM0110	ZMO0115		aminotransferase class IV	10	0.360862	13.548	1	-0.04653	0.345341	0	-0.07479	0.640249	0	0.716591	13.455	1	0.670424	12.6008	1	0.680056	12.7816	1	0.089217	0.815661	0	0.09333	0.868658	0	-0.02826	0.189284	0	0.046167	0.341977	0	0.590839	11.0531	1	-0.79138	14.7728	1	0.009632	0.057645	0	0.004113	0.023771	0	-0.80512	15.0064	1
NT01ZM0111	ZMO0116		BadM/Rrf2 family transcriptional regulator	6	-0.69875	10.3861	1	-0.38623	3.83922	1	-0.58823	6.83647	1	-1.01329	12.7371	1	-0.75357	9.25703	1	-0.82495	10.2574	1	-0.62617	7.40168	1	-0.57052	6.57149	1	-0.202	2.92002	1	-0.25972	4.20614	1	-0.19877	2.85154	1	0.42506	8.10295	1	-0.07137	0.650344	0	0.055649	0.467347	0	0.440783	8.46665	1
NT01ZM0112	ZMO0117		hydroxylamine reductase	3	-0.21876	10.0716	1	-0.60349	14.0289	1	-0.65586	15.1487	1	-0.60568	14.077	1	-0.03717	0.341467	0	-0.06848	0.762094	0	0.400836	9.1129	1	0.402607	9.15981	1	-0.05237	0.530352	0	-0.56851	13.2474	1	-0.46932	10.8788	1	-0.05018	0.501311	0	-0.03131	0.276355	0	0.001771	0.01254	0	-0.02064	0.168843	0
NT01ZM0113	ZMO0119	6_2	Na+/H+ antiporter NhaA	9	-0.00952	0.060579	0	0.132456	0.818237	0	-0.14623	0.940008	0	-0.46875	5.11314	1	-0.0618	0.301632	0	-0.23795	1.90755	1	0.717346	8.835	1	0.536166	6.13198	1	-0.27868	2.86318	1	-0.40695	4.93719	1	-0.9553	13.594	1	0.322522	3.54642	1	-0.17615	1.45293	1	-0.18118	1.51415	1	0.679852	9.49997	1
NT01ZM0114	ZMO0120	6_2	pyr4; dihydroorotate dehydrogenase	16	-0.27848	1.40917	0	-0.36696	1.90054	1	-0.31371	1.50805	1	-1.17838	9.4813	1	-0.35359	1.79891	1	-0.33845	1.68633	1	0.721157	5.07881	1	0.769886	5.55404	1	0.053249	0.423805	0	-0.82479	15.7041	1	-1.05961	19.2963	1	0.86467	16.3625	1	0.015133	0.096489	0	0.048729	0.378501	0	0.800807	15.2976	1
NT01ZM0115	ZMO0121		recombination factor protein RarA	2	-0.19864	2.46352	1	-0.31286	3.43396	1	-0.08516	0.531833	0	0.224726	2.10728	1	-0.15868	1.26285	0	-0.17784	1.49138	1	-0.41988	5.21428	1	-0.52858	7.07467	1	0.227698	3.63713	1	0.383408	7.40596	1	0.242038	3.97193	1	-0.30989	5.60887	1	-0.01916	0.134303	0	-0.1087	1.22493	0	-0.18203	2.61888	1
NT01ZM0116	ZMO0122		hypothetical protein	13	-0.80335	22.7068	1	0.123151	1.02009	0	0.164835	1.55647	1	-1.35478	20.1211	1	-1.29747	19.4779	1	-1.2799	19.2762	1	-0.76664	12.2314	1	-0.70187	11.1559	1	0.041684	0.247023	0	-0.05731	0.365311	0	-0.51326	7.77863	1	1.51962	21.8542	1	0.017573	0.092284	0	0.06477	0.426879	0	1.43727	21.009	1
NT01ZM0118	ZMO0124	7_2	ATPase-like protein	11	-0.58798	13.4159	1	0.077796	0.352174	0	0.340009	2.76929	1	-0.7893	8.73283	1	-0.99816	11.3635	1	-0.67223	7.17113	1	-0.80941	8.9956	1	-0.96819	11.0002	1	0.262213	1.88415	1	0.208855	1.34822	0	0.137173	0.742203	0	1.12931	12.8943	1	0.325923	2.60132	1	-0.15878	0.909909	0	0.962167	10.9267	1
NT01ZM0119	ZMO0125	7_2	conserved hypothetical protein	13	-0.36636	5.97447	1	0.261543	2.11085	1	0.508195	5.50945	1	-1.22134	14.9731	1	-0.70432	8.37798	1	-0.61705	7.11243	1	0.150521	0.943618	0	0.111415	0.622728	0	0.246653	2.47144	1	-0.51702	7.005	1	-0.76757	11.1414	1	1.72954	22.4457	1	0.087277	0.56	0	-0.03911	0.205604	0	1.68137	22.0137	1
NT01ZM0122	ZMO0127		S1/P1 nuclease	11	0.193318	2.63327	1	-0.13635	1.25418	0	-0.36587	5.28071	1	0.036555	0.222026	0	0.501033	7.95069	1	0.504145	8.01121	1	0.301721	4.02945	1	0.368922	5.34101	1	-0.22952	5.6828	1	-0.46448	13.0031	1	0.202423	4.78258	1	-0.40243	11.2264	1	0.003112	0.026883	0	0.067201	0.958886	0	-0.47274	13.23	1
NT01ZM0123	ZMO0128		TonB-dependent outer membrane receptor	9	-0.45341	12.8731	1	-0.58455	10.7241	1	-1.04245	18.7988	1	-0.49772	9.34595	1	-0.56685	10.7908	1	-0.5305	10.0401	1	-0.2359	3.49836	1	-0.20087	2.76597	1	-0.4579	9.5733	1	0.06913	0.737506	0	-0.2946	5.9078	1	-0.54473	12.1446	1	0.036354	0.318796	0	0.035027	0.304494	0	-0.61611	13.6937	1
NT01ZM0125	ZMO0130		Acid phosphatase	12	-0.15318	4.50981	1	-0.60678	10.6887	1	-1.03011	17.653	1	0.182754	2.12038	1	0.184855	2.15667	1	0.14683	1.53425	1	-0.54884	9.55597	1	-0.33552	5.11925	1	-0.42332	6.9749	1	-0.0021	0.011311	0	0.695674	12.3406	1	-1.21286	20.0498	1	-0.03803	0.251221	0	0.213326	2.66697	1	-1.38816	22.0892	1
NT01ZM0126	ZMO0131		metallophosphoesterase	11	-0.16989	8.21878	1	-0.33141	7.97283	1	-0.55924	14.0593	1	-0.29637	6.93097	1	0.203546	4.15805	1	0.186436	3.66507	1	-0.37134	9.13411	1	-0.2382	5.18332	1	-0.22784	4.87397	1	-0.49992	12.6065	1	0.557774	14.0245	1	-0.26287	5.92411	1	-0.01711	0.149044	0	0.133134	2.23277	1	-0.3789	9.35002	1
NT01ZM0127	ZMO0132		FOG: TPR repeat SEL1 subfamily-like	11	-0.4409	6.60849	1	-0.06926	0.414347	0	0.010743	0.049479	0	-0.89496	13.048	1	-0.58962	8.25386	1	-0.52151	7.08695	1	-0.24379	2.43083	1	-0.2779	2.95002	1	0.079999	1.23231	0	-0.30534	8.20519	1	-0.27771	7.29668	1	0.9057	22.549	1	0.068109	0.978405	0	-0.0341	0.38614	0	0.871693	21.9636	1
NT01ZM0128	ZMO0133		Sel1 repeat-containing protein	11	-0.22007	9.78627	1	0.432072	9.58271	1	0.550284	12.4311	1	-1.07461	21.8702	1	-0.52253	11.7894	1	-0.66208	14.8488	1	0.695537	15.5227	1	0.424354	9.38659	1	0.118213	1.59142	1	-0.55208	12.472	1	-1.35762	25.4888	1	1.62489	28.3306	1	-0.13955	2.03402	1	-0.27118	5.32562	1	2.03563	31.9442	1
NT01ZM0129	ZMO0134	8_3	Sel1 repeat-containing protein	11	-0.16889	1.9199	1	-0.09095	0.590464	0	-0.27626	2.90806	1	-0.32501	3.80079	1	-0.1321	1.01905	0	-0.08576	0.561905	0	-0.09171	0.614724	0	-0.17384	1.51577	1	-0.18531	3.13515	1	-0.19291	3.32446	1	0.005956	0.042671	0	0.048753	0.440701	0	0.046344	0.440119	0	-0.08213	0.954281	0	0.084538	0.926741	0
NT01ZM0130	ZMO0135	8_3	Sel1 domain-containing protein	11	-0.43945	3.37304	1	-0.106	0.423605	0	-0.47035	3.50528	1	-1.00542	9.56498	1	-0.59336	4.88121	1	-0.53805	4.25362	1	0.004004	0.011777	0	-0.10831	0.435499	0	-0.36434	10.7592	1	-0.41206	12.2458	1	-0.54206	15.8707	1	0.535072	15.6909	1	0.055308	0.793643	0	-0.11231	2.21459	1	0.592079	17.1136	1
NT01ZM0131	ZMO0136	8_3	Sel1 domain-containing protein	11	-0.33829	4.24426	1	0.206382	1.53134	1	-0.24135	1.92945	1	-0.87909	11.0286	1	-0.59056	6.89661	1	-0.64258	7.672	1	-0.05776	0.275486	0	-0.03785	0.167223	0	-0.44774	8.15988	1	-0.28853	4.57236	1	-0.58482	11.0748	1	0.637739	12.126	1	-0.05202	0.403696	0	0.019906	0.128627	0	0.669853	12.7429	1
NT01ZM0132	ZMO0137		Sel1 domain-containing protein	11	-1.15979	9.21823	1	0.268954	1.01933	0	0.228126	0.808456	0	-2.52032	17.7566	1	-2.04906	14.8561	1	-2.0454	14.8319	1	-0.26459	0.995899	0	-0.34241	1.44511	1	-0.04083	0.212256	0	-0.47127	6.08005	1	-1.7808	22.6472	1	2.74845	29.4684	1	0.00366	0.016006	0	-0.07781	0.471412	0	2.8226	29.8946	1
NT01ZM0133	ZMO0139		aminoglycoside phosphotransferase	13	-0.06421	0.497178	0	-0.43688	4.85024	1	-0.04081	0.190853	0	0.153963	1.05901	0	0.100091	0.583356	0	0.088552	0.496028	0	-0.05136	0.250501	0	-0.06246	0.318059	0	0.396063	5.78748	1	0.053872	0.35105	0	0.139909	1.27997	0	-0.19478	2.08288	1	-0.01154	0.060611	0	-0.0111	0.058191	0	-0.17213	1.73448	1
NT01ZM0134	ZMO0140		protein tyrosine phosphatase	15	-0.26325	3.23407	1	-0.40357	2.79036	1	-0.24519	1.33679	0	-0.17601	0.832716	0	-0.11429	0.465393	0	-0.08031	0.298045	0	-0.58184	4.73355	1	-0.39312	2.68423	1	0.15838	0.792693	0	-0.06172	0.235901	0	0.501531	4.23797	1	-0.06919	0.270679	0	0.033982	0.118719	0	0.188715	1.01415	0	-0.29189	1.9153	1
NT01ZM0136	ZMO0142		alanine racemase domain-containing protein	11	-0.11775	1.42799	0	-0.59765	5.60698	1	0.016598	0.056187	0	0.115366	0.534534	0	-0.04778	0.180033	0	0.052178	0.199492	0	-0.31231	2.20113	1	-0.04088	0.150545	0	0.614247	5.84596	1	0.163144	0.861097	0	0.364492	2.78218	1	-0.09877	0.438439	0	0.099956	0.445257	0	0.271429	1.79741	1	-0.47015	4.03231	1
NT01ZM0137	ZMO0143		ABC transporter related	9	-0.01494	0.067729	0	-0.48672	3.9338	1	-0.07124	0.273036	0	0.321275	2.13682	1	-0.05688	0.208578	0	0.118128	0.517447	0	-0.24474	1.42992	0	-0.01245	0.039474	0	0.415479	4.30241	1	0.37815	3.75982	1	0.362867	3.54177	1	-0.39252	3.96714	1	0.175003	1.21067	0	0.232293	1.83341	1	-0.79981	9.98324	1
NT01ZM0138	ZMO0144		L-aspartate oxidase	12	0.074147	0.477211	0	-0.23031	1.38042	0	-0.21936	1.28591	0	0.212556	1.22846	0	0.037536	0.134884	0	0.109374	0.490765	0	-0.03937	0.142363	0	0.204966	1.1656	0	0.010947	0.043417	0	0.17502	1.20827	0	0.148748	0.957347	0	-0.43192	4.53557	1	0.071838	0.361849	0	0.24434	1.97171	1	-0.7481	9.23445	1
NT01ZM0140	ZMO0145		peptidase M28	11	-0.31226	5.27801	1	-0.15049	1.37681	0	-0.2519	2.94711	1	-0.17137	1.66605	1	-0.31031	3.99226	1	-0.3878	5.45415	1	-0.37816	5.26981	1	-0.53938	8.33903	1	-0.10141	1.44194	1	0.138943	2.29631	1	-0.00964	0.07703	0	-0.08053	1.03316	0	-0.07749	0.978123	0	-0.16122	2.86187	1	0.158182	2.78257	1
NT01ZM0143	ZMO0148		hypothetical protein	13	-0.37876	3.87366	1	0.097717	0.435825	0	0.076821	0.321559	0	-1.14786	12.3377	1	-0.56253	5.2314	1	-0.62573	6.04089	1	0.396298	3.1749	1	0.160833	0.85126	0	-0.0209	0.118582	0	-0.58533	9.69598	1	-1.02203	16.8032	1	1.22469	19.4268	1	-0.0632	0.443545	0	-0.23547	2.85927	1	1.52335	22.7223	1
NT01ZM0145	ZMO0149	9_2	tRNA (guanine-N(7)-)-methyltransferase	11	-0.15057	1.13466	0	-0.19136	1.30638	0	-0.02803	0.114732	0	-0.10937	0.596562	0	-0.00499	0.018623	0	-0.08436	0.424278	0	-0.25108	1.94794	1	-0.2172	1.57237	1	0.163332	2.34118	1	-0.10437	1.21106	0	0.166729	2.41378	1	0.081339	0.849338	0	-0.07936	0.820664	0	0.033887	0.271376	0	0.126814	1.60951	1
NT01ZM0146	ZMO0150	9_2	GCN5-related N-acetyltransferase	11	-0.15044	1.51045	1	-0.30519	2.78052	1	-0.2062	1.55617	1	-0.24992	2.06782	1	0.046047	0.213012	0	0.134477	0.841949	0	-0.23621	1.90186	1	-0.18112	1.28746	0	0.098995	0.78968	0	-0.29597	3.88805	1	0.370683	5.33468	1	0.04372	0.273374	0	0.08843	0.676212	0	0.055081	0.363761	0	-0.09979	0.798504	0
NT01ZM0147	ZMO0152		Pyruvate kinase	4	-0.07941	0.674856	0	-0.1925	1.66285	1	0.067059	0.387627	0	-0.06824	0.396358	0	-0.12476	0.888994	0	-0.0405	0.209409	0	-0.11247	0.769346	0	-0.0164	0.075951	0	0.259557	4.12213	1	0.05652	0.468572	0	0.07197	0.645781	0	0.135303	1.58158	1	0.08426	0.801714	0	0.096079	0.96384	0	-0.04504	0.350624	0
NT01ZM0149	ZMO0153		conserved hypothetical protein	13	-0.33324	2.54716	1	-0.75516	6.2477	1	-0.69695	5.61311	1	0.267938	1.40078	0	-0.16132	0.682879	0	-0.24368	1.22022	0	-0.46026	3.11515	1	-0.60204	4.58645	1	0.058208	0.321381	0	0.429253	5.27898	1	0.216577	1.95659	1	-0.96489	13.6618	1	-0.08237	0.500303	0	-0.14178	1.05373	0	-0.74074	10.4053	1
NT01ZM0150	ZMO0154		Crossover junction endodeoxyribonuclease	2	-0.77522	11.6065	1	-0.79064	9.47426	1	-0.8849	10.7444	1	-0.16452	1.0541	0	-0.48843	5.14048	1	-0.9278	11.3043	1	-1.37819	16.4933	1	-1.21794	14.7857	1	-0.09426	0.846188	0	0.323913	5.07563	1	0.450387	7.81925	1	-0.72038	13.1521	1	-0.43937	7.58282	1	0.160251	1.8218	1	-0.44126	7.62356	1
NT01ZM0151	ZMO0155		Holliday junction DNA helicase RuvA	2	-0.13218	0.876497	0	-0.54913	5.88341	1	-0.4855	4.97463	1	0.256949	1.97027	1	-0.033	0.135379	0	-0.02644	0.105754	0	-0.29673	2.43936	1	-0.21008	1.46383	1	0.063631	0.707138	0	0.289949	6.23607	1	0.270293	5.67868	1	-0.74245	17.1479	1	0.006559	0.049217	0	0.086654	1.09035	0	-0.83566	18.8608	1
NT01ZM0152	ZMO0156		hypothetical protein	13	-0.70933	10.8862	1	-0.05861	0.265038	0	-0.08028	0.391469	0	-1.32577	15.7315	1	-0.77886	9.1432	1	-1.03418	12.4434	1	-0.22375	1.61051	1	-0.41876	4.04984	1	-0.02167	0.121734	0	-0.5469	8.83219	1	-0.81043	13.4701	1	1.24549	19.4892	1	-0.25532	3.16151	1	-0.19501	2.12252	1	1.69582	24.185	1
NT01ZM0153	ZMO0157		D-isomer specific 2-hydroxyacid dehydrogenase NAD-binding	3	0.390548	8.28245	1	-0.22981	2.05881	1	-0.20006	1.67685	1	0.136977	0.968297	0	0.731077	9.97356	1	0.569096	7.40242	1	1.02198	14.0907	1	1.08593	14.9053	1	0.029751	0.159231	0	-0.5941	8.86749	1	-0.45289	6.31937	1	-0.33703	4.21215	1	-0.16198	1.43538	1	0.063945	0.400128	0	-0.239	2.55113	1
NT01ZM0154	ZMO0158		Holliday junction DNA helicase B	2	-0.9292	11.628	1	0.200005	1.21444	0	-0.01767	0.062745	0	-1.73908	18.4408	1	-1.32877	14.6542	1	-1.83659	19.2417	1	-0.07097	0.303238	0	-0.34113	2.66732	1	-0.21768	3.43162	1	-0.41031	8.10366	1	-1.76562	28.215	1	1.72141	27.8118	1	-0.50782	10.3805	1	-0.27016	4.67493	1	2.49938	33.8024	1
NT01ZM0156	ZMO0160	10_6	thioesterase	11	0.877752	18.3143	1	-0.10435	0.781324	0	0.147239	1.27401	0	1.16194	17.5152	1	1.295	19.0932	1	1.39321	20.1785	1	0.83722	13.0402	1	1.06021	16.2154	1	0.251591	3.83805	1	-0.13306	1.50155	1	0.555988	10.6466	1	-1.0147	18.6512	1	0.09821	0.968387	0	0.222994	3.2208	1	-1.3359	22.7855	1
NT01ZM0157	ZMO0161	10_6	MotA/TolQ/ExbB proton channel	9	1.37424	15.497	1	-0.15495	0.733678	0	0.2632	1.56325	1	2.05591	19.4081	1	1.7493	17.0608	1	2.17645	20.2562	1	0.741304	6.88059	1	1.41955	14.1792	1	0.418145	7.07317	1	0.306608	4.66507	1	1.43514	22.9565	1	-1.79271	26.4265	1	0.427148	7.26683	1	0.678248	12.3144	1	-2.8981	34.1255	1
NT01ZM0160	ZMO0162	10_6	biopolymer transport protein ExbD/TolR	9	0.642389	5.46488	1	-0.38029	2.18708	1	0.148768	0.573565	0	1.40649	12.2413	1	1.2943	11.2267	1	1.40504	12.2285	1	-0.10291	0.355971	0	0.138319	0.520745	0	0.529057	8.68567	1	0.112187	0.973982	0	1.50795	22.6648	1	-1.25772	19.9175	1	0.110741	0.956239	0	0.241231	2.99116	1	-1.60969	23.6717	1
NT01ZM0162	ZMO0164	10_6	conserved hypothetical protein	13	-0.49114	6.39459	1	-0.47721	4.38184	1	0.052567	0.212697	0	-0.37585	3.10332	1	-0.64664	6.62528	1	-0.39658	3.35709	1	-0.64681	6.6275	1	-0.71493	7.52877	1	0.529779	7.77689	1	0.270793	3.09418	1	0.250228	2.75431	1	0.428418	5.91691	1	0.250062	2.7516	1	-0.06812	0.437208	0	0.246477	2.6935	1
NT01ZM0164	ZMO0165	10_6	translocation protein TolB	9	-0.65292	4.52902	1	-0.48001	2.56466	1	0.041899	0.107303	0	-0.19116	0.679082	0	-0.52691	2.94335	1	-0.69257	4.37329	1	-0.94904	6.7101	1	-1.24796	9.3824	1	0.521911	8.53297	1	0.335755	4.80448	1	0.256465	3.26622	1	0.233056	2.83763	1	-0.16566	1.71142	1	-0.29892	4.07704	1	0.697636	11.8001	1
NT01ZM0165	ZMO0166	10_6	peptidoglycan-associated lipoprotein	9	-1.56421	22.8216	1	0.222053	1.90762	1	0.078007	0.441278	0	-2.53491	27.329	1	-1.80387	22.0262	1	-2.24931	25.444	1	-1.23246	16.4185	1	-1.69466	21.0776	1	-0.14405	1.87854	1	-0.73105	15.0356	1	-1.01685	19.7526	1	2.61292	34.6036	1	-0.44544	8.99323	1	-0.46219	9.38738	1	3.52055	39.4631	1
NT01ZM0169	ZMO0169		short-chain dehydrogenase/reductase SDR	11	-1.7601	17.9592	1	-0.17066	0.774247	0	-0.50114	3.7115	1	-2.82652	23.3575	1	-2.19338	19.5136	1	-2.21935	19.6883	1	-1.40066	13.2477	1	-1.82387	16.8354	1	-0.33048	5.17324	1	-0.63314	11.4626	1	-0.8187	14.7598	1	2.32538	30.5627	1	-0.02597	0.164918	0	-0.42321	7.17763	1	2.77457	33.4114	1
NT01ZM0171	ZMO0170		Glycerophosphoryl diester phosphodiesterase-like	3	-1.05594	17.9881	1	0.542117	5.35554	1	0.401178	3.49784	1	-1.89924	20.073	1	-1.50259	16.663	1	-1.78201	19.1276	1	-0.95136	10.7214	1	-1.08461	12.3053	1	-0.14094	0.903355	0	-0.39665	4.09296	1	-0.83065	10.5427	1	2.30042	24.8479	1	-0.27942	2.45207	1	-0.13324	0.834999	0	2.71309	27.4461	1
NT01ZM0174	ZMO0172		thiamine biosynthesis protein ThiC	12	-0.92209	5.1001	1	-0.13445	0.283502	0	-0.25864	0.65784	0	-3.22654	17.346	1	-1.42177	7.41582	1	-1.42277	7.42241	1	1.09322	5.24808	1	1.09539	5.26237	1	-0.12419	0.503197	0	-1.80478	16.6616	1	-2.51599	21.5474	1	2.9679	24.0866	1	-0.00101	0.002855	0	0.00217	0.006183	0	2.96674	24.0805	1
NT01ZM0175	ZMO0173		conserved hypothetical protein	13	0.076316	0.315114	0	0.312633	1.83444	1	-0.09736	0.365904	0	-0.93772	8.51073	1	-0.35265	2.19313	1	-0.36216	2.28147	1	1.33408	12.5479	1	1.29252	12.1518	1	-0.41	6.52218	1	-0.58507	10.0429	1	-1.69625	24.8785	1	0.840359	14.5353	1	-0.00951	0.052395	0	-0.04157	0.273083	0	0.891437	15.3368	1
NT01ZM0176	ZMO0174		SnoaL	11	0.247446	3.58971	1	0.574578	7.08839	1	0.463312	5.33355	1	-1.0095	13.3536	1	-0.23638	2.01146	1	-0.37696	3.99383	1	1.93362	22.6799	1	1.80167	21.6	1	-0.11127	0.902974	0	-0.77312	12.5292	1	-2.31058	28.647	1	1.47281	21.6118	1	-0.14058	1.26154	0	-0.13195	1.15107	0	1.74534	24.2237	1
NT01ZM0177	ZMO0175		hypothetical protein	13	-0.15325	1.42179	0	0.286126	2.41607	1	-0.07274	0.358058	0	-0.57265	6.46983	1	-0.13587	0.818696	0	-0.25271	2.00955	1	-0.04084	0.178698	0	-0.07374	0.364267	0	-0.35887	5.16425	1	-0.43678	6.71426	1	-0.21187	2.41223	1	0.499911	7.95895	1	-0.11684	1.00909	0	-0.0329	0.196835	0	0.649653	10.7743	1
NT01ZM0179	ZMO0176		transketolase	4	-0.38906	4.37252	1	-0.1795	0.987126	0	-0.00381	0.012373	0	-0.41867	3.41643	1	-0.36968	2.84631	1	-0.56008	5.16622	1	-0.24405	1.53949	1	-0.39797	3.17228	1	0.175697	1.54369	1	-0.04899	0.276079	0	-0.31604	3.66967	1	0.414865	5.38542	1	-0.1904	1.73779	1	-0.15392	1.27228	0	0.759181	11.264	1
NT01ZM0180	ZMO0177		Glyceraldehyde-3-phosphate dehydrogenase (phosphorylating)	4	-0.58043	9.67022	1	-0.09713	0.67263	0	0.047278	0.266986	0	-0.58657	8.49128	1	-0.54143	7.70168	1	-0.66018	9.74656	1	-0.75962	11.3663	1	-0.97783	14.591	1	0.144406	2.93241	1	-0.04514	0.553873	0	0.099442	1.68776	1	0.633849	17.2063	1	-0.11875	2.19518	1	-0.2182	5.29226	1	0.970802	23.5785	1
NT01ZM0181	ZMO0178		Phosphoglycerate kinase	4	-0.594	9.01582	1	-0.12855	0.840589	0	-0.02149	0.094452	0	-0.87392	11.627	1	-0.85204	11.3208	1	-1.00671	13.407	1	-0.58257	7.27681	1	-0.36682	3.87862	1	0.107053	1.34669	0	-0.02188	0.171243	0	-0.42414	9.22172	1	0.852427	18.1959	1	-0.15467	2.31785	1	0.215749	3.77964	1	0.791347	17.1253	1
NT01ZM0182	ZMO0179		Fructose-bisphosphate aldolase	4	-0.07021	0.928759	0	0.091713	0.780551	0	-0.01572	0.091562	0	-0.91309	15.9224	1	-0.03864	0.2556	0	-0.35398	5.49638	1	0.921077	16.0437	1	0.894539	15.6378	1	-0.10743	1.22806	0	-0.87446	17.5958	1	-1.27506	23.2386	1	0.897374	17.9692	1	-0.31534	5.8473	1	-0.02654	0.198196	0	1.23925	22.7998	1
NT01ZM0184	ZMO0180		4-hydroxy-3-methylbut-2-en-1-yl diphosphate synthase	5	0.223582	7.55499	1	0.450117	7.61716	1	0.37546	6.0305	1	0.021272	0.129365	0	0.075655	0.60853	0	-0.03578	0.235963	0	0.392222	6.38839	1	0.458725	7.7981	1	-0.07466	0.597768	0	-0.05438	0.395124	0	-0.42801	7.14998	1	0.354188	5.57647	1	-0.11144	1.04127	0	0.066504	0.512631	0	0.399124	6.53564	1
NT01ZM0186	ZMO0182		Adenosylhomocysteinase	12	-0.13822	0.959016	0	-0.07645	0.327441	0	-0.06	0.243625	0	-0.45478	3.98753	1	-0.27915	1.94555	1	-0.37247	2.98222	1	0.036407	0.13643	0	0.350824	2.7302	1	0.016456	0.086164	0	-0.17563	1.71579	1	-0.40887	5.82145	1	0.394782	5.5526	1	-0.09332	0.695154	0	0.314418	4.0411	1	0.173684	1.68775	1
NT01ZM0187	ZMO0183		putative ABC transporter ATP-binding protein	11	-0.21846	1.76148	1	-0.56984	5.37424	1	-0.3677	2.87228	1	0.095392	0.426222	0	0.062562	0.252331	0	0.189823	1.08678	0	-0.59767	5.73298	1	-0.58923	5.62406	1	0.202139	2.24081	1	0.03283	0.195737	0	0.787489	13.1068	1	-0.46309	7.21134	1	0.12726	1.1359	0	0.00844	0.044143	0	-0.59879	9.81495	1
NT01ZM0189	ZMO0184		conserved hypothetical protein	13	-0.42713	19.3811	1	0.101997	1.98189	1	-0.1902	4.91136	1	-0.36833	11.1412	1	-0.30121	8.88898	1	-0.57622	17.0335	1	-0.70835	20.0478	1	-0.86598	23.0986	1	-0.29219	9.74216	1	-0.06712	1.25887	0	0.132133	3.4156	1	0.178133	5.2202	1	-0.27501	9.08577	1	-0.15762	4.40152	1	0.610766	19.4745	1
NT01ZM0190	ZMO0186		Cysteine--tRNA ligase	7	-0.12415	2.01348	1	-0.33485	5.6594	1	-0.39529	7.03755	1	-0.30457	4.97094	1	-0.13805	1.5659	1	-0.03428	0.242883	0	0.289474	4.63075	1	0.177109	2.26392	1	-0.06044	0.723195	0	-0.16651	3.14706	1	-0.32376	7.82848	1	-0.09072	1.2849	0	0.103772	1.56385	1	-0.11236	1.75848	1	-0.08213	1.1129	0
NT01ZM0191	ZMO0187		3-deoxy-7-phosphoheptulonate synthase	10	0.61395	20.385	1	-0.2521	3.45954	1	-0.25151	3.44763	1	0.635107	11.3473	1	0.653326	11.6894	1	0.821392	14.633	1	1.07488	18.4158	1	1.2514	20.6698	1	0.000596	0.003213	0	-0.01822	0.109061	0	-0.25348	3.48713	1	-0.88661	15.6765	1	0.168066	1.90087	1	0.176528	2.04447	1	-1.23121	20.4254	1
NT01ZM0193	ZMO0188		TonB-dependent siderophore receptor	9	-0.71378	11.172	1	-0.11609	0.672838	0	-0.21787	1.64929	1	-0.86139	10.7457	1	-0.86703	10.822	1	-1.01528	12.7511	1	-0.54476	6.1782	1	-0.86236	10.7588	1	-0.10177	0.930266	0	0.005642	0.031657	0	-0.47052	8.15651	1	0.643522	11.6232	1	-0.14825	1.60202	1	-0.3176	4.87614	1	1.10937	19.0204	1
NT01ZM0194	ZMO0189		L-serine ammonia-lyase	10	-0.12103	4.65046	1	-0.48232	10.5319	1	-0.25456	4.74867	1	-0.08844	1.09175	0	0.16041	2.61397	1	0.15299	2.43737	1	-0.04947	0.491999	0	-0.06636	0.729565	0	0.227759	4.34432	1	-0.24885	4.91564	1	0.202458	3.67292	1	-0.16612	2.56555	1	-0.00742	0.054943	0	-0.01689	0.134461	0	-0.14181	2.0301	1
NT01ZM0195	ZMO0190		RpiR family transcriptional regulator	6	0.070968	0.327114	0	-0.52131	3.59168	1	-0.77429	6.23104	1	0.681686	5.24944	1	0.332851	1.85259	1	0.469965	3.08707	1	-0.39638	2.40044	1	-0.34647	1.966	1	-0.25298	1.8571	1	0.348835	2.9887	1	0.866345	10.0199	1	-1.45597	16.6743	1	0.137114	0.768947	0	0.049909	0.21197	0	-1.643	18.4105	1
NT01ZM0196	ZMO0191		DsbA oxidoreductase	9	-0.13276	3.03647	1	0.10467	0.86055	0	-0.58692	9.59293	1	0.254669	3.15221	1	0.101876	0.828627	0	0.066866	0.469769	0	-0.94885	15.5943	1	-0.95726	15.7163	1	-0.69159	11.7836	1	0.152793	1.5358	1	1.01571	16.8923	1	-0.84159	14.2988	1	-0.03501	0.21727	0	-0.00841	0.04512	0	-0.79817	13.5989	1
NT01ZM0197	ZMO0192		peptidase M48, Ste24p	11	-0.58	11.7601	1	0.057142	0.311332	0	-0.54129	7.10604	1	-0.83639	11.7593	1	-0.89969	12.6674	1	-0.97676	13.7277	1	-0.42896	5.22229	1	-0.56399	7.48407	1	-0.59843	9.98998	1	0.063298	0.446931	0	-0.5478	9.02719	1	0.2951	3.99801	1	-0.07707	0.57896	0	-0.13503	1.26695	0	0.507205	8.23636	1
NT01ZM0199	ZMO0193		Ribonuclease E	7	-0.18538	1.89563	1	-1.0235	12.7034	1	-0.68806	8.18604	1	0.477036	5.08132	1	0.008612	0.033199	0	0.067053	0.324649	0	-0.32225	2.89345	1	-0.26212	2.13097	1	0.335438	4.70476	1	0.468423	7.34442	1	0.3893	5.77175	1	-1.1651	18.5614	1	0.05844	0.396613	0	0.060127	0.411279	0	-1.28366	19.993	1
NT01ZM0200	ZMO0195		N-acetylmuramoyl-L-alanine amidase	9	0.097263	0.647753	0	-0.55134	5.32712	1	-0.52716	5.0084	1	0.417777	3.59977	1	0.569864	5.57216	1	0.535435	5.11727	1	0.079368	0.349098	0	-0.01282	0.044791	0	0.024178	0.121433	0	-0.15209	1.24889	0	0.456067	6.11018	1	-0.94494	14.0171	1	-0.03443	0.18148	0	-0.09219	0.619317	0	-0.81832	12.1689	1
NT01ZM0202	ZMO0197		1A family penicillin-binding protein	9	0.086026	1.03025	0	-0.20219	2.41146	1	-0.3521	5.3436	1	0.602293	10.3471	1	0.194323	2.27389	1	0.177721	1.99236	1	-0.27121	3.70623	1	-0.23372	2.86264	1	-0.14991	2.35945	1	0.40797	9.19837	1	0.448929	10.241	1	-0.9544	20.2034	1	-0.0166	0.131607	0	0.037493	0.323882	0	-0.97529	19.7972	1
NT01ZM0204	ZMO0198		peptide chain release factor 2	7	0.013425	0.168787	0	-0.31962	6.33096	1	-0.25963	4.77531	1	0.079239	0.850546	0	-0.08908	1.00327	0	-0.04189	0.364715	0	0.321311	6.375	1	0.335965	6.75577	1	0.059986	0.65388	0	0.168322	2.90035	1	-0.3632	8.30711	1	-0.33887	7.63047	1	0.047195	0.475345	0	0.014654	0.117336	0	-0.40072	9.33024	1
NT01ZM0205	ZMO0199		Repressor lexA	6	-0.32491	4.1387	1	-0.05526	0.246119	0	-0.48845	5.01207	1	-0.67041	7.60814	1	-0.25279	1.92143	1	-0.22891	1.65918	1	-0.22138	1.57941	1	-0.34505	3.04556	1	-0.43319	6.31382	1	-0.41762	6.01542	1	-0.00753	0.037732	0	0.181963	1.81702	1	0.023884	0.130463	0	-0.12367	1.03514	0	0.28175	3.46593	1
NT01ZM0206	ZMO0200		Anthranilate phosphoribosyltransferase	10	0.075283	0.473685	0	-0.67508	7.49402	1	-0.33117	2.78745	1	0.405632	3.75	1	0.501138	5.05799	1	0.47965	4.75925	1	-0.03033	0.120498	0	0.090927	0.44668	0	0.343903	4.86315	1	-0.09551	0.759682	0	0.509985	8.14704	1	-0.73681	12.2869	1	-0.02149	0.120951	0	0.121262	1.06272	0	-0.83658	13.9192	1
NT01ZM0207	ZMO0201		anthranilate synthase, component II	10	-0.36846	16.5167	1	-0.53868	11.9644	1	-0.26698	5.14887	1	-0.33258	7.31012	1	-0.07094	0.812311	0	-0.02597	0.223759	0	-0.63632	14.693	1	-0.5766	13.4081	1	0.271698	5.62419	1	-0.26164	5.34516	1	0.610344	14.1439	1	0.065602	0.683086	0	0.044965	0.440914	0	0.059719	0.641465	0	-0.03908	0.347279	0
NT01ZM0208	ZMO0202		Methyl-accepting chemotaxis protein-like	9	0.410393	10.4308	1	-0.20489	2.8115	1	-0.17653	2.25467	1	1.12704	20.0894	1	0.918725	17.103	1	0.736178	14.0506	1	0.089296	0.837867	0	-0.01675	0.106874	0	0.028367	0.265594	0	0.208312	4.22199	1	0.646882	15.8682	1	-1.30356	26.3832	1	-0.18255	3.49109	1	-0.10604	1.56551	1	-1.01497	22.4877	1
NT01ZM0209	ZMO0203		transcriptional regulator, MerR family	6	-0.57225	8.10278	1	0.117258	0.603773	0	-0.17406	1.04411	0	-1.72611	18.8256	1	-1.16176	13.3244	1	-1.35055	15.3349	1	0.784183	8.71836	1	0.670415	7.19296	1	-0.29132	3.5364	1	-0.56435	8.58679	1	-2.13474	26.9312	1	1.55204	21.9702	1	-0.1888	1.86422	1	-0.11377	0.894607	0	1.85461	24.7202	1
NT01ZM0210	ZMO0204		cation efflux protein	9	-0.09515	0.299842	0	0.209835	0.731685	0	-0.04988	0.124754	0	-1.43817	10.5359	1	0.64903	3.77078	1	0.782363	4.91458	1	0.105429	0.299143	0	0.065374	0.169562	0	-0.25971	2.71033	1	-2.0872	25.5292	1	0.676934	9.81935	1	1.3883	19.2959	1	0.133334	1.01934	0	-0.04005	0.214183	0	1.29502	18.2757	1
NT01ZM0211	ZMO0205		NAD-dependent epimerase/dehydratase	9	-0.40664	4.75053	1	-0.11347	0.614672	0	-0.21165	1.48155	1	-1.13986	13.6774	1	0.25717	1.97507	1	0.356361	3.1998	1	-0.80315	9.46076	1	-0.72958	8.45139	1	-0.09817	1.08087	0	-1.39703	24.6792	1	1.15951	21.8044	1	0.928213	18.4818	1	0.099191	1.09696	0	0.073571	0.721082	0	0.75545	15.5539	1
NT01ZM0212	ZMO0206		Glutamate 5-kinase	10	-0.20919	3.36887	1	-0.56717	7.36741	1	-0.50438	6.33565	1	0.349542	3.81411	1	-0.10141	0.638101	0	0.015705	0.069975	0	-0.63277	8.42852	1	-0.63484	8.4617	1	0.062798	0.404777	0	0.450953	6.51143	1	0.648471	10.1151	1	-0.85392	13.4704	1	0.117116	0.935749	0	-0.00207	0.009922	0	-0.96896	15.1575	1
NT01ZM0213	ZMO0207		GTPase ObgE	11	-0.43107	11.7169	1	-0.75569	10.9174	1	-0.37031	4.44462	1	-0.22903	2.20308	1	-0.50575	6.78057	1	-0.2203	2.07974	1	-0.54947	7.53289	1	-0.51928	7.01415	1	0.385377	4.85923	1	0.276721	3.01886	1	0.329164	3.88679	1	-0.14129	1.12287	0	0.285442	3.15961	1	0.03019	0.15601	0	-0.45692	6.125	1
NT01ZM0214	ZMO0208		Acetyltransferase including N-acetylase of ribosomal protein-like	7	-2.06057	10.1908	1	0.653759	1.8776	1	0.145834	0.247504	0	-3.80969	16.9558	1	-3.07551	14.0122	1	-3.35114	15.1671	1	-1.5083	6.23771	1	-1.73521	7.46939	1	-0.50793	3.92977	1	-0.73418	6.52473	1	-1.84284	17.3563	1	3.95552	29.0594	1	-0.27563	1.59753	1	-0.2269	1.20261	0	4.45806	30.9767	1
NT01ZM0216	ZMO0209	11_2	50S ribosomal protein L27	7	-2.03208	21.518	1	0.379328	2.42322	1	0.071997	0.250642	0	-3.62462	27.0659	1	-3.3329	25.7425	1	-3.31954	25.6794	1	-1.05877	9.74019	1	-1.56348	14.5428	1	-0.30733	3.06527	1	-0.29172	2.83882	1	-2.26077	25.451	1	3.69662	33.3053	1	0.013357	0.057559	0	-0.50471	6.16514	1	4.18797	35.3298	1
NT01ZM0217	ZMO0211	11_2	50S ribosomal protein L21	7	-0.96197	20.6435	1	-0.23583	3.17824	1	-0.30376	4.57524	1	-1.47369	23.2954	1	-1.36269	22.0927	1	-1.15792	19.6387	1	-0.83206	14.9246	1	-0.98045	17.2132	1	-0.06793	0.823641	0	-0.111	1.66981	1	-0.32586	7.67197	1	1.16993	24.6565	1	0.204773	4.10896	1	-0.14839	2.56742	1	1.11355	23.888	1
NT01ZM0219	ZMO0213		outer membrane autotransporter barrel domain	13	-0.20163	6.06208	1	0.131061	2.13908	1	-0.07616	0.968733	0	-0.46632	11.5812	1	-0.29876	6.88535	1	-0.34576	8.26132	1	-0.04937	0.534722	0	-0.12553	2.00644	1	-0.20722	5.98989	1	-0.16755	4.47377	1	-0.29639	9.35641	1	0.390161	12.5851	1	-0.04699	0.70949	0	-0.07616	1.4078	0	0.513311	16.2496	1
NT01ZM0220	ZMO0214		Na+-driven multidrug efflux pump	9	-0.02771	0.120631	0	-0.33823	2.06136	1	-0.55401	4.24837	1	0.437828	3.02061	1	0.142345	0.599611	0	-0.01725	0.051328	0	-0.17923	0.821722	0	-0.1932	0.912873	0	-0.21578	1.50209	1	0.295483	2.39139	1	0.161981	0.992243	0	-0.99183	11.7869	1	-0.15959	0.971532	0	-0.01398	0.052697	0	-0.81827	9.55556	1
NT01ZM0221	ZMO0215		5-formyltetrahydrofolate cyclo-ligase	12	1.05886	16.4082	1	0.489413	5.7074	1	0.770035	10.0088	1	0.405312	4.39766	1	1.07697	14.139	1	0.920713	12.1229	1	2.34398	25.5942	1	2.42	26.096	1	0.280622	4.9221	1	-0.67166	13.8197	1	-1.42327	24.7976	1	0.364722	6.98634	1	-0.15626	2.10053	1	0.076015	0.742862	0	0.444967	8.91842	1
NT01ZM0222	ZMO0216		peptidase M23B	9	0.359865	15.2288	1	0.041095	0.347159	0	0.182661	2.79156	1	0.498178	10.5596	1	0.608177	12.995	1	0.58244	12.4462	1	0.22151	3.70171	1	0.317748	6.11697	1	0.141567	1.91334	1	-0.11	1.32023	0	0.36093	7.21523	1	-0.31552	6.06008	1	-0.02574	0.197185	0	0.096238	1.08842	0	-0.38602	7.84683	1
NT01ZM0225	ZMO0219		helicase domain-containing protein	2	-0.02729	0.367705	0	-0.37282	6.37607	1	-0.50128	9.20012	1	0.23622	3.37272	1	-0.11053	1.10426	0	-0.17122	2.097	1	0.210624	2.85017	1	0.198652	2.61402	1	-0.12846	1.46123	1	0.346748	6.13033	1	-0.38184	6.95055	1	-0.7375	14.3989	1	-0.06069	0.512965	0	-0.01197	0.076124	0	-0.66484	13.0384	1
NT01ZM0226	ZMO0220		4Fe-4S ferredoxin, iron-sulfur binding	11	0.415416	5.28737	1	-0.17284	1.2514	0	-0.10709	0.639131	0	0.618873	7.68626	1	0.486006	5.61637	1	0.604206	7.45989	1	0.687842	8.73725	1	0.611422	7.57137	1	0.065748	0.805836	0	0.132867	2.23477	1	-0.08364	1.13268	0	-0.72596	17.7147	1	0.1182	1.87885	1	-0.07642	0.995594	0	-0.76774	18.5269	1
NT01ZM0227	ZMO0221		CarD family transcriptional regulator	6	0.144011	0.916525	0	-0.18603	1.02206	0	-0.52141	4.60434	1	-0.01469	0.049062	0	0.017958	0.060676	0	0.224161	1.33721	0	0.440193	3.61501	1	0.552605	4.99304	1	-0.33538	4.70264	1	-0.03265	0.195134	0	-0.21603	2.48366	1	-0.50672	8.09392	1	0.206202	2.31792	1	0.112412	0.955523	0	-0.82533	13.7548	1
NT01ZM0228	ZMO0222		conserved hypothetical protein	13	-0.67956	8.81562	1	0.167196	0.824805	0	-0.21104	1.14732	0	-0.90319	8.86842	1	-0.82896	8.00033	1	-0.9349	9.23348	1	-0.8204	7.89914	1	-1.04736	10.4967	1	-0.37823	4.07528	1	-0.07423	0.405615	0	-0.1145	0.719976	0	0.692157	9.01755	1	-0.10594	0.647596	0	-0.22696	1.92415	1	1.02505	13.693	1
NT01ZM0229	ZMO0223		hypothetical protein	13	-0.3228	5.71143	1	-0.19774	1.10137	0	-0.37678	2.84206	1	0.168032	0.874223	0	-0.40705	3.18417	1	-0.27776	1.80892	1	-0.85675	8.70063	1	-0.98375	10.1993	1	-0.17904	0.979616	0	0.575082	5.33647	1	0.578996	5.38612	1	-0.54481	4.95354	1	0.129294	0.624209	0	-0.127	0.60934	0	-0.5471	4.98247	1
NT01ZM0230	ZMO0224		methionine biosynthesis protein MetW	11	-0.46743	10.7129	1	-0.44745	5.55741	1	-0.5742	7.68553	1	-0.32521	3.5447	1	-0.685	9.48819	1	-0.71024	9.88677	1	-0.06485	0.366121	0	-0.38683	4.5444	1	-0.12674	1.01683	0	0.35979	4.66371	1	-0.64538	9.83306	1	-0.24899	2.73772	1	-0.02524	0.133161	0	-0.32198	3.98417	1	0.098232	0.71212	0
NT01ZM0231	ZMO0225		Homoserine O-acetyltransferase	10	-0.22276	6.33905	1	-0.53478	7.99282	1	-0.73235	11.4375	1	0.159412	1.44122	1	-0.21985	2.31754	1	-0.22929	2.46665	1	-0.17821	1.69793	1	-0.2864	3.42234	1	-0.19757	1.97782	1	0.379258	5.1028	1	-0.05107	0.30906	0	-0.89176	13.929	1	-0.00944	0.046552	0	-0.10818	0.827348	0	-0.77414	12.1163	1
NT01ZM0233	ZMO0226		serine dehydrogenase	11	0.081356	0.792892	0	-0.30745	3.99796	1	-0.17285	1.71313	1	-0.02638	0.147873	0	-0.07647	0.542469	0	-0.03409	0.1987	0	0.696909	11.2811	1	0.693342	11.2197	1	0.134599	2.0659	1	0.050087	0.510164	0	-0.73099	16.8707	1	-0.14647	2.34199	1	0.042381	0.410792	0	-0.00357	0.026018	0	-0.18529	3.31277	1
NT01ZM0234	ZMO0227		DNA polymerase I	2	0.165415	2.09348	1	-0.43234	6.39844	1	-0.17309	1.71804	1	1.09077	17.2155	1	0.120629	1.01643	0	0.090315	0.678996	0	-0.15115	1.40776	0	-0.08708	0.646191	0	0.25925	5.955	1	0.970137	22.2583	1	0.241467	5.41084	1	-1.26385	26.3717	1	-0.03031	0.298799	0	0.064069	0.793955	0	-1.29761	26.7878	1
NT01ZM0235	ZMO0228		polysaccharide biosynthesis protein	11	0.22335	3.15006	1	-0.25742	3.03342	1	-0.20416	2.15255	1	1.44961	21.2179	1	0.152307	1.39694	0	0.173964	1.69826	1	-0.53623	8.25954	1	-0.47275	7.06276	1	0.053263	0.628471	0	1.2973	27.005	1	0.710195	17.8182	1	-1.65376	30.8799	1	0.021657	0.202955	0	0.063483	0.799249	0	-1.7389	31.6881	1
NT01ZM0237	ZMO0229		transport system permease protein	9	-0.05943	0.830666	0	-0.37872	7.89495	1	-0.14224	1.93232	1	0.635587	13.4372	1	-0.11001	1.37951	0	-0.08824	1.00412	0	-0.4325	9.23651	1	-0.40634	8.58973	1	0.236487	5.98382	1	0.745602	19.4905	1	0.344261	10.0405	1	-0.77782	20.835	1	0.021772	0.239863	0	0.026168	0.299764	0	-0.82576	21.7221	1
NT01ZM0238	ZMO0230		iron(III) dicitrate transport ATP-binding protein FecE	9	-0.14661	0.877328	0	-0.05318	0.161309	0	-0.59213	4.17611	1	-0.3718	2.11098	1	-0.71895	5.47372	1	-0.65221	4.78609	1	0.591269	4.16748	1	0.49075	3.18226	1	-0.53894	5.01133	1	0.347149	2.6574	1	-1.24347	13.5088	1	-0.22033	1.35771	0	0.066739	0.27446	0	-0.10052	0.45891	0	-0.18655	1.0675	0
NT01ZM0239	ZMO0231		conserved hypothetical protein	13	-0.26854	1.30399	0	1.12967	8.67415	1	0.329356	1.54098	1	-1.42302	11.2487	1	-0.90869	6.61585	1	-1.0923	8.33177	1	0.568779	3.45291	1	0.311487	1.41997	0	-0.80031	13.5356	1	-0.51433	8.38278	1	-1.66108	24.1368	1	1.75237	24.9709	1	-0.18362	1.99248	1	-0.25729	3.28082	1	2.19328	28.5161	1
NT01ZM0240	ZMO0232		RNA methyltransferase	7	0.238124	3.04295	1	-0.21919	1.55399	1	0.193218	1.29227	0	0.347606	3.07375	1	0.610863	6.75236	1	0.640317	7.17165	1	0.066657	0.30875	0	0.183765	1.20166	0	0.41241	5.07299	1	-0.26326	2.65668	1	0.57366	7.81933	1	-0.15439	1.21015	0	0.029454	0.145476	0	0.117108	0.817296	0	-0.30095	3.23531	1
NT01ZM0242	ZMO0233		conserved hypothetical protein	13	-0.43765	4.66077	1	0.6033	5.39206	1	0.538069	4.60183	1	-1.20799	12.3777	1	-1.07628	10.9725	1	-0.94977	9.55087	1	-0.171	0.867462	0	-0.19613	1.05321	0	-0.06523	0.39773	0	-0.13172	1.02722	0	-0.77876	11.6564	1	1.74606	23.0269	1	0.126506	0.969917	0	-0.02513	0.127906	0	1.64469	22.1093	1
NT01ZM0243	ZMO0234		HtrA2 peptidase	9	0.173177	1.3603	0	0.223156	1.43732	1	0.4662	4.24199	1	-0.24592	1.65787	1	0.343396	2.71859	1	0.253119	1.72997	1	0.501321	4.69985	1	0.462357	4.19232	1	0.243044	2.86092	1	-0.58932	9.42812	1	-0.2482	2.95085	1	0.712123	11.6066	1	-0.09028	0.683081	0	-0.03896	0.234212	0	0.841364	13.7158	1
NT01ZM0244	ZMO0236		ATPase involved in chromosome partitioning-like protein	9	0.270384	11.1176	1	-0.05175	0.445513	0	0.155825	2.09614	1	0.386223	7.52377	1	0.416783	8.26226	1	0.388491	7.57891	1	0.47998	9.74926	1	0.358575	6.84781	1	0.207576	3.20294	1	-0.03056	0.231877	0	-0.09149	0.964231	0	-0.2304	3.7281	1	-0.02829	0.21163	0	-0.12141	1.45005	1	-0.0807	0.808505	0
NT01ZM0246	ZMO0238		F0F1 ATP synthase subunit delta	3	0.187751	4.55495	1	-0.34345	4.51533	1	-0.0408	0.238622	0	0.238715	2.66317	1	0.28944	3.53385	1	0.352449	4.68244	1	0.376646	5.13492	1	0.503288	7.52078	1	0.302645	3.94204	1	-0.05072	0.322992	0	-0.0242	0.135013	0	-0.27952	3.51423	1	0.06301	0.424677	0	0.126641	1.09797	0	-0.46917	7.15909	1
NT01ZM0247	ZMO0239		H(+)-transporting two-sector ATPase	3	0.349577	4.57693	1	-0.21586	1.72654	1	-0.02903	0.128989	0	0.446323	4.9809	1	0.386708	4.06992	1	0.609475	7.51755	1	0.555479	6.68071	1	0.558366	6.72565	1	0.186822	2.69851	1	0.059615	0.528277	0	0.053996	0.464031	0	-0.47536	9.52173	1	0.222768	3.49406	1	0.002887	0.018015	0	-0.70101	14.2583	1
NT01ZM0248	ZMO0240		F0F1 ATP synthase subunit gamma	3	0.863827	10.7362	1	-0.27863	1.72632	1	-0.21825	1.20763	0	0.503945	4.12525	1	0.77987	7.43504	1	1.11509	11.2547	1	1.36348	13.7832	1	2.1149	19.9825	1	0.060375	0.35895	0	-0.27593	3.02467	1	-0.24839	2.58988	1	-0.7222	10.7135	1	0.33522	4.01389	1	0.751418	11.1809	1	-1.80883	23.5144	1
NT01ZM0249	ZMO0241		H(+)-transporting two-sector ATPase	3	0.845677	39.8538	1	-0.0757	2.22322	1	-0.06867	1.92403	1	0.823609	28.2053	1	0.890774	29.4564	1	1.15224	33.6017	1	1.15987	33.7086	1	1.48256	37.7009	1	0.007028	0.103282	0	-0.06717	1.8619	1	-0.00764	0.113184	0	-0.89228	29.4834	1	0.261462	11.5367	1	0.322687	14.2163	1	-1.47643	37.6332	1
NT01ZM0250	ZMO0242		F0F1 ATP synthase subunit epsilon	3	-0.01286	0.072746	0	0.616735	5.53818	1	-0.27558	1.72198	1	-0.88003	8.71467	1	-0.37967	2.76837	1	-0.45003	3.55208	1	0.392637	2.909	1	0.661894	6.08889	1	-0.89231	9.54849	1	-0.50036	4.53449	1	-0.84267	8.93528	1	0.604449	5.87976	1	-0.07036	0.293701	0	0.269257	1.83055	1	0.405553	3.3535	1
NT01ZM0251	ZMO0243		conserved hypothetical protein	13	-0.93745	18.4274	1	0.250681	2.43243	1	-0.16819	1.34946	0	-0.94376	13.3796	1	-0.8968	12.7243	1	-1.16112	16.1793	1	-1.64925	21.3109	1	-1.89558	23.4422	1	-0.41887	6.49829	1	-0.04697	0.307837	0	0.48813	7.88932	1	0.775574	13.1598	1	-0.26432	3.42451	1	-0.24633	3.08887	1	1.28622	20.2665	1
NT01ZM0252	ZMO0244		histone-like DNA-binding protein	2	-0.59301	23.5891	1	-0.17808	2.97608	1	-0.04213	0.390689	0	-0.46565	10.5745	1	-0.45907	10.4107	1	-0.93838	20.0248	1	-0.47759	10.8696	1	-0.78995	17.5013	1	0.13595	1.99542	1	-0.00657	0.04742	0	-0.46079	10.4537	1	0.423517	9.50884	1	-0.47931	10.9119	1	-0.31236	6.54693	1	1.21518	23.9655	1
NT01ZM0253	ZMO0246		ATP-dependent protease peptidase subunit	9	0.587378	5.83373	1	0.046855	0.135902	0	0.410916	2.36256	1	0.360749	1.94756	1	0.561512	3.73784	1	0.595361	4.06599	1	1.17956	9.86171	1	1.34655	11.396	1	0.364061	3.02564	1	-0.20076	1.2577	0	-0.5842	5.90853	1	0.050167	0.204806	0	0.033849	0.130398	0	0.166981	0.965645	0	-0.15066	0.835623	0
NT01ZM0254	ZMO0247		ATP-dependent protease ATP-binding subunit	9	0.187303	4.08748	1	0.259661	2.39064	1	0.302848	3.00121	1	0.052278	0.266179	0	0.032883	0.154456	0	-0.13227	0.894192	0	0.756805	10.1216	1	0.569543	7.21232	1	0.043187	0.211858	0	0.019395	0.085894	0	-0.88907	12.0286	1	0.25057	2.26752	1	-0.16515	1.22766	0	-0.18726	1.47431	1	0.602983	7.74614	1
NT01ZM0256	ZMO0250		response regulator receiver protein	15	-0.21142	2.02486	1	-0.3697	3.86088	1	-0.41516	4.55416	1	-0.00846	0.034683	0	-0.13043	0.84479	0	-0.09297	0.533071	0	-0.18739	1.41943	0	-0.37456	3.93403	1	-0.04546	0.475205	0	0.121975	1.9017	1	0.094412	1.30502	0	-0.4067	9.90037	1	0.037459	0.370697	0	-0.18717	3.57723	1	-0.25699	5.58916	1
NT01ZM0257	ZMO0251		endoribonuclease L-PSP	7	-0.19677	1.145	0	-0.01053	0.030346	0	-0.19445	0.906968	0	-0.45276	3.12211	1	-0.17111	0.75888	0	-0.22684	1.12936	0	-0.023	0.068891	0	-0.09695	0.35892	0	-0.18391	1.79317	1	-0.28165	3.36654	1	-0.20384	2.08843	1	0.258309	2.96561	1	-0.05573	0.346797	0	-0.07394	0.498124	0	0.387983	5.30434	1
NT01ZM0258	ZMO0252		hypothetical protein	13	-0.40734	5.05102	1	-0.42837	4.55959	1	-0.58992	6.99338	1	-0.64804	7.99239	1	-0.46231	5.16419	1	-0.40133	4.24142	1	-0.08591	0.472152	0	-0.15161	1.0246	0	-0.16155	2.96112	1	-0.18573	3.62785	1	-0.31542	7.43515	1	0.058127	0.632628	0	0.060983	0.722706	0	-0.06571	0.80112	0	0.062853	0.703532	0
NT01ZM0259	ZMO0253		HAS ABC exporter outer membrane component	9	-0.28889	8.21639	1	-0.57936	9.32983	1	-0.78634	12.9425	1	-0.35575	5.00474	1	-0.13529	1.22054	0	-0.07561	0.544007	0	-0.1502	1.42111	0	-0.14483	1.34749	0	-0.20699	2.42315	1	-0.22047	2.66053	1	0.074585	0.56364	0	-0.43059	6.81972	1	0.059673	0.42109	0	0.005373	0.028458	0	-0.49564	8.13357	1
NT01ZM0260	ZMO0254		type I secretion membrane protein, ATP binding protein, protein export	9	-0.19652	5.94834	1	-0.85797	17.7857	1	-0.98257	19.7739	1	0.0359	0.295816	0	0.086928	0.949663	0	0.044285	0.384332	0	-0.03862	0.323653	0	-0.00828	0.056623	0	-0.1246	1.89359	1	-0.05103	0.535711	0	0.0829	1.0449	0	-1.01847	22.0442	1	-0.04264	0.423939	0	0.030335	0.27701	0	-1.00616	21.8588	1
NT01ZM0261	ZMO0255		protein secretion efflux system ABC transporter membrane protein	9	-0.11476	1.47356	1	-0.69879	7.28388	1	-0.73563	7.76194	1	-0.01061	0.037002	0	0.172997	0.932422	0	0.190548	1.06956	0	0.148729	0.806658	0	0.059822	0.248829	0	-0.03684	0.141531	0	-0.1836	1.01441	0	0.041819	0.154824	0	-0.72503	7.62477	1	0.017551	0.06285	0	-0.08891	0.406337	0	-0.65367	6.69343	1
NT01ZM0262	ZMO0256		D-lactate dehydrogenase	3	1.28982	21.1736	1	0.721525	7.59798	1	0.894242	9.8063	1	1.4947	16.3281	1	1.0797	12.0189	1	0.972052	10.7564	1	2.08448	21.194	1	1.971	20.3509	1	0.172716	1.13905	0	0.415	4.12092	1	-1.11243	13.6514	1	-0.60046	6.81984	1	-0.10765	0.590147	0	-0.11348	0.633548	0	-0.37933	3.62102	1
NT01ZM0263	ZMO0257		two component transcriptional regulator	15	0.135793	0.586601	0	0.141162	0.517865	0	-0.02997	0.083057	0	-0.24371	1.09875	0	-0.21064	0.893241	0	0.080362	0.254817	0	0.796302	6.08596	1	0.565356	3.77969	1	-0.17113	1.53703	1	-0.03306	0.178093	0	-0.71594	10.8465	1	0.213738	2.13521	1	0.291004	3.36751	1	-0.23095	2.39519	1	0.153681	1.31334	0
NT01ZM0264	ZMO0258		integral membrane sensor signal transduction histidine kinase	15	0.449675	12.3974	1	0.279449	4.05258	1	0.229518	3.04483	1	0.926353	16.3797	1	0.532269	9.40378	1	0.577461	10.31	1	-0.03105	0.201409	0	0.015438	0.091579	0	-0.04993	0.425729	0	0.394084	7.72011	1	0.608507	12.5712	1	-0.69684	14.3335	1	0.045192	0.374925	0	0.046483	0.388552	0	-0.78851	16.0219	1
NT01ZM0266	ZMO0260		ABC-type transport system involved in cytochrome c biogenesis ATPase component-like	9	0.000697	0.008717	0	0.146866	1.92424	1	-0.25158	4.23835	1	0.193079	2.88601	1	0.020318	0.144619	0	0.032202	0.24731	0	-0.4272	8.52674	1	-0.36936	7.12588	1	-0.39844	7.8349	1	0.172761	2.44835	1	0.459399	9.28796	1	-0.44465	8.94135	1	0.011884	0.079943	0	0.057837	0.516068	0	-0.51438	10.5489	1
NT01ZM0268	ZMO0262		cytochrome c-type biogenesis protein CcmB	9	0.32472	9.23509	1	0.138674	1.12118	0	-0.14521	1.19812	0	0.223042	2.25229	1	0.010965	0.0526	0	0.016385	0.080768	0	0.938233	14.1559	1	0.92078	13.9072	1	-0.28388	3.28227	1	0.212076	2.13336	1	-0.92185	14.1059	1	-0.36825	4.76552	1	0.00542	0.025636	0	-0.01745	0.087803	0	-0.35622	4.54866	1
NT01ZM0269	ZMO0263		hypothetical protein	13	0.351892	10.5448	1	-0.09766	0.715032	0	-0.4432	6.26912	1	0.813186	12.6931	1	0.315832	3.92466	1	0.590335	8.96379	1	0.152355	1.34266	0	0.101707	0.756087	0	-0.34554	4.53292	1	0.497354	7.37912	1	0.43798	6.26506	1	-1.25639	18.8435	1	0.274503	3.25533	1	-0.05065	0.308973	0	-1.48024	21.2907	1
NT01ZM0270	ZMO0264		hypothetical protein	13	0.21627	3.32309	1	-0.07544	0.529767	0	0.067881	0.461324	0	0.92751	14.8857	1	0.505051	7.75031	1	0.608171	9.66471	1	-0.68955	11.1018	1	-0.59516	9.4285	1	0.143324	2.1901	1	0.422459	9.58999	1	1.29772	25.1448	1	-0.85963	18.8738	1	0.10312	1.34776	0	0.094392	1.18549	0	-1.05714	21.9736	1
NT01ZM0272	ZMO0265		hypothetical protein	13	0.169708	5.49593	1	-0.18991	2.38316	1	-0.22119	2.98588	1	0.835354	15.2731	1	0.282354	4.25397	1	0.248769	3.54582	1	-0.11085	1.08159	0	-0.21538	2.87114	1	-0.03128	0.208947	0	0.553	10.0875	1	0.359619	5.94094	1	-1.05654	18.6064	1	-0.03358	0.227256	0	-0.10454	0.994775	0	-0.91842	16.5919	1
NT01ZM0273	ZMO0266		hypothetical protein	13	0.252648	9.92647	1	-0.07069	0.64221	0	-0.16679	2.1998	1	0.210999	3.11447	1	-0.11431	1.2612	0	0.028351	0.203479	0	0.949305	18.1521	1	0.841938	16.4356	1	-0.09609	0.983041	0	0.325305	5.74972	1	-0.92095	17.7134	1	-0.37779	6.99625	1	0.142657	1.74506	1	-0.10737	1.15206	0	-0.41307	7.82621	1
NT01ZM0275	ZMO0267		hypothetical protein	13	0.132827	4.09838	1	-0.27436	5.2546	1	-0.34008	6.98623	1	0.333524	6.81393	1	0.031876	0.26486	0	-0.01308	0.095436	0	0.527786	11.6499	1	0.485221	10.6498	1	-0.06572	0.72663	0	0.301648	6.46148	1	-0.54087	12.6934	1	-0.6736	15.6056	1	-0.04496	0.438259	0	-0.04256	0.408572	0	-0.58608	13.7297	1
NT01ZM0276	ZMO0268		hypothetical protein	13	-0.36524	5.31441	1	0.031875	0.149787	0	-0.02264	0.10221	0	-0.0832	0.47973	0	-0.35829	3.85773	1	-0.47052	5.64747	1	-0.86171	11.6963	1	-0.93913	12.768	1	-0.05452	0.462145	0	0.27509	4.63965	1	0.391191	7.42064	1	0.060558	0.530328	0	-0.11222	1.24896	0	-0.07742	0.738726	0	0.250208	4.05632	1
NT01ZM0277	ZMO0269		hypothetical protein	13	0.261167	9.17114	1	-0.46503	7.98303	1	-0.22152	2.87801	1	0.701001	12.611	1	0.707206	12.7226	1	0.550456	9.7406	1	0.28207	4.09061	1	0.258243	3.60239	1	0.243511	3.30713	1	-0.00621	0.034728	0	0.268385	3.80876	1	-0.92252	16.2822	1	-0.15675	1.72426	1	-0.02383	0.147941	0	-0.74194	13.3377	1
NT01ZM0279	ZMO0270		hypothetical protein	13	0.694424	4.4113	1	-0.41357	1.91659	1	0.225059	0.796378	0	1.56787	11.4526	1	1.47613	10.7372	1	1.38782	10.0307	1	0.243325	0.88807	0	0.235584	0.848734	0	0.638633	13.0202	1	0.091733	0.950936	0	1.1445	21.2705	1	-1.34281	23.7197	1	-0.08831	0.901262	0	-0.00774	0.049873	0	-1.24675	22.5753	1
NT01ZM0280	ZMO0271		apolipoprotein N-acyltransferase	9	-0.56807	12.5553	1	-0.43418	6.1731	1	-0.19093	1.89595	1	-0.20203	2.06157	1	-0.46894	6.8254	1	-0.42118	5.92862	1	-1.07798	16.6007	1	-1.2149	18.3159	1	0.243251	3.69525	1	0.266909	4.22177	1	0.656803	12.7663	1	0.011096	0.069468	0	0.047761	0.372242	0	-0.13692	1.58315	1	0.100251	1.00767	0
NT01ZM0282	ZMO0273		Methionine adenosyltransferase	12	0.328411	5.07283	1	-0.32301	3.03254	1	-0.14949	0.980224	0	0.681418	8.38463	1	0.634064	7.67808	1	0.641246	7.78588	1	-0.07118	0.362952	0	0.313989	2.90873	1	0.173514	1.64164	1	0.047354	0.283015	0	0.712424	11.1534	1	-0.83091	13.0586	1	0.007182	0.035135	0	0.385166	5.24022	1	-1.22326	18.3898	1
NT01ZM0283	ZMO0274		RNA polymerase factor sigma-54	6	0.071843	2.75237	1	-0.236	5.59197	1	-0.39309	10.4849	1	0.143797	2.75554	1	0.213458	4.87221	1	0.235538	5.57726	1	0.179007	3.79588	1	0.144032	2.7622	1	-0.1571	3.13894	1	-0.06966	0.953742	0	0.056531	0.712967	0	-0.53689	14.3809	1	0.022081	0.215914	0	-0.03498	0.378748	0	-0.524	14.0571	1
NT01ZM0284	ZMO0275		ABC transporter related	11	0.0228	0.352208	0	-0.87498	16.6594	1	-0.49417	9.43226	1	0.545724	10.544	1	0.442854	8.2883	1	0.358155	6.34048	1	0.07454	0.669209	0	0.062296	0.526159	0	0.38081	6.86624	1	0.10287	1.0489	0	0.283614	4.61531	1	-1.03989	19.1552	1	-0.0847	0.797669	0	-0.01224	0.077421	0	-0.94295	17.7276	1
NT01ZM0285	ZMO0276		OstA-like protein	13	0.010293	0.063412	0	-0.92549	13.906	1	-0.61645	9.04424	1	0.537988	7.67538	1	0.45411	6.17601	1	0.401095	5.22439	1	-0.16753	1.46416	1	0.027578	0.142759	0	0.309044	5.74621	1	0.083878	0.871807	0	0.568623	11.9108	1	-1.15443	21.8246	1	-0.05301	0.468917	0	0.195105	2.99115	1	-1.29652	23.6076	1
NT01ZM0286	ZMO0277		conserved hypothetical protein	13	0.002106	0.012218	0	-1.03674	14.8427	1	-0.59635	8.25596	1	0.806672	11.6107	1	0.388942	4.71338	1	0.3762	4.49795	1	-0.28023	2.93794	1	-0.13771	1.03534	0	0.440391	8.00319	1	0.41773	7.49691	1	0.656427	12.495	1	-1.40302	23.3337	1	-0.01274	0.078823	0	0.142514	1.62855	1	-1.53279	24.7074	1
NT01ZM0287	ZMO0278		3'-5' exonuclease	7	-0.00918	0.091679	0	-0.46182	8.44506	1	-0.44394	8.05088	1	0.363739	6.25008	1	0.212006	2.91828	1	0.322935	5.32695	1	-0.50459	9.37265	1	-0.26156	3.96288	1	0.017879	0.12771	0	0.151732	2.07286	1	0.827528	16.9629	1	-0.80768	16.619	1	0.110929	1.307	0	0.243029	4.13703	1	-1.16164	21.9763	1
NT01ZM0288	ZMO0279		cold-shock DNA-binding protein family protein	6	-0.69049	19.9711	1	0.212683	3.37766	1	0.174813	2.53072	1	-0.91978	18.3833	1	-0.7647	15.755	1	-0.90232	18.1045	1	-0.82895	16.887	1	-1.15256	21.7491	1	-0.03787	0.372001	0	-0.15508	2.68236	1	-0.07337	0.899021	0	1.09459	23.3982	1	-0.13762	2.24719	1	-0.32361	7.46996	1	1.55582	28.9315	1
NT01ZM0290	ZMO0281		transcriptional regulator, TetR family	6	0.55916	16.1134	1	-0.0314	0.175297	0	0.114119	0.905406	0	1.36928	20.1599	1	0.850027	13.4441	1	0.879747	13.8944	1	0.116102	0.927664	0	0.019016	0.099729	0	0.145517	1.33617	0	0.519249	8.09017	1	0.763645	12.4374	1	-1.25516	19.289	1	0.029721	0.170021	0	-0.09709	0.752019	0	-1.18779	18.4787	1
NT01ZM0291	ZMO0282		efflux transporter, RND family, MFP subunit	9	0.17114	6.46359	1	-0.1583	2.152	1	-0.31889	5.88608	1	0.262862	4.51283	1	0.521902	10.7226	1	0.413147	8.19435	1	0.24435	4.06834	1	0.166853	2.32671	1	-0.16058	2.19815	1	-0.25904	4.42049	1	0.168797	2.36703	1	-0.58175	12.0267	1	-0.10875	1.23878	0	-0.0775	0.766435	0	-0.3955	7.76764	1
NT01ZM0292	ZMO0283		putative acriflavine resistance protein B	9	0.241026	1.69799	1	0.059503	0.238562	0	0.08955	0.39482	0	0.417452	3.47647	1	0.206367	1.23173	0	0.31347	2.2792	1	0.152028	0.798208	0	0.173677	0.962081	0	0.030047	0.316122	0	0.211085	4.84683	1	0.161442	3.30258	1	-0.3279	8.5906	1	0.107103	1.80035	1	0.021649	0.212797	0	-0.45665	12.378	1
NT01ZM0295	ZMO0285		RND efflux system, outer membrane lipoprotein, NodT family	9	-0.46549	4.30935	1	0.579889	4.75319	1	0.230421	1.23267	0	-1.28369	12.4911	1	-0.90659	8.51309	1	-0.86351	8.02626	1	-0.19939	1.00157	0	-0.29465	1.76719	1	-0.34947	4.91797	1	-0.3771	5.46031	1	-0.66412	10.9294	1	1.51411	22.3511	1	0.043079	0.268486	0	-0.09526	0.748669	0	1.56629	22.8711	1
NT01ZM0296	ZMO0286		outer membrane protein	13	-1.99289	19.0269	1	0.854007	7.00573	1	0.341205	1.9	1	-3.60928	26.0822	1	-3.06349	23.5224	1	-3.23072	24.3472	1	-1.83046	15.905	1	-1.98556	17.0499	1	-0.5128	7.6901	1	-0.54579	8.29991	1	-1.40026	20.4903	1	3.95049	36.9265	1	-0.16723	1.57035	1	-0.1551	1.40621	0	4.27281	38.2061	1
NT01ZM0297	ZMO0287	12_2	secretion protein HlyD	9	-0.09825	0.693762	0	0.60542	6.37797	1	0.197535	1.26846	0	-0.69269	7.57678	1	-0.33404	2.75338	1	-0.20337	1.3233	0	0.095391	0.464977	0	-0.10235	0.509789	0	-0.40789	5.561	1	-0.35864	4.65681	1	-0.29876	3.58742	1	0.890222	13.7761	1	0.130673	1.06536	0	-0.19774	1.95154	1	0.957287	14.7446	1
NT01ZM0299	ZMO0290	12_2	conserved hypothetical protein	13	-0.08084	0.864005	0	0.449444	7.48854	1	0.36725	5.76044	1	-0.35978	5.60295	1	-0.45783	7.66309	1	-0.51633	8.86365	1	0.03351	0.215129	0	0.103296	0.919027	0	-0.08219	1.18838	0	0.098054	1.53682	1	-0.54984	14.5447	1	0.727027	18.4715	1	-0.0585	0.735423	0	0.069787	0.940597	0	0.715738	18.2434	1
NT01ZM0300	ZMO0291		prolipoprotein diacylglyceryl transferase	9	0.139367	1.79266	1	0.225124	1.9812	1	0.48191	5.92584	1	0.287516	2.84682	1	0.413275	4.80397	1	0.452138	5.43751	1	-0.28757	2.84763	1	-0.40731	4.70736	1	0.256786	2.98355	1	-0.12576	1.04577	0	0.73971	11.7466	1	0.194394	1.97565	1	0.038863	0.226237	0	-0.11974	0.975236	0	0.275268	3.30376	1
NT01ZM0302	ZMO0293		sugar transporter	4	0.420811	4.01421	1	0.417357	2.84264	1	0.07806	0.280575	0	0.771638	6.73217	1	0.721369	6.16468	1	0.840878	7.50907	1	-0.0883	0.326529	0	-0.34663	2.15902	1	-0.3393	3.54319	1	0.050269	0.253836	0	0.92918	12.5781	1	-0.69358	9.16222	1	0.119509	0.77605	0	-0.25833	2.37195	1	-0.55476	6.97381	1
NT01ZM0304	ZMO0296		CMP/dCMP deaminase, zinc-binding	16	-0.11053	0.641291	0	-0.72209	6.49541	1	-0.89464	8.49466	1	0.072693	0.269719	0	0.305835	1.89931	1	0.304887	1.8906	1	-0.07944	0.300588	0	-0.09759	0.388709	0	-0.17255	1.29412	0	-0.23314	2.01504	1	0.384326	4.19468	1	-0.96734	12.9968	1	-0.00095	0.003829	0	-0.01815	0.079309	0	-0.94823	12.7423	1
NT01ZM0305	ZMO0297		conserved hypothetical protein	13	-0.20632	1.6813	1	-0.34695	2.86172	1	-0.38215	3.29819	1	0.688976	7.41618	1	-0.07005	0.3099	0	-0.14562	0.8085	0	-0.93037	10.5584	1	-1.02168	11.67	1	-0.0352	0.247122	0	0.759028	14.289	1	0.784744	14.7365	1	-1.07113	19.1466	1	-0.07557	0.654441	0	-0.09131	0.849296	0	-0.90424	16.6979	1
NT01ZM0306	ZMO0298		conserved hypothetical protein	13	0.387291	8.54398	1	0.081149	0.658008	0	0.300495	4.36491	1	-0.31638	4.6934	1	0.492159	8.3706	1	0.520152	8.93992	1	1.21521	20.0221	1	1.26425	20.6147	1	0.219346	4.34995	1	-0.80854	18.6168	1	-0.69506	16.4448	1	0.616879	14.7971	1	0.027992	0.251896	0	0.04904	0.509601	0	0.539847	13.0373	1
NT01ZM0307	ZMO0299		Phosphoribosylamine--glycine ligase	16	0.07845	0.626783	0	-0.43335	4.82506	1	-0.03343	0.152431	0	0.174272	1.27403	0	0.367895	3.82492	1	0.465018	5.31867	1	-0.17296	1.26012	0	0.107857	0.648915	0	0.399914	6.186	1	-0.19362	2.19187	1	0.637976	10.8605	1	-0.20771	2.43249	1	0.097123	0.80643	0	0.280816	3.78672	1	-0.58564	9.88116	1
NT01ZM0308	ZMO0300		Exodeoxyribonuclease VII	2	0.047222	1.43566	1	-0.44674	11.76	1	-0.24702	5.78455	1	0.655842	16.8592	1	0.306769	7.65604	1	0.390049	10.1614	1	-0.48203	12.7071	1	-0.41026	10.7422	1	0.199715	4.31088	1	0.349073	8.94953	1	0.872079	21.0427	1	-0.90287	21.5683	1	0.08328	1.19559	0	0.071768	0.966314	0	-1.05791	24.0038	1
NT01ZM0309	ZMO0301		plasmolipin	13	-0.13629	1.12423	0	-0.22142	1.3834	0	-0.55975	5.33706	1	0.478614	4.29003	1	0.088746	0.395031	0	-0.04237	0.162118	0	-0.72475	7.48904	1	-0.76	7.94286	1	-0.33833	3.50961	1	0.389868	4.30316	1	0.68238	8.95086	1	-1.03836	13.9668	1	-0.13111	0.878505	0	-0.03525	0.166512	0	-0.872	11.7433	1
NT01ZM0310	ZMO0302		Uncharacterized protein related to arylsulfate sulfotransferase involved in siderophore biosynthesis-like	11	-0.10346	1.12793	0	-0.23928	2.51038	1	-0.27161	3.02708	1	0.253672	2.73696	1	-0.07578	0.490573	0	-0.07312	0.468223	0	-0.29576	3.42908	1	-0.35512	4.45926	1	-0.03233	0.234698	0	0.329456	5.76527	1	0.222636	3.31696	1	-0.52528	10.2434	1	0.002661	0.015996	0	-0.05936	0.50163	0	-0.46858	8.99153	1
NT01ZM0311	ZMO0303		Ferrochelatase	12	0.100729	0.452353	0	-0.22568	1.08035	0	-0.55643	4.05623	1	0.438197	2.86474	1	0.691933	5.49974	1	0.496906	3.44477	1	-0.08035	0.275663	0	-0.3065	1.68722	1	-0.33075	3.83416	1	-0.25374	2.60081	1	0.577261	8.09962	1	-0.99463	14.5097	1	-0.19503	1.76072	1	-0.22615	2.19273	1	-0.57345	8.03441	1
NT01ZM0313	ZMO0305		conserved hypothetical protein	13	1.04303	24.7058	1	0.182446	2.20322	1	0.054915	0.409905	0	1.48504	23.5495	1	1.70823	25.7333	1	1.69789	25.6379	1	0.765909	13.9324	1	0.806757	14.6256	1	-0.12753	1.57896	1	-0.22319	3.60604	1	0.93198	18.5285	1	-1.43012	25.0316	1	-0.01034	0.069359	0	0.040848	0.333705	0	-1.46063	25.3622	1
NT01ZM0314	ZMO0306		glycosyl transferase, group 1	9	0.403964	13.6975	1	-0.17315	2.01662	1	-0.2038	2.56813	1	0.21797	2.8365	1	0.810884	14.5955	1	0.797026	14.3642	1	0.780635	14.0874	1	0.774007	13.9744	1	-0.03065	0.204741	0	-0.59291	10.9265	1	0.016391	0.100699	0	-0.42177	7.33582	1	-0.01386	0.083838	0	-0.00663	0.038354	0	-0.40128	6.88585	1
NT01ZM0315	ZMO0307		Capsule polysaccharide export protein-like	9	0.539228	21.6181	1	0.602611	13.0223	1	0.491229	10.5611	1	1.36956	25.419	1	0.515664	11.6886	1	0.542447	12.3046	1	-0.40414	8.95171	1	-0.35771	7.7384	1	-0.11138	1.49065	1	0.853901	18.3873	1	0.946587	19.8768	1	-0.87834	18.1099	1	0.026783	0.224791	0	0.04643	0.443908	0	-0.95155	19.2598	1
NT01ZM0317	ZMO0309		oxidoreductase NAD(P)-binding subunit	9	-1.81671	20.1706	1	0.295224	1.44015	1	0.040754	0.11571	0	-3.65332	25.5927	1	-2.84101	21.7014	1	-2.67337	20.7807	1	-0.72532	5.32947	1	-1.23535	10.3349	1	-0.25447	1.5614	1	-0.81232	8.04127	1	-1.94805	19.0986	1	3.69408	28.9947	1	0.167633	0.856575	0	-0.51003	4.33318	1	4.03647	30.4142	1
NT01ZM0318	ZMO0311		Pyrroline-5-carboxylate reductase	10	-0.43067	12.3268	1	0.163271	2.00944	1	-0.04439	0.333404	0	-1.36235	22.9747	1	-0.55217	10.4825	1	-0.6949	13.3005	1	0.379663	6.69063	1	0.171285	2.15749	1	-0.20766	3.58964	1	-0.81018	17.4983	1	-1.07456	21.6829	1	1.31796	24.8327	1	-0.14273	2.06508	1	-0.20838	3.60756	1	1.66906	28.5625	1
NT01ZM0319	ZMO0312		Hippurate hydrolase	11	-0.04419	0.710244	0	-0.16871	1.79298	1	-0.11609	1.04009	0	-0.86591	14.7612	1	-0.12879	1.20736	0	0.03639	0.229068	0	0.906766	15.3896	1	0.821458	14.0555	1	0.05262	0.359543	0	-0.73713	12.6512	1	-0.87038	14.8308	1	0.749826	12.8683	1	0.165175	1.73777	1	-0.08531	0.676678	0	0.66996	11.4694	1
NT01ZM0320	ZMO0313		conserved hypothetical protein	13	-0.20338	2.86967	1	0.085672	0.426053	0	-0.28386	2.29477	1	-1.09467	13.1823	1	-0.37307	3.4332	1	-0.2308	1.68885	1	0.427848	4.18306	1	0.426268	4.16104	1	-0.36953	3.88442	1	-0.7216	9.35362	1	-0.65865	8.39977	1	0.810805	10.6604	1	0.142266	0.960863	0	-0.00158	0.006316	0	0.67012	8.57535	1
NT01ZM0321	ZMO0314		cardiolipin synthetase 2	5	-0.12002	1.57192	1	-0.21447	1.96858	1	0.024858	0.120593	0	0.12289	0.877704	0	0.077992	0.474392	0	0.201655	1.79694	1	-0.47896	6.2327	1	-0.59014	8.12348	1	0.239326	2.81869	1	0.044898	0.279654	0	0.680616	11.127	1	-0.09803	0.770568	0	0.123663	1.06849	0	-0.11118	0.918625	0	-0.11052	0.91089	0
NT01ZM0322	ZMO0315		hypothetical protein	13	-0.88266	14.4123	1	-0.05753	0.288567	0	-0.08444	0.468068	0	-1.25179	16.1633	1	-1.04824	13.7539	1	-0.99394	13.0628	1	-1.12447	14.6888	1	-1.22737	15.8886	1	-0.02691	0.181378	0	-0.20355	2.75939	1	0.130524	1.43049	1	1.16735	20.5247	1	0.054301	0.426629	0	-0.1029	1.01462	0	1.21595	21.1395	1
NT01ZM0324	ZMO0318		short-chain dehydrogenase/reductase SDR	9	-1.14128	25.0704	1	1.27038	21.1691	1	0.633534	11.535	1	-2.03001	28.475	1	-1.83401	26.8631	1	-2.15106	29.3997	1	-1.15196	19.7015	1	-1.65445	25.2412	1	-0.63685	14.0033	1	-0.196	3.24238	1	-0.9991	20.4019	1	2.66355	35.9084	1	-0.31704	6.35638	1	-0.50249	11.0269	1	3.48308	40.2874	1
NT01ZM0325	ZMO0319		WGR domain-containing protein	11	-1.4313	23.9294	1	0.787309	7.76231	1	0.474407	3.9219	1	-2.31516	21.7244	1	-2.26827	21.4135	1	-2.564	23.2895	1	-1.48563	15.2727	1	-1.63333	16.5911	1	-0.3129	2.20882	1	-0.04689	0.176255	0	-1.07837	11.457	1	2.78957	24.9919	1	-0.29572	2.03132	1	-0.1477	0.746728	0	3.23299	27.3151	1
NT01ZM0327	ZMO0321		dihydrofolate reductase	12	0.098928	1.82616	1	0.252093	2.61536	1	-0.13992	1.10093	0	0.475633	6.42343	1	0.357655	4.35098	1	0.320388	3.71673	1	-0.6344	9.17448	1	-0.6524	9.47596	1	-0.39201	4.94826	1	0.117978	0.864426	0	0.954783	14.1008	1	-0.61555	8.8562	1	-0.03727	0.198079	0	-0.01801	0.087393	0	-0.56028	7.90777	1
NT01ZM0328	ZMO0322		FMN adenylyltransferase / riboflavin kinase	12	0.015328	0.150086	0	-0.65814	12.1699	1	-0.61853	11.4104	1	0.57064	10.4615	1	0.126917	1.31784	0	0.242116	3.41585	1	-0.17781	2.16608	1	-0.09331	0.849268	0	0.039603	0.327402	0	0.443724	9.16157	1	0.419928	8.58547	1	-1.18917	22.4159	1	0.115199	1.39175	0	0.084505	0.89224	0	-1.38888	24.8184	1
NT01ZM0329	ZMO0323		isoleucyl-tRNA synthetase	7	0.22139	7.4544	1	-0.48116	8.25802	1	-0.2908	4.23416	1	0.699814	12.5104	1	0.200742	2.46487	1	0.266405	3.73427	1	0.362883	5.75522	1	0.400502	6.55763	1	0.190365	2.27827	1	0.499072	8.6284	1	-0.09648	0.848353	0	-0.99061	17.2012	1	0.065663	0.503557	0	0.03762	0.250273	0	-1.09389	18.6356	1
NT01ZM0330	ZMO0324		lipoprotein signal peptidase	9	0.279895	6.6152	1	-0.5701	11.9438	1	-0.02309	0.170062	0	1.11224	21.2604	1	0.336308	6.42904	1	0.375887	7.4146	1	0.174319	2.53294	1	0.201559	3.13802	1	0.547013	16.7123	1	0.775931	21.8661	1	0.201568	5.53794	1	-1.13533	27.8034	1	0.03958	0.540174	0	0.027239	0.33429	0	-1.20215	28.7138	1
NT01ZM0331	ZMO0325		conserved hypothetical protein	13	-0.32475	7.30887	1	-0.21494	2.82073	1	-0.25969	3.71963	1	-0.35528	5.76787	1	-0.34213	5.48123	1	-0.20017	2.53884	1	-0.48326	8.53223	1	-0.5286	9.47758	1	-0.04475	0.459854	0	-0.01315	0.107305	0	0.283088	6.27971	1	0.095589	1.3106	0	0.14196	2.34854	1	-0.04534	0.467713	0	-0.00103	0.007633	0
NT01ZM0332	ZMO0326		PreQ(1) synthase	11	-0.45517	6.54672	1	-0.11814	0.574428	0	-0.09087	0.40777	0	-0.57451	5.53873	1	-0.36817	2.93771	1	-0.59054	5.74854	1	-0.4018	3.33961	1	-0.53747	5.05584	1	0.027263	0.122384	0	-0.20633	1.65379	1	-0.18874	1.45075	1	0.483635	5.68134	1	-0.22237	1.84719	1	-0.13567	0.902464	0	0.84168	11.1354	1
NT01ZM0333	ZMO0327		Cystathionine beta-lyase/cystathionine gamma-synthase-like	10	0.167957	1.74749	1	-0.23523	1.76112	1	0.028348	0.115823	0	0.222865	1.62618	1	0.428169	4.24357	1	0.370741	3.44868	1	0.229602	1.69919	1	0.313456	2.69511	1	0.263582	2.87968	1	-0.2053	1.98866	1	0.141139	1.14826	0	-0.19452	1.83584	1	-0.05743	0.342409	0	0.083855	0.557763	0	-0.22094	2.21751	1
NT01ZM0334	ZMO0328		elongation factor P	7	-0.1269	1.03161	0	-0.39172	3.75697	1	-0.45004	4.57911	1	-0.01926	0.076209	0	-0.0961	0.503205	0	-0.09605	0.502889	0	0.04693	0.206864	0	-0.00057	0.002071	0	-0.05832	0.403687	0	0.076841	0.578681	0	-0.14298	1.38232	0	-0.43079	6.73585	1	4.6e-05	0.000234	0	-0.04749	0.311972	0	-0.38334	5.7756	1
NT01ZM0335	ZMO0329		inositol-phosphate phosphatase	4	0.072083	0.806826	0	-0.48322	6.68433	1	-0.38274	4.88567	1	0.305356	3.54171	1	0.181905	1.6485	1	0.34104	4.15276	1	-0.09015	0.609708	0	0.125154	0.95913	0	0.10048	0.84835	0	0.12345	1.13613	0	0.431191	6.84524	1	-0.68809	11.7958	1	0.159134	1.64515	1	0.215306	2.5746	1	-1.06253	17.6234	1
NT01ZM0338	ZMO0331		conserved hypothetical protein	13	0.189747	8.34016	1	0.483235	10.9873	1	0.494259	11.2554	1	0.418834	9.36916	1	0.306407	6.36978	1	0.206333	3.68085	1	-0.19873	3.48557	1	-0.34941	7.53629	1	0.011025	0.082129	0	0.112427	1.50343	1	0.405059	9.01205	1	0.075425	0.847626	0	-0.10007	1.26849	0	-0.15069	2.31857	1	0.326186	6.90806	1
NT01ZM0339	ZMO0332		Thiamine-phosphate diphosphorylase	12	-0.21574	2.61273	1	0.054362	0.28158	0	-0.0973	0.592401	0	-0.84244	11.4585	1	-0.26995	2.55959	1	-0.26124	2.43807	1	0.182962	1.4401	1	0.186369	1.47955	1	-0.15166	1.80635	1	-0.57249	10.9245	1	-0.4442	8.16642	1	0.74514	14.2418	1	0.008717	0.053012	0	0.003407	0.020018	0	0.733016	14.0238	1
NT01ZM0341	ZMO0335		ATPase MipZ	9	0.542554	6.12111	1	0.036795	0.143931	0	0.162389	0.933681	0	0.518012	5.04518	1	0.623011	6.46741	1	0.784212	8.62281	1	0.693883	7.42417	1	0.831198	9.23326	1	0.125594	1.84588	1	-0.105	1.41799	0	0.090329	1.13979	0	-0.35562	7.97771	1	0.161201	2.67246	1	0.137315	2.1069	1	-0.65414	15.2278	1
NT01ZM0342	ZMO0336		hypothetical protein	13	0.16214	1.04771	0	0.08064	0.347313	0	-0.07385	0.311314	0	0.179275	1.011	0	0.475883	4.21777	1	0.500878	4.53479	1	-0.15842	0.849162	0	-0.11223	0.53134	0	-0.15449	1.97792	1	-0.29661	5.10433	1	0.659301	13.1979	1	-0.25312	4.08471	1	0.024995	0.17672	0	0.04619	0.370584	0	-0.32431	5.76423	1
NT01ZM0345	ZMO0339		Phosphomannomutase	4	-0.24466	2.63701	1	0.2355	1.65529	1	0.141221	0.794124	0	-1.41676	16.2024	1	-0.85811	9.8433	1	-0.54984	5.65611	1	0.656787	7.14013	1	0.752465	8.44635	1	-0.09428	0.67395	0	-0.55866	8.31408	1	-1.20663	17.9711	1	1.55799	21.7732	1	0.308269	3.74627	1	0.095678	0.687623	0	1.15404	17.3295	1
NT01ZM0347	ZMO0341		short-chain dehydrogenase/reductase SDR	9	-1.09057	17.8638	1	0.482509	5.38221	1	0.276668	2.41571	1	-2.01201	22.7689	1	-1.64505	19.7219	1	-1.86747	21.6292	1	-0.96136	12.2989	1	-0.9653	12.3502	1	-0.20584	2.33839	1	-0.36697	5.38269	1	-0.90612	15.1086	1	2.28868	29.0939	1	-0.22243	2.62304	1	-0.00395	0.02034	0	2.51506	30.6051	1
NT01ZM0348	ZMO0342		aminotransferase	10	0.485139	4.18987	1	-0.20674	0.842306	0	0.020652	0.054405	0	-0.00481	0.01211	0	0.427007	2.41966	1	0.730747	5.25265	1	0.917908	7.10311	1	1.42136	11.7814	1	0.227392	1.5416	1	-0.43181	3.9627	1	-0.18716	1.16099	0	0.025458	0.09666	0	0.30374	2.36605	1	0.503448	4.92237	1	-0.78173	8.70066	1
NT01ZM0349	ZMO0343		Para-aminobenzoate synthase, component I	10	0.39441	5.31135	1	-0.36468	2.93702	1	-0.57442	5.60824	1	0.553993	5.3388	1	0.606495	6.03215	1	0.560192	5.42049	1	0.854592	9.2521	1	0.82814	8.91867	1	-0.20974	1.77598	1	-0.0525	0.271838	0	-0.2944	2.93465	1	-1.12841	15.3148	1	-0.0463	0.233696	0	-0.02645	0.122616	0	-1.05566	14.4114	1
NT01ZM0350	ZMO0344		peptidase U62, modulator of DNA gyrase	11	0.246815	9.55674	1	0.111927	1.20562	0	0.126429	1.43945	1	0.623782	12.3033	1	0.371896	6.76826	1	0.280867	4.63336	1	-0.14367	1.73736	1	-0.02932	0.209155	0	0.014501	0.094307	0	0.251886	3.96972	1	0.42454	7.99411	1	-0.49735	9.63908	1	-0.09103	0.897776	0	0.114357	1.24368	0	-0.52068	10.1501	1
NT01ZM0351	ZMO0345		endonuclease/exonuclease/phosphatase	11	0.189237	7.08325	1	-0.12476	1.44939	1	-0.17672	2.4251	1	0.420699	8.08133	1	0.251757	4.07025	1	0.257132	4.19485	1	0.305041	5.32601	1	0.203879	2.99572	1	-0.05196	0.432157	0	0.168942	2.26846	1	-0.04791	0.389568	0	-0.59742	11.9903	1	0.005376	0.033547	0	-0.10116	1.06972	0	-0.50163	9.93313	1
NT01ZM0352	ZMO0346		ammonium transporter	9	0.187705	1.97555	1	-0.35926	4.17965	1	0.017345	0.08099	0	0.549824	7.41722	1	0.728814	10.3464	1	0.562862	7.63751	1	0.11564	0.803084	0	-0.00261	0.011342	0	0.376601	9.29748	1	-0.17899	3.46052	1	0.447222	11.251	1	-0.53248	13.4311	1	-0.16595	3.09821	1	-0.11825	1.87605	1	-0.24828	5.49428	1
NT01ZM0353	ZMO0347		RNA-binding protein Hfq	11	-0.08369	0.27162	0	-0.29673	1.2556	0	-0.35824	1.65411	1	-0.23397	0.894078	0	0.039862	0.101188	0	-0.05854	0.155583	0	0.348973	1.59145	1	0.254499	1.00702	0	-0.06151	0.354882	0	-0.27383	2.87153	1	-0.40752	5.08234	1	-0.12427	0.904812	0	-0.09841	0.655284	0	-0.09447	0.620134	0	0.068605	0.407511	0
NT01ZM0354	ZMO0348		GTP-binding protein, HSR1-related	11	-0.17881	1.05826	0	-0.34934	2.38054	1	-0.24107	1.37646	0	-0.04386	0.152439	0	-0.24346	1.39644	0	-0.23307	1.31039	0	-0.07986	0.309784	0	-0.08897	0.354366	0	0.108272	1.09164	0	0.199603	2.68209	1	-0.15321	1.81212	1	-0.19721	2.63471	1	0.010393	0.063343	0	-0.00911	0.05509	0	-0.19849	2.66006	1
NT01ZM0355	ZMO0349		conserved hypothetical protein	13	-0.01099	0.041602	0	-0.17152	0.975638	0	-0.14059	0.738896	0	0.466733	4.21622	1	0.062439	0.259655	0	-0.07716	0.336637	0	-0.23412	1.52978	1	-0.262	1.80586	1	0.030931	0.28719	0	0.404294	9.6788	1	0.156958	2.70682	1	-0.60732	14.6983	1	-0.1396	2.27519	1	-0.02788	0.253202	0	-0.43985	10.632	1
NT01ZM0356	ZMO0350		putative ParB-like nuclease	13	0.58746	18.7499	1	0.399094	6.00268	1	0.376853	5.55767	1	0.635748	10.5793	1	0.508158	8.16779	1	0.468984	7.39707	1	0.90616	15.0676	1	0.846014	14.143	1	-0.02224	0.126501	0	0.12759	1.15256	0	-0.43718	6.76443	1	-0.2589	3.26548	1	-0.03917	0.243414	0	-0.06015	0.413816	0	-0.15957	1.59681	1
NT01ZM0357	ZMO0351		putative DNA helicase	2	-0.0131	0.092204	0	-0.44809	5.64004	1	-0.55187	7.40163	1	0.527334	6.98719	1	-0.05353	0.291894	0	-0.06973	0.406292	0	-0.07711	0.462455	0	-0.06193	0.349641	0	-0.10379	0.845338	0	0.580863	9.43324	1	0.007376	0.038171	0	-1.07921	17.3456	1	-0.01621	0.088044	0	0.015182	0.08203	0	-1.07819	17.332	1
NT01ZM0358	ZMO0352		hypothetical protein	13	-0.20258	1.25611	0	-0.30875	1.9016	1	-0.49326	3.79191	1	-0.46955	3.53083	1	-0.04003	0.133174	0	-0.38671	2.65528	1	0.473354	3.57246	1	0.354668	2.33585	1	-0.18452	2.0463	1	-0.42952	6.80667	1	-0.86006	14.6647	1	-0.02372	0.139453	0	-0.34669	5.11343	1	-0.11869	1.07295	0	0.441656	7.05394	1
NT01ZM0359	ZMO0353		pyrophosphorylase	5	0.041536	0.221908	0	0.271359	2.38157	1	0.126419	0.786574	0	-0.50979	5.87464	1	0.015453	0.063976	0	-0.13463	0.858655	0	0.675927	8.41155	1	0.539209	6.32833	1	-0.14494	2.32606	1	-0.52524	12.5062	1	-0.81056	18.4434	1	0.636209	15.0211	1	-0.15009	2.44959	1	-0.13672	2.13298	1	0.923013	20.3657	1
NT01ZM0360	ZMO0354		DNA mismatch repair protein MutL	2	0.087583	1.19798	0	0.02814	0.188449	0	-0.1418	1.58739	1	-0.00566	0.03303	0	0.350749	5.88339	1	0.236491	3.37988	1	0.268297	4.05621	1	0.091358	0.843507	0	-0.16994	3.08392	1	-0.35641	8.44096	1	-0.03181	0.300481	0	-0.13614	2.2217	1	-0.11426	1.71368	1	-0.17694	3.27191	1	0.155056	2.69419	1
NT01ZM0361	ZMO0355		cell shape determining protein MreB	9	-0.04574	0.670574	0	-0.28618	3.49499	1	0.088844	0.644473	0	0.059629	0.38226	0	-0.12733	1.06402	0	0.231209	2.55413	1	-0.32974	4.28485	1	-0.18762	1.87362	1	0.375027	5.13066	1	0.186957	1.86389	1	0.560945	8.62403	1	0.029214	0.162124	0	0.358537	4.82071	1	0.142121	1.24647	0	-0.47144	6.95672	1
NT01ZM0362	ZMO0356		rod shape-determining protein MreC	9	-0.1722	4.43898	1	-0.33258	4.2244	1	0.075705	0.507825	0	0.232184	2.50032	1	-0.22877	2.44603	1	-0.13931	1.17884	0	-0.52678	7.81342	1	-0.44911	6.37748	1	0.408285	5.61728	1	0.460956	6.59784	1	0.387475	5.23089	1	-0.15648	1.39562	0	0.089463	0.63441	0	0.077672	0.525277	0	-0.32361	4.06287	1
NT01ZM0363	ZMO0357		conserved hypothetical protein	13	0.196965	8.93886	1	0.061885	0.664138	0	-0.04742	0.46621	0	0.474851	11.0276	1	0.054127	0.554725	0	0.068343	0.760892	0	0.149412	2.36167	1	0.18278	3.18043	1	-0.10931	1.48754	1	0.420724	9.64605	1	-0.08107	0.96626	0	-0.52227	12.183	1	0.014216	0.110995	0	0.033367	0.299045	0	-0.56986	13.2898	1
NT01ZM0364	ZMO0359		Peptidoglycan glycosyltransferase	9	0.084299	3.59272	1	-0.34447	9.87879	1	-0.37384	10.8137	1	0.380166	11.0111	1	0.244343	6.5008	1	0.285312	7.91152	1	-0.05496	0.764066	0	0.016191	0.164851	0	-0.02937	0.344278	0	0.135823	2.93122	1	0.340269	9.96959	1	-0.754	20.6511	1	0.040969	0.528102	0	0.071148	1.13196	0	-0.86612	22.7596	1
NT01ZM0365	ZMO0360		rod shape-determining protein RodA	9	0.287745	6.87136	1	0.478517	6.60888	1	0.135341	1.07371	0	0.669355	9.93295	1	0.354664	4.39678	1	0.397923	5.16308	1	-0.36102	4.50836	1	-0.39481	5.1076	1	-0.34318	4.59523	1	0.314691	4.06388	1	0.758938	12.1771	1	-0.53401	8.22287	1	0.043258	0.260088	0	-0.0338	0.194037	0	-0.54347	8.39906	1
NT01ZM0366	ZMO0361		hypothetical protein	13	0.26303	2.99256	1	0.005474	0.019968	0	-0.10987	0.581571	0	0.63776	7.07679	1	0.560005	5.97356	1	0.550178	5.83387	1	-0.15136	0.902723	0	-0.14129	0.819804	0	-0.11535	0.935874	0	0.077755	0.54525	0	0.701537	11.2066	1	-0.74763	11.9788	1	-0.00983	0.049785	0	0.010067	0.051065	0	-0.74787	11.9827	1
NT01ZM0367	ZMO0362		excinuclease ABC subunit B	2	0.241951	4.05018	1	-0.17393	1.35695	0	0.062813	0.340679	0	0.26197	2.4845	1	0.394872	4.51322	1	0.317976	3.30557	1	0.651226	8.68242	1	0.561787	7.24349	1	0.236742	2.64541	1	-0.1329	1.13155	0	-0.33325	4.35019	1	-0.19916	2.04718	1	-0.0769	0.531284	0	-0.08944	0.650395	0	-0.03282	0.18546	0
NT01ZM0368	ZMO0363		tRNA-guanine transglycosylase	7	-0.12244	1.79052	1	-0.36254	4.75053	1	-0.01882	0.096742	0	0.095122	0.686681	0	0.015082	0.076057	0	0.013128	0.065544	0	-0.34228	4.38142	1	-0.23548	2.54158	1	0.34372	5.35847	1	0.08004	0.657265	0	0.355408	5.60762	1	-0.11394	1.07592	0	-0.00195	0.0106	0	0.106803	0.981113	0	-0.21879	2.80622	1
NT01ZM0369	ZMO0364		DNA ligase (NAD(+))	2	0.196033	3.9537	1	-0.1899	2.2916	1	-0.44928	7.65196	1	0.834041	14.8924	1	0.661464	11.8887	1	0.500715	8.72821	1	-0.43947	7.44399	1	-0.36073	5.75856	1	-0.25938	4.88403	1	0.172576	2.71235	1	0.940182	19.5844	1	-1.28332	24.3237	1	-0.16075	2.4417	1	0.078741	0.863511	0	-1.20131	23.2999	1
NT01ZM0370	ZMO0366	13_4	D-xylose-proton symporter	11	0.774625	25.3322	1	-0.04208	0.488953	0	-0.08481	1.28991	0	0.85109	21.191	1	0.950902	22.8835	1	1.15768	25.9468	1	1.01183	23.8429	1	1.1318	25.5916	1	-0.04273	0.640228	0	-0.09981	2.15987	1	0.145852	3.77367	1	-0.9359	25.546	1	0.206781	6.13003	1	0.119972	2.83656	1	-1.26266	30.3035	1
NT01ZM0371	ZMO0367	13_4	Glucose-6-phosphate dehydrogenase	4	1.03992	31.3345	1	-0.19376	3.02832	1	-0.0167	0.119844	0	1.07289	20.9462	1	1.25066	23.2877	1	1.46383	25.7401	1	1.58828	27.0268	1	1.81673	29.1645	1	0.177063	2.65134	1	-0.17778	2.66715	1	-0.12445	1.57293	1	-1.08958	21.1795	1	0.213174	3.48244	1	0.228449	3.84938	1	-1.5312	26.4485	1
NT01ZM0372	ZMO0368	13_4	Phosphogluconate dehydratase	10	0.597769	14.5946	1	-0.32223	4.30717	1	-0.10084	0.795295	0	0.644609	10.4279	1	0.672849	10.9265	1	0.832804	13.5802	1	1.05378	16.7915	1	1.2359	19.0972	1	0.22139	3.10002	1	-0.02824	0.190761	0	-0.22098	3.09149	1	-0.74545	14.0696	1	0.159955	1.91617	1	0.182116	2.32287	1	-1.08752	19.394	1
NT01ZM0373	ZMO0369	13_4	Glucokinase	4	0.618649	24.4164	1	-0.1482	2.30503	1	-0.10458	1.37776	0	0.859796	18.8919	1	0.846449	18.6624	1	0.72703	16.4769	1	1.34235	25.6913	1	1.03597	21.6811	1	0.043617	0.414128	0	0.013347	0.102601	0	-0.61532	14.1901	1	-0.96438	20.5983	1	-0.11942	1.67406	1	-0.30639	6.47621	1	-0.53857	12.4648	1
NT01ZM0375	ZMO0371		aspartate racemase	9	-0.7317	10.6393	1	0.07598	0.315153	0	-0.02402	0.08387	0	-1.50716	15.8738	1	-0.86984	9.06355	1	-0.98872	10.4801	1	-0.68499	6.75453	1	-0.50689	4.49253	1	-0.1	0.609284	0	-0.63732	8.29683	1	-0.30373	3.01761	1	1.48314	19.0353	1	-0.11888	0.771394	0	0.178097	1.37156	0	1.42392	18.438	1
NT01ZM0376	ZMO0372		conserved hypothetical protein	13	0.023377	0.080151	0	0.154863	0.600267	0	0.008216	0.021814	0	0.275523	1.3475	0	0.265799	1.27887	0	0.555706	3.78613	1	-0.9767	8.08239	1	-0.89258	7.22689	1	-0.14665	0.990699	0	0.009724	0.039934	0	1.5324	19.0532	1	-0.26731	2.3848	1	0.289907	2.68948	1	0.084113	0.464977	0	-0.64133	8.04682	1
NT01ZM0377	ZMO0373		hypothetical protein	13	0.036874	0.232105	0	-0.14387	0.847399	0	-0.01226	0.046211	0	0.033209	0.135951	0	0.333543	2.88903	1	0.524424	5.51044	1	-0.37863	3.47893	1	-0.26627	2.06931	1	0.131613	0.979782	0	-0.30033	3.28383	1	0.903053	13.1045	1	-0.04546	0.244657	0	0.190881	1.6801	1	0.112361	0.784864	0	-0.34871	4.07603	1
NT01ZM0379	ZMO0374		Beta-fructofuranosidase	4	-0.17193	0.583929	0	-0.42192	1.30324	0	-2.28073	12.5948	1	-2.48874	13.719	1	-0.12771	0.265033	0	0.667474	2.56447	1	1.65952	8.90634	1	1.55545	8.24373	1	-1.85882	12.8728	1	-2.36103	16.0748	1	-0.99205	6.21265	1	0.208006	0.661925	0	0.795186	4.59384	1	-0.10407	0.272119	0	-0.48311	2.22154	1
NT01ZM0380	ZMO0375		Beta-fructofuranosidase	4	-1.29561	10.2647	1	-1.72227	10.4655	1	-2.15142	13.1854	1	-1.6134	9.7292	1	-0.95643	5.0144	1	-0.93813	4.8818	1	-0.77174	3.69949	1	-0.90864	4.6689	1	-0.42915	2.41752	1	-0.65697	4.49463	1	-0.16639	0.620451	0	-0.53802	3.37337	1	0.018301	0.047618	0	-0.13689	0.47901	0	-0.41942	2.3367	1
NT01ZM0382	ZMO0376		Endopeptidase La	9	0.649906	19.9005	1	0.266367	3.2907	1	0.235582	2.74695	1	1.00009	16.1088	1	0.763018	12.5057	1	0.562392	8.96746	1	0.727107	11.9057	1	0.77078	12.6334	1	-0.03078	0.178352	0	0.237069	2.7726	1	-0.16471	1.61696	1	-0.76451	12.5302	1	-0.20063	2.16507	1	0.043673	0.269852	0	-0.60755	9.8023	1
NT01ZM0383	ZMO0377		HhH-GPD	2	0.339612	2.57189	1	-0.27873	1.4162	0	-0.44063	2.78707	1	1.0735	9.28805	1	0.995156	8.49514	1	1.01589	8.70658	1	-0.45497	2.92187	1	-0.45222	2.89586	1	-0.1619	1.1484	0	0.078349	0.426588	0	1.47086	18.5151	1	-1.51414	18.9401	1	0.020733	0.089752	0	0.002752	0.011004	0	-1.53762	19.1667	1
NT01ZM0384	ZMO0378	14_6	hypothetical protein	13	-1.0703	19.3966	1	-0.19813	0.976618	0	-0.97981	9.20457	1	-1.97916	18.2459	1	-1.61533	15.3699	1	-1.53362	14.6633	1	-0.48179	3.59033	1	-0.5703	4.56954	1	-0.78167	6.98609	1	-0.36383	2.37521	1	-1.05183	9.98124	1	0.999352	9.41715	1	0.081712	0.302565	0	-0.08851	0.334007	0	1.00615	9.49073	1
NT01ZM0385	ZMO0379	14_6	putative phage terminase large subunit	11	-0.42122	1.48985	1	-0.38739	0.870659	0	-2.03318	8.97183	1	-0.50745	1.28026	0	-0.28342	0.567832	0	-0.17007	0.295604	0	-0.63265	1.76917	1	-0.61995	1.71696	1	-1.64579	9.56205	1	-0.22403	0.592051	0	0.462582	1.65129	1	-1.52573	8.75516	1	0.113351	0.249602	0	0.012699	0.023099	0	-1.65178	9.60182	1
NT01ZM0386	ZMO0380	14_6	hypothetical protein	13	-0.41007	1.83412	1	-0.47871	1.54899	1	-2.02504	11.0391	1	-0.74824	2.99931	1	-0.49306	1.61781	1	-0.27785	0.713408	0	-0.20356	0.470778	0	-0.13547	0.281902	0	-1.54633	11.3309	1	-0.25518	0.954665	0	-0.07429	0.195535	0	-1.2768	9.15842	1	0.215213	0.752432	0	0.068092	0.176698	0	-1.56011	11.4375	1
NT01ZM0387	ZMO0381	14_6	hypothetical protein	13	-0.29473	0.855697	0	-0.79295	2.63392	1	-2.49264	11.7819	1	-1.31689	5.45204	1	-0.23567	0.471053	0	0.649469	1.95906	1	0.139891	0.245622	0	0.281432	0.595505	0	-1.69969	11.6929	1	-1.08122	6.90338	1	0.509578	2.38652	1	-1.17575	7.67356	1	0.885143	5.29312	1	0.141542	0.396297	0	-2.20243	15.0459	1
NT01ZM0389	ZMO0383	14_6	hypothetical protein	13	-0.1862	0.491461	0	-0.9027	3.47841	1	-2.71878	13.6382	1	-1.34158	6.0567	1	-0.14364	0.272523	0	1.05865	4.37342	1	0.253856	0.561891	0	0.440833	1.21084	0	-1.81608	13.5161	1	-1.19794	8.63288	1	0.804791	5.17116	1	-1.3772	10.1387	1	1.20229	8.67021	1	0.186977	0.632587	0	-2.76647	19.4107	1
NT01ZM0390	ZMO0384	14_6	hypothetical protein	13	-0.1594	0.290106	0	-0.93662	2.81854	1	-2.87726	12.0626	1	-1.09797	3.55772	1	0.263593	0.465735	0	0.981059	3.01776	1	0.31959	0.600689	0	0.415941	0.862217	0	-1.94063	14.7591	1	-1.36157	10.3184	1	0.661469	4.07948	1	-1.77928	13.6044	1	0.717466	4.57775	1	0.096351	0.279931	0	-2.5931	18.8581	1
NT01ZM0391	ZMO0385		hypothetical protein	13	0.385427	2.65609	1	0.113199	0.394618	0	-0.89037	7.13535	1	-0.57509	3.93457	1	0.664875	4.83164	1	0.775514	5.96075	1	1.09569	9.18514	1	1.22809	10.4503	1	-1.00357	15.3585	1	-1.23997	18.356	1	-0.32017	3.95203	1	-0.31528	3.86546	1	0.110638	0.839469	0	0.132401	1.08225	0	-0.55832	8.30038	1
NT01ZM0392	ZMO0387		putative phage major head protein	11	-0.48607	2.4575	1	-0.89467	3.94153	1	-2.54337	14.016	1	-0.89052	3.91531	1	-0.26022	0.660417	0	0.243387	0.603372	0	-0.46142	1.48702	1	-0.40249	1.21853	0	-1.6487	11.9205	1	-0.6303	3.50799	1	0.704812	4.12105	1	-1.65285	11.9514	1	0.50361	2.52206	1	0.058937	0.147111	0	-2.2154	15.8009	1
NT01ZM0393	ZMO0388		hypothetical protein	13	-0.4181	1.44643	1	-0.84531	3.09009	1	-2.50555	12.3955	1	-0.55427	1.65476	1	-0.12289	0.221898	0	0.113261	0.201539	0	-0.43577	1.16485	0	-0.38611	0.979709	0	-1.66025	12.6429	1	-0.43137	2.16173	1	0.549034	3.08846	1	-1.95129	14.759	1	0.236154	0.89951	0	0.049666	0.128448	0	-2.23711	16.6501	1
NT01ZM0394	ZMO0389		constituent protein	11	-0.39859	1.36337	0	-1.1113	4.4195	1	-2.33612	11.2217	1	-0.3463	0.810821	0	-0.04135	0.063878	0	0.184501	0.352789	0	-0.38685	0.947054	0	-0.32128	0.730937	0	-1.22482	8.16034	1	-0.30495	1.13742	0	0.571351	2.86553	1	-1.98981	13.8091	1	0.225856	0.745036	0	0.065573	0.158754	0	-2.28124	15.6546	1
NT01ZM0395	ZMO0390		conserved hypothetical protein	13	-0.36229	1.24081	0	-0.80141	2.73373	1	-2.11393	10.0176	1	-0.3383	0.78063	0	-0.13784	0.245554	0	0.232648	0.472046	0	-0.66034	2.05167	1	-0.5421	1.53281	1	-1.31253	8.25038	1	-0.20046	0.583991	0	0.892991	4.99504	1	-1.77563	11.6051	1	0.370487	1.38244	0	0.118239	0.296992	0	-2.26436	14.7312	1
NT01ZM0396	ZMO0391		hypothetical protein	13	-0.38527	1.28541	0	-0.99128	4.07656	1	-2.25047	11.4633	1	-0.18041	0.368697	0	-0.0947	0.169825	0	0.059953	0.101589	0	-0.50186	1.4979	1	-0.42933	1.19333	0	-1.25919	10.5663	1	-0.08571	0.274109	0	0.561812	3.72324	1	-2.07006	17.0417	1	0.154654	0.581366	0	0.072524	0.224281	0	-2.29724	18.5444	1
NT01ZM0397	ZMO0392		conserved hypothetical protein	13	-0.73722	3.16233	1	-0.62248	1.84133	1	-2.32547	10.9551	1	-1.05507	4.00129	1	-0.64456	1.9389	1	-0.33257	0.74787	0	-0.85308	2.93676	1	-0.93877	3.37927	1	-1.70299	12.2537	1	-0.4105	1.8474	1	0.520514	2.62695	1	-1.2704	8.88272	1	0.311993	1.23531	0	-0.08569	0.225672	0	-1.4967	10.696	1
NT01ZM0398	ZMO0393		hypothetical protein	13	-0.30037	1.03251	0	-0.63336	2.29699	1	-1.93345	10.3416	1	-0.61074	2.17632	1	-0.30378	0.791756	0	-0.04094	0.071388	0	0.067752	0.123841	0	0.083551	0.156926	0	-1.30009	10.5042	1	-0.30696	1.44574	1	-0.1087	0.350944	0	-1.32271	10.704	1	0.262837	1.15393	0	0.015798	0.040285	0	-1.60135	13.0476	1
NT01ZM0400	ZMO0394		hypothetical protein	13	-0.19396	1.49746	1	-0.42601	3.3377	1	-1.05999	10.9077	1	-0.20115	1.10732	0	-0.0561	0.21008	0	-0.01553	0.050826	0	-0.25718	1.58329	1	-0.13314	0.623185	0	-0.63398	8.87845	1	-0.14505	1.11465	0	0.241654	2.35881	1	-0.85884	12.38	1	0.040569	0.211933	0	0.12404	0.892434	0	-1.02345	14.6639	1
NT01ZM0402	ZMO0395		hypothetical protein	13	-0.35015	1.05413	0	-1.17008	4.56325	1	-1.89354	8.5685	1	-0.76759	2.47197	1	0.245998	0.491487	0	0.651618	1.93874	1	-0.02925	0.042997	0	-0.11456	0.191582	0	-0.72346	4.08778	1	-1.01359	6.49334	1	0.680872	3.7465	1	-1.12595	7.42845	1	0.40562	1.74576	1	-0.0853	0.217576	0	-1.44627	10.0037	1
NT01ZM0403	ZMO0397		conserved hypothetical protein	13	-0.14114	0.459934	0	-1.25419	6.72832	1	-2.00759	11.6701	1	-0.65853	2.71901	1	0.527903	1.9591	1	1.07613	5.49186	1	0.223368	0.576824	0	0.272027	0.753776	0	-0.7534	4.87771	1	-1.18643	8.77848	1	0.852763	5.77831	1	-1.34906	10.1738	1	0.548229	3.09083	1	0.048659	0.125812	0	-1.94595	14.7489	1
NT01ZM0404	ZMO0398		hypothetical protein	13	-0.22613	0.659396	0	-1.29349	6.33823	1	-1.79379	9.48453	1	-0.44496	1.36045	0	0.326364	0.872792	0	0.575845	1.989	1	0.231656	0.54671	0	0.258072	0.63174	0	-0.5003	3.35221	1	-0.77132	6.1483	1	0.34419	1.92881	1	-1.34883	11.909	1	0.249482	1.20306	0	0.026416	0.075641	0	-1.62473	14.2991	1
NT01ZM0405	ZMO0399		hypothetical protein	13	-0.1306	0.281855	0	-1.08707	4.36904	1	-1.96901	9.43116	1	-0.75947	2.59252	1	0.164367	0.310882	0	0.756113	2.57555	1	0.523571	1.49525	1	0.568017	1.68573	1	-0.88194	6.7652	1	-0.92384	7.17895	1	0.232543	0.99684	0	-1.20954	9.91411	1	0.591747	3.91453	1	0.044446	0.125185	0	-1.84573	15.2003	1
NT01ZM0406	ZMO0400		hypothetical protein	13	-0.38947	2.1775	1	-0.7908	4.26287	1	-1.29537	8.20501	1	-0.38247	1.46669	1	-0.22442	0.688185	0	-0.11287	0.283536	0	-0.24022	0.755549	0	-0.27176	0.897201	0	-0.50457	3.55793	1	-0.15805	0.663322	0	0.127355	0.49722	0	-0.9129	7.94542	1	0.111552	0.418755	0	-0.03153	0.09495	0	-0.99292	8.79169	1
NT01ZM0407	ZMO0401		signal transduction protein containing a membrane domain an EAL and a GGDEF domain-like	15	0.346716	2.86874	1	0.196988	0.825264	0	0.026988	0.075019	0	1.12433	9.45925	1	0.178314	0.719083	0	0.217319	0.947291	0	-0.12714	0.457904	0	-0.15177	0.57812	0	-0.17	0.976374	0	0.946019	10.515	1	0.344461	2.74729	1	-1.09735	12.2991	1	0.039005	0.151323	0	-0.02463	0.090737	0	-1.11172	12.4622	1
NT01ZM0408	ZMO0402		ribosomal RNA methyltransferase RrmJ/FtsJ	7	0.124825	1.37723	0	-0.1928	1.65595	1	-0.51668	6.78739	1	0.548943	7.33199	1	0.572405	7.72538	1	0.523775	6.90748	1	-0.32178	3.52782	1	-0.38062	4.48777	1	-0.32388	5.03071	1	-0.02346	0.146825	0	0.845556	15.1975	1	-1.06562	18.4733	1	-0.04863	0.349318	0	-0.05884	0.445129	0	-0.95815	16.9414	1
NT01ZM0409	ZMO0403		Ppx/GppA phosphatase	16	0.339933	9.17314	1	-0.37866	4.9826	1	-0.34873	4.44032	1	0.566734	8.41436	1	0.719716	11.0425	1	0.745922	11.4701	1	0.291453	3.43152	1	0.425736	5.84555	1	0.029932	0.168922	0	-0.15298	1.41096	0	0.454469	6.7352	1	-0.91546	14.6348	1	0.026206	0.145124	0	0.134282	1.16757	0	-1.07595	16.8715	1
NT01ZM0412	ZMO0405		ATP-dependent Clp protease, ATP-binding subunit ClpA	9	-0.6848	13.272	1	0.588133	10.1224	1	0.692067	12.05	1	-1.35457	21.4399	1	-1.0614	17.8227	1	-1.33586	21.2291	1	-0.3829	5.9745	1	-0.63689	11.044	1	0.103934	2.44715	1	-0.29317	9.93106	1	-0.95296	26.5181	1	2.04664	38.8458	1	-0.27446	9.20992	1	-0.25399	8.40381	1	2.5751	42.6066	1
NT01ZM0413	ZMO0406		ABC-2 type transporter	14	0.217296	1.58722	1	0.553765	5.41664	1	0.01304	0.045971	0	0.012172	0.04277	0	0.311658	2.36615	1	0.478218	4.41812	1	-0.28525	2.07484	1	-0.17497	1.01608	0	-0.54073	12.8616	1	-0.29949	6.51474	1	0.763468	17.5618	1	0.000868	0.006228	0	0.16656	2.85339	1	0.110279	1.55	1	-0.27597	5.84731	1
NT01ZM0414	ZMO0407		GcrA cell cycle regulator	13	-0.79886	11.6981	1	-0.23028	1.77262	1	-0.15306	0.979255	0	-1.16939	14.5129	1	-1.0535	13.1394	1	-0.86064	10.6588	1	-0.55781	6.31884	1	-0.93513	11.6462	1	0.07722	0.755771	0	-0.11589	1.34571	0	-0.30283	5.4414	1	1.01632	19.607	1	0.192853	2.85513	1	-0.37732	7.26448	1	1.20079	22.1205	1
NT01ZM0415	ZMO0408	15_4	bifunctional N-succinyldiaminopimelate-aminotransferase/acetylornithine transaminase protein	10	-0.4523	4.79192	1	-0.48889	4.64259	1	-0.52215	5.08792	1	-0.79545	8.75049	1	-0.67403	7.14042	1	-0.5686	5.71491	1	-0.02082	0.076639	0	0.043723	0.174955	0	-0.03327	0.293358	0	-0.12142	1.70446	1	-0.54778	12.6231	1	0.273297	5.52934	1	0.10543	1.38521	0	0.064544	0.691361	0	0.103323	1.34502	0
NT01ZM0416	ZMO0409	15_4	Ornithine carbamoyltransferase	10	-0.43558	2.68892	1	-0.53734	3.47901	1	-0.68891	4.95624	1	-0.90814	7.15868	1	-0.63928	4.46384	1	-0.55025	3.60114	1	0.171187	0.664665	0	0.253421	1.15164	0	-0.15158	3.20614	1	-0.26886	7.0898	1	-0.72144	19.2664	1	0.21923	5.41647	1	0.089027	1.46047	1	0.082234	1.30069	0	0.047968	0.610694	0
NT01ZM0417	ZMO0410	15_4	HSP33 protein	9	-0.19761	2.36372	1	-0.5083	5.04097	1	-0.30261	2.37963	1	-0.56602	5.83609	1	-0.20725	1.36087	0	-0.11156	0.571662	0	0.223857	1.52342	1	0.395417	3.52793	1	0.205693	1.64671	1	-0.35877	3.73979	1	-0.33541	3.39166	1	0.26341	2.37536	1	0.095693	0.559695	0	0.171559	1.26268	0	-0.00384	0.015559	0
NT01ZM0418	ZMO0411	15_4	DNA topoisomerase (ATP-hydrolyzing)	2	-0.14552	4.51493	1	-0.82217	17.2257	1	-0.79195	16.6935	1	0.257026	4.6391	1	0.175456	2.66796	1	0.23772	4.1539	1	-0.28361	5.31711	1	-0.25467	4.57958	1	0.030212	0.258729	0	0.08157	0.948044	0	0.521333	11.9183	1	-1.04898	21.6974	1	0.062264	0.652091	0	0.02894	0.245673	0	-1.14018	22.9736	1
NT01ZM0419	ZMO0412		multiple antibiotic resistance (MarC)-related proteins	9	-0.55077	5.51951	1	-0.22892	0.916656	0	-0.31025	1.4192	0	-0.91031	6.66218	1	-0.45332	2.48575	1	-0.27292	1.17795	0	-0.9773	7.2954	1	-0.79094	5.52865	1	-0.08134	0.300763	0	-0.45699	3.32336	1	0.704389	6.09846	1	0.600054	4.90472	1	0.1804	0.855494	0	0.186365	0.895433	0	0.233289	1.23394	0
NT01ZM0420	ZMO0413		protein of unknown function YGGT	11	0.46677	6.23298	1	-0.31011	3.09428	1	-0.22026	1.86482	1	0.835002	11.2304	1	1.12146	15.0121	1	1.18414	15.7591	1	0.107711	0.670319	0	0.158048	1.14731	0	0.089849	1.5306	1	-0.28646	7.89691	1	1.07643	25.7365	1	-1.05526	25.4248	1	0.062676	0.910782	0	0.050337	0.672265	0	-1.16828	27.0278	1
NT01ZM0421	ZMO0414		hypothetical protein	13	0.327314	3.54502	1	-0.52642	5.92934	1	-0.38462	3.82954	1	0.489707	5.37791	1	0.948818	11.9451	1	1.07874	13.5748	1	0.028468	0.121068	0	0.267233	2.24269	1	0.141803	2.38628	1	-0.45911	11.3321	1	1.05027	22.9232	1	-0.87433	20.14	1	0.129921	2.09569	1	0.238765	5.0709	1	-1.24301	25.5431	1
NT01ZM0422	ZMO0416		cell division ATP-binding protein FtsE	9	0.057809	0.52077	0	-0.50644	7.63774	1	-0.24273	2.75448	1	0.621063	9.73549	1	0.267073	3.17067	1	0.254368	2.95154	1	-0.05811	0.371088	0	-0.13775	1.1956	0	0.263717	4.76406	1	0.35399	7.06546	1	0.312474	6.00556	1	-0.86379	17.8389	1	-0.0127	0.089359	0	-0.07965	0.836198	0	-0.77144	16.2297	1
NT01ZM0423	ZMO0417		conserved hypothetical protein	13	0.09354	1.67733	1	-0.50337	6.89936	1	-0.44643	5.89507	1	0.654314	9.49131	1	0.318509	3.67717	1	0.234548	2.34487	1	-0.00726	0.033345	0	-0.01133	0.053133	0	0.056945	0.329613	0	0.335805	3.96833	1	0.241803	2.45325	1	-1.10074	16.0174	1	-0.08396	0.542543	0	-0.00407	0.018425	0	-1.01271	14.8709	1
NT01ZM0424	ZMO0418		conserved hypothetical protein	13	0.216054	3.03106	1	-0.00341	0.016185	0	-0.07071	0.462157	0	0.338221	4.3032	1	0.041753	0.239856	0	0.030196	0.164118	0	0.503576	7.35187	1	0.499212	7.27168	1	-0.06729	0.737188	0	0.296468	6.20833	1	-0.47338	10.9032	1	-0.40893	9.25635	1	-0.01156	0.087712	0	-0.00436	0.031328	0	-0.39301	8.83635	1
NT01ZM0425	ZMO0419		phospholipid/glycerol acyltransferase	5	-0.09288	0.835539	0	0.035078	0.155343	0	-0.0456	0.210557	0	-0.22302	1.74669	1	0.014403	0.058551	0	0.088352	0.477401	0	-0.38256	3.86749	1	-0.27194	2.34363	1	-0.08068	0.540461	0	-0.23742	2.52223	1	0.470913	6.64048	1	0.177417	1.63816	1	0.073949	0.481983	0	0.110624	0.830229	0	-0.00716	0.034155	0
NT01ZM0426	ZMO0420		Arogenate dehydrogenase	10	0.404289	5.78826	1	-0.22969	1.90369	1	-0.04988	0.242329	0	0.642866	8.06813	1	0.70918	9.0717	1	0.740882	9.54219	1	0.143708	0.96234	0	0.463098	5.26896	1	0.179814	2.39928	1	-0.06631	0.576198	0	0.597174	11.6839	1	-0.69274	13.5591	1	0.031702	0.227654	0	0.31939	5.48364	1	-1.04383	19.2984	1
NT01ZM0427	ZMO0421		histidinol-phosphate aminotransferase	10	-0.08599	1.07305	0	-0.28233	3.28068	1	-0.07138	0.463432	0	-0.4812	6.87387	1	-0.23331	2.47669	1	-0.00397	0.018741	0	0.262955	2.9556	1	0.423539	5.81295	1	0.210947	2.59601	1	-0.24789	3.2924	1	-0.26693	3.66661	1	0.409819	6.62954	1	0.229342	2.93723	1	0.160585	1.73266	1	0.019892	0.11797	0
NT01ZM0428	ZMO0422	16_9	BadM/Rrf2 family transcriptional regulator	6	0.892047	6.59221	1	0.812659	4.92947	1	0.987969	6.41705	1	1.21189	8.30006	1	0.635334	3.47106	1	0.765399	4.53333	1	0.644257	3.54216	1	0.778234	4.64053	1	0.175309	1.29444	0	0.576561	7.11307	1	0.121142	0.765958	0	-0.22393	1.85449	1	0.130065	0.845475	0	0.133977	0.8813	0	-0.48797	5.71678	1
NT01ZM0429	ZMO0423	16_9	cysteine desulfurase activator complex subunit SufB	9	0.699707	16.9652	1	0.181559	1.85359	1	0.570259	9.0624	1	1.30089	19.84	1	0.543975	8.57113	1	0.636115	10.2635	1	0.544126	8.57395	1	0.680258	11.0426	1	0.3887	6.68588	1	0.75692	14.106	1	0.091989	0.84503	0	-0.73064	13.64	1	0.092139	0.846958	0	0.136132	1.48285	1	-0.95891	17.3773	1
NT01ZM0431	ZMO0425	16_9	FeS assembly ATPase SufC	9	0.011184	0.100818	0	-0.07271	0.40307	0	0.157124	1.14905	0	0.391846	4.38245	1	-0.08249	0.474239	0	-0.00991	0.042235	0	-0.21104	1.76851	1	-0.26448	2.47137	1	0.229838	2.00666	1	0.474334	5.70775	1	0.201133	1.64728	1	-0.23472	2.07023	1	0.072577	0.402107	0	-0.05344	0.274707	0	-0.25386	2.32556	1
NT01ZM0432	ZMO0426	16_9	SufBD protein	9	0.359293	6.04572	1	-0.31336	3.19155	1	0.201594	1.66208	1	0.848021	11.5452	1	0.390063	4.37758	1	0.470813	5.67955	1	0.275585	2.64127	1	0.431692	5.04502	1	0.51495	8.58004	1	0.457959	7.43268	1	0.195228	2.24201	1	-0.64643	11.0983	1	0.08075	0.632165	0	0.156108	1.61016	1	-0.88329	15.0956	1
NT01ZM0433	ZMO0427	16_9	cysteine desulfurase	10	0.342152	4.49692	1	-0.33605	3.0555	1	0.275234	2.27441	1	0.69698	8.26536	1	0.391088	3.81103	1	0.39165	3.81892	1	0.464209	4.85968	1	0.616027	7.09086	1	0.611285	10.3216	1	0.305891	4.257	1	-0.07256	0.540036	0	-0.42175	6.59919	1	0.000561	0.002878	0	0.151818	1.52119	1	-0.57413	9.6195	1
NT01ZM0434	ZMO0428	16_9	FeS assembly SUF system protein	11	0.336803	3.13865	1	-0.23397	1.27357	0	0.01753	0.054544	0	0.571276	4.70216	1	0.52919	4.22067	1	0.495185	3.83777	1	0.36512	2.45481	1	0.514716	4.05692	1	0.251496	2.29319	1	0.042086	0.20646	0	0.130065	0.878141	0	-0.55375	6.99347	1	-0.034	0.161206	0	0.149596	1.07071	0	-0.66934	8.82974	1
NT01ZM0435	ZMO0429	16_9	iron-sulfur cluster assembly accessory protein	13	0.475688	15.7996	1	-0.00737	0.058219	0	0.180838	3.41803	1	0.657017	16.0132	1	0.381164	9.22549	1	0.550522	13.6211	1	0.523592	12.9719	1	0.702586	16.9574	1	0.188213	5.12592	1	0.275853	8.41	1	0.02693	0.334529	0	-0.47618	14.9545	1	0.169358	4.42349	1	0.178994	4.78104	1	-0.82453	22.9807	1
NT01ZM0436	ZMO0430	16_9	pyrimidine 5'-nucleotidase	11	0.248085	11.4736	1	-0.28852	5.99523	1	-0.23304	4.47109	1	0.236239	4.55794	1	0.508641	11.7753	1	0.484241	11.1817	1	0.469428	10.8147	1	0.560378	12.9888	1	0.055481	0.568254	0	-0.2724	5.54969	1	0.014813	0.115331	0	-0.46927	10.8109	1	-0.0244	0.203766	0	0.09095	1.12796	0	-0.53582	12.4205	1
NT01ZM0437	ZMO0431	16_9	2,3,4,5-tetrahydropyridine-2,6-dicarboxylate N-succinyltransferase	10	0.315527	7.38732	1	-0.32679	3.71998	1	-0.10709	0.735814	0	0.294303	3.19395	1	0.300761	3.29704	1	0.287106	3.08002	1	0.663183	9.44555	1	1.00749	14.5625	1	0.219705	2.28068	1	-0.00646	0.031021	0	-0.37608	4.97337	1	-0.40139	5.43897	1	-0.01366	0.06809	0	0.34431	4.39506	1	-0.73205	11.3104	1
NT01ZM0438	ZMO0432		arginase family protein	10	0.886853	25.2136	1	0.642444	11.5174	1	0.149767	1.60942	1	0.800553	14.3234	1	1.02054	17.7017	1	0.871793	15.4801	1	1.3957	22.3665	1	1.23262	20.482	1	-0.49268	8.7559	1	-0.21998	2.92941	1	-0.52391	9.40733	1	-0.65079	11.9204	1	-0.14874	1.64121	1	-0.16308	1.88023	1	-0.33897	5.43038	1
NT01ZM0439	ZMO0433		Guanylate kinase	16	-0.22128	2.61363	1	-0.2664	1.95041	1	-0.25044	1.78001	1	0.026521	0.101207	0	-0.0481	0.19857	0	-0.03912	0.156409	0	-0.39249	3.4566	1	-0.6061	6.33485	1	0.015951	0.070019	0	0.074617	0.417705	0	0.353368	3.79161	1	-0.27697	2.65407	1	0.008971	0.038149	0	-0.21361	1.80587	1	-0.07233	0.401374	0
NT01ZM0441	ZMO0435	17_2	17 kDa surface antigen	11	-1.4211	17.8783	1	0.931955	8.78952	1	0.792142	7.20268	1	-3.1004	25.2189	1	-2.30448	20.6571	1	-2.4515	21.5921	1	-1.09563	10.5676	1	-1.06444	10.2365	1	-0.13981	0.874963	0	-0.79592	9.89086	1	-1.35587	16.7029	1	3.89254	32.9981	1	-0.14702	0.939117	0	0.03119	0.13424	0	4.00837	33.4726	1
NT01ZM0442	ZMO0436	17_2	conserved hypothetical protein	13	0.241055	9.58632	1	0.34102	7.36403	1	0.49512	11.3464	1	-0.21095	3.83272	1	0.213056	3.88783	1	0.155651	2.45399	1	0.645518	14.7406	1	0.678501	15.42	1	0.154101	2.60562	1	-0.42401	10.1276	1	-0.48987	11.8295	1	0.706074	16.6797	1	-0.0574	0.629358	0	0.032983	0.307955	0	0.730495	17.1627	1
NT01ZM0443	ZMO0437		conserved hypothetical protein	13	0.147002	0.812222	0	0.226939	1.17157	0	-0.13198	0.552306	0	0.408724	2.78643	1	0.176198	0.818284	0	0.212811	1.06824	0	-0.42617	2.96355	1	-0.26047	1.43131	1	-0.35892	4.5215	1	0.232526	2.4031	1	0.638979	9.50739	1	-0.54071	7.79288	1	0.036613	0.199474	0	0.1657	1.45617	1	-0.74302	11.2316	1
NT01ZM0445	ZMO0439	18_4	ribosomal large subunit pseudouridine synthase C	7	0.568112	16.0843	1	-0.24184	3.43247	1	-0.13291	1.4189	0	0.925612	16.7858	1	0.78074	14.4369	1	0.824613	15.177	1	0.676812	12.5764	1	0.764065	14.1487	1	0.108926	1.2743	0	0.144872	1.93767	1	0.1478	1.99602	1	-1.05853	20.5804	1	0.043873	0.370077	0	0.087252	0.927399	0	-1.18965	22.3525	1
NT01ZM0446	ZMO0440	18_4	hypothetical protein	13	0.351078	8.73085	1	0.113724	0.999532	0	0.271305	3.57592	1	0.881215	14.8988	1	0.501062	8.18206	1	0.263135	3.42039	1	0.071586	0.529544	0	0.146236	1.4371	1	0.157581	1.9918	1	0.380153	6.96123	1	0.191549	2.66047	1	-0.60991	12.023	1	-0.23793	3.65616	1	0.074651	0.682021	0	-0.44663	8.49978	1
NT01ZM0447	ZMO0441	18_4	ATP12 ATPase	9	0.392394	12.3636	1	0.038227	0.219427	0	0.13321	1.12065	0	0.918778	14.4082	1	0.628773	9.74573	1	0.418002	5.87318	1	0.26085	3.01188	1	0.194567	1.95123	1	0.094983	0.697234	0	0.290005	3.5168	1	0.157152	1.42424	0	-0.78557	12.3761	1	-0.21077	2.19707	1	-0.06628	0.432571	0	-0.50851	7.56832	1
NT01ZM0448	ZMO0442	18_4	HAD-superfamily hydrolase, subfamily IA, variant 3	11	-0.05839	0.196902	0	0.958245	6.87147	1	0.525905	2.9733	1	-1.12337	8.37512	1	-0.54802	3.15882	1	-0.7562	5.00738	1	0.870231	6.05877	1	0.687786	4.38478	1	-0.43234	4.13262	1	-0.57535	6.12997	1	-1.62643	18.3876	1	1.64928	18.5913	1	-0.20818	1.41147	0	-0.18245	1.16535	0	2.0399	21.7673	1
NT01ZM0449	ZMO0443		Ribonucleoside-diphosphate reductase	16	1.09255	23.8856	1	-0.19277	1.47184	1	-0.18157	1.3486	0	2.33332	25.4793	1	1.86265	21.9903	1	1.68145	20.4416	1	0.389905	4.14575	1	0.548178	6.60716	1	0.011194	0.046921	0	0.47068	5.48776	1	1.29155	16.7741	1	-2.5149	26.8611	1	-0.18119	1.36977	0	0.158273	1.12609	0	-2.49198	26.7164	1
NT01ZM0450	ZMO0444		GDSL family lipase	13	-0.17215	3.12979	1	-0.31834	4.03469	1	-0.14725	1.29897	0	-0.04935	0.299267	0	0.132905	1.12013	0	-0.05549	0.346112	0	-0.02026	0.10659	0	-0.26541	3.09851	1	0.171093	1.94436	1	-0.18226	2.13545	1	-0.03524	0.231392	0	-0.0979	0.86574	0	-0.1884	2.24311	1	-0.24515	3.30878	1	0.335653	5.17524	1
NT01ZM0451	ZMO0445		conserved hypothetical protein	13	0.239282	3.80712	1	-0.51378	7.57305	1	-0.16127	1.47002	1	0.989205	15.1571	1	0.603073	9.16781	1	0.523135	7.74299	1	-0.23537	2.56828	1	-0.04143	0.23284	0	0.35251	6.99539	1	0.386132	7.83433	1	0.758505	15.8027	1	-1.15047	21.7762	1	-0.07994	0.84256	0	0.193939	2.84794	1	-1.26447	22.4491	1
NT01ZM0452	ZMO0446		membrane bound O-acyl transferase, MBOAT family protein	9	0.710041	7.35731	1	-0.04511	0.15855	0	0.375121	2.66984	1	1.56762	15.6229	1	1.00494	10.0121	1	0.990793	9.85359	1	0.182763	0.932858	0	0.326861	2.1768	1	0.420235	8.85444	1	0.562679	12.2056	1	0.80803	17.0592	1	-1.1925	22.8468	1	-0.01415	0.101924	0	0.144097	2.00923	1	-1.32245	24.4482	1
NT01ZM0453	ZMO0447		conserved hypothetical protein	13	0.223202	6.02141	1	0.045348	0.27016	0	0.092967	0.679654	0	0.688135	10.8038	1	0.105895	0.813134	0	0.22292	2.39731	1	-0.07609	0.519595	0	-0.0636	0.411645	0	0.047619	0.293017	0	0.58224	9.13416	1	0.29901	3.78687	1	-0.59517	9.36962	1	0.117025	0.959232	0	0.012493	0.064401	0	-0.72469	11.6334	1
NT01ZM0454	ZMO0448		Cell wall hydrolyses involved in spore germination-like	9	-0.00258	0.020305	0	0.329605	4.78141	1	0.072167	0.541741	0	0.001598	0.008305	0	0.098713	0.829463	0	0.10419	0.894604	0	-0.22085	2.6797	1	-0.44573	7.15615	1	-0.25744	4.19648	1	-0.09711	1.00786	0	0.325039	5.79735	1	0.070569	0.646726	0	0.005477	0.034169	0	-0.22488	3.45355	1	0.289974	4.9609	1
NT01ZM0456	ZMO0449		conserved hypothetical protein-like	13	0.673354	17.283	1	-0.16189	1.15318	0	-0.01181	0.049335	0	1.27342	16.4887	1	1.04059	13.7372	1	1.27775	16.5365	1	0.398544	4.3181	1	0.304135	2.91776	1	0.150077	1.0345	0	0.232829	1.9641	1	0.879204	11.6052	1	-1.28523	16.6189	1	0.237156	2.01847	1	-0.09441	0.54629	0	-1.42798	18.1275	1
NT01ZM0459	ZMO0452		pyrrolo-quinoline quinone	13	0.040526	0.321238	0	-0.47185	5.38	1	-0.1528	1.04491	0	0.782632	10.1125	1	0.198129	1.52277	1	0.396174	4.21542	1	-0.55239	6.63636	1	-0.54485	6.51885	1	0.319048	3.68218	1	0.584503	8.30325	1	0.948565	13.9842	1	-0.93543	13.8003	1	0.198045	1.82262	1	0.007539	0.034669	0	-1.14102	16.5105	1
NT01ZM0460	ZMO0453		GTP-binding protein EngA	11	-0.64576	24.2856	1	-0.15423	2.26644	1	-0.18519	2.97097	1	-0.14079	1.97964	1	-0.75139	16.2194	1	-0.89078	18.6588	1	-1.23065	23.5367	1	-1.39723	25.5151	1	-0.03096	0.253955	0	0.610598	13.414	1	0.339876	6.93064	1	-0.0444	0.39681	0	-0.13939	1.95059	1	-0.16658	2.54066	1	0.261568	4.88115	1
NT01ZM0462	ZMO0454		Formate--tetrahydrofolate ligase	16	-0.08768	1.59393	1	-0.94028	14.2768	1	-0.41684	5.59726	1	-0.30166	3.54982	1	0.012084	0.058721	0	0.075198	0.488189	0	0.705046	10.6705	1	0.81601	12.4395	1	0.523447	7.53043	1	-0.31374	3.75757	1	-0.62985	9.40374	1	-0.11518	0.869901	0	0.063115	0.389531	0	0.110964	0.825739	0	-0.28926	3.33929	1
NT01ZM0464	ZMO0456	19_2	putative vanillate O-demethylase oxidoreductase	0	0.902846	16.9973	1	0.517353	6.78379	1	0.187919	1.59055	1	1.35858	18.4437	1	1.61154	20.9803	1	1.69874	21.7793	1	-0.00682	0.030012	0	0.036718	0.185367	0	-0.32943	5.14514	1	-0.25297	3.53734	1	1.70556	25.6216	1	-1.17066	19.8492	1	0.087199	0.752083	0	0.043543	0.304265	0	-1.3014	21.4411	1
NT01ZM0465	ZMO0457	19_2	conserved hypothetical protein	13	0.554078	16.8033	1	0.159321	1.42401	0	0.14792	1.27795	0	0.95141	14.6917	1	0.906947	14.0514	1	0.884612	13.7226	1	0.19542	1.92412	1	0.220969	2.30882	1	-0.0114	0.05634	0	0.044464	0.258562	0	0.689193	10.6287	1	-0.80349	12.4859	1	-0.02233	0.116701	0	0.025549	0.135656	0	-0.80671	12.5361	1
NT01ZM0466	ZMO0458		ABC transporter related	9	0.118049	2.31932	1	-0.21017	2.9066	1	-0.06565	0.548935	0	0.699725	13.3472	1	0.277916	4.35787	1	0.295252	4.74521	1	-0.28051	4.41565	1	-0.31261	5.13677	1	0.144519	2.03999	1	0.421809	8.97035	1	0.575766	12.5856	1	-0.76537	16.3953	1	0.017336	0.128731	0	-0.0321	0.263411	0	-0.75061	16.1223	1
NT01ZM0467	ZMO0459		LolC/E family lipoprotein releasing system, transmembrane protein	9	0.427974	2.85302	1	-0.0446	0.12866	0	0.316466	1.60632	1	1.31587	11.128	1	0.768783	5.80494	1	0.727761	5.38982	1	-0.16331	0.628769	0	-0.28714	1.39278	0	0.361065	5.9796	1	0.547091	9.97635	1	0.891072	16.179	1	-0.99941	17.8107	1	-0.04102	0.289547	0	-0.12383	1.27042	0	-0.83456	15.2717	1
NT01ZM0469	ZMO0460		Proline--tRNA ligase	7	0.393552	5.62527	1	-0.2511	1.9551	1	0.188428	1.28192	0	0.563824	6.23939	1	0.657018	7.59193	1	0.909535	11.0686	1	0.002548	0.009429	0	0.351946	3.22135	1	0.439523	6.47243	1	-0.09319	0.70131	0	0.906987	14.5472	1	-0.3754	5.23955	1	0.252517	2.97142	1	0.349398	4.74378	1	-0.97731	15.5646	1
NT01ZM0471	ZMO0462		CTP synthase	16	0.728306	26.6679	1	-0.46407	10.4349	1	-0.23947	4.50875	1	1.69496	29.0759	1	1.19366	23.5534	1	1.22036	23.8961	1	0.449612	10.0748	1	0.461969	10.3828	1	0.224606	4.11701	1	0.501301	11.3414	1	0.770752	17.0249	1	-1.93443	31.1953	1	0.026703	0.221015	0	0.012357	0.092272	0	-1.97349	31.5172	1
NT01ZM0472	ZMO0464		protein translocase subunit SecG	9	0.124152	3.36795	1	-0.40237	6.59108	1	-0.23274	3.06342	1	0.769264	13.7179	1	0.610272	10.8357	1	0.751029	13.4047	1	-0.51028	8.8507	1	-0.62132	11.047	1	0.169624	1.91785	1	0.158993	1.74267	1	1.2613	20.7398	1	-1.00201	17.3543	1	0.140757	1.45665	1	-0.11104	1.03357	0	-1.03173	17.7745	1
NT01ZM0473	ZMO0465		triosephosphate isomerase	4	-0.20568	2.01956	1	-0.17144	1.21448	0	-0.19373	1.45095	1	-0.4209	4.52503	1	-0.20921	1.62445	1	-0.29702	2.72972	1	0.155003	1.05063	0	0.066621	0.339358	0	-0.02229	0.165225	0	-0.21169	3.4231	1	-0.45202	9.37614	1	0.227169	3.792	1	-0.08781	0.943712	0	-0.08838	0.95247	0	0.403358	8.19394	1
NT01ZM0474	ZMO0467		conserved hypothetical protein	13	1.32697	32.691	1	-0.25351	4.94606	1	-0.12728	1.81105	1	2.203	33.4428	1	2.07511	32.4756	1	2.23417	33.6704	1	1.03232	21.4682	1	1.12421	22.7708	1	0.126234	2.10603	1	0.127886	2.14706	1	1.20185	25.5184	1	-2.33027	36.1417	1	0.159059	2.96548	1	0.091891	1.31923	0	-2.58122	37.8089	1
NT01ZM0475	ZMO0468		Anthranilate synthase	10	0.228498	4.98705	1	-0.20352	1.65376	1	0.011334	0.048147	0	0.490252	5.89343	1	0.142207	0.983356	0	0.32088	3.24241	1	-0.0315	0.146204	0	0.306383	3.02978	1	0.214858	1.84196	1	0.348045	3.75011	1	0.352376	3.81762	1	-0.47892	5.857	1	0.178674	1.40407	0	0.337879	3.5926	1	-0.99547	13.641	1
NT01ZM0476	ZMO0469		hypothetical protein	13	-0.4806	18.6115	1	0.137812	2.54757	1	-0.12107	2.10222	1	-1.15847	25.5781	1	-0.77762	19.4771	1	-0.61193	16.0253	1	-0.11504	1.9489	1	-0.2898	7.21891	1	-0.25888	7.44112	1	-0.38085	11.6058	1	-0.49689	15.0416	1	1.0374	25.9947	1	0.16569	4.07294	1	-0.17476	4.39356	1	1.04647	26.1317	1
NT01ZM0478	ZMO0471		LysR family transcriptional regulator	6	0.065663	0.434256	0	0.330001	2.94462	1	0.301054	2.57115	1	-0.05782	0.266838	0	-0.0328	0.137671	0	0.084185	0.426265	0	-0.11518	0.644583	0	-0.09371	0.489808	0	-0.02895	0.1687	0	-0.02503	0.142881	0	0.199364	2.18771	1	0.358878	5.12897	1	0.116983	1.00364	0	0.02147	0.120278	0	0.220425	2.53909	1
NT01ZM0479	ZMO0472		RpsU-divergently transcribed protein	13	0.0948	1.12312	0	-0.18304	2.03258	1	-0.20402	2.38774	1	0.457108	7.4003	1	0.384661	5.91655	1	0.1869	2.09652	1	0.015213	0.085658	0	-0.08177	0.641571	0	-0.02099	0.175046	0	0.072446	0.840946	0	0.171687	2.96004	1	-0.66113	15.459	1	-0.19776	3.63951	1	-0.09698	1.2745	0	-0.36639	8.33499	1
NT01ZM0480	ZMO0473		Riboflavin synthase	12	-0.07656	0.631404	0	0.078653	0.402968	0	0.026166	0.109886	0	-0.05778	0.274489	0	-0.05827	0.277337	0	-0.51072	5.67096	1	0.581147	6.72627	1	0.18359	1.28434	0	-0.05249	0.304645	0	0.000493	0.002227	0	-1.09187	16.1538	1	0.083945	0.555419	0	-0.45245	6.14545	1	-0.39756	5.16048	1	0.933953	14.0252	1
NT01ZM0481	ZMO0474		3,4-dihydroxy-2-butanone 4-phosphate synthase	12	0.667526	10.1688	1	-0.20749	1.3452	0	0.003696	0.012887	0	0.659968	7.05001	1	0.780935	8.67455	1	0.839544	9.4403	1	1.23665	14.1433	1	1.37808	15.6114	1	0.211186	2.02569	1	-0.12097	0.901362	0	-0.39711	5.07096	1	-0.65627	9.59278	1	0.058609	0.34436	0	0.141431	1.12577	0	-0.85631	12.7486	1
NT01ZM0482	ZMO0475		Riboflavin synthase	12	0.327552	7.76558	1	-0.32885	3.00777	1	-0.19147	1.35314	0	-0.03856	0.168978	0	0.398288	3.97449	1	0.500017	5.46476	1	1.0369	12.946	1	1.1776	14.6179	1	0.137378	0.841938	0	-0.43685	4.53253	1	-0.53688	6.01368	1	-0.15291	0.978943	0	0.101728	0.558909	0	0.140699	0.870555	0	-0.39533	3.93225	1
NT01ZM0483	ZMO0476		Diaminohydroxyphosphoribosylaminopyrimidine deaminase	12	0.031549	0.21924	0	-0.74495	10.9413	1	-0.4396	5.76006	1	0.721928	10.5748	1	0.30677	3.47269	1	0.379379	4.70524	1	-0.34696	4.14712	1	-0.23016	2.27376	1	0.305351	5.37384	1	0.415157	8.00538	1	0.726337	14.5863	1	-1.16153	21.3491	1	0.072608	0.67816	0	0.116799	1.32698	0	-1.35094	23.6647	1
NT01ZM0484	ZMO0477		conserved hypothetical protein	13	0.345846	12.6231	1	-0.32602	7.5697	1	-0.29429	6.64552	1	0.484507	11.8971	1	0.332477	7.75632	1	0.277843	6.16338	1	0.785803	18.4545	1	0.947054	21.2318	1	0.031727	0.364812	0	0.15203	3.30388	1	-0.50796	14.5468	1	-0.7788	20.6687	1	-0.05463	0.74669	0	0.161251	3.59967	1	-0.88542	22.6191	1
NT01ZM0486	ZMO0478		two component transcriptional regulator	15	0.45037	16.6473	1	-0.6955	13.1463	1	-0.45366	8.23066	1	1.23536	21.2844	1	0.847025	15.7865	1	0.710884	13.4295	1	0.46312	8.43807	1	0.550732	10.3059	1	0.241836	3.52066	1	0.388335	6.77572	1	0.247764	3.64657	1	-1.68902	26.1247	1	-0.13614	1.50773	1	0.087613	0.802048	0	-1.64049	25.6662	1
NT01ZM0487	ZMO0479		peptidoglycan-binding LysM	13	0.626376	20.9704	1	0.024934	0.174134	0	0.136391	1.62028	1	1.89385	28.6865	1	1.02891	19.2531	1	0.837995	16.2943	1	-0.2029	2.91706	1	-0.25127	3.98282	1	0.111457	1.26114	0	0.86494	17.1748	1	1.04089	19.8783	1	-1.75746	27.9831	1	-0.19091	2.7895	1	-0.04838	0.403217	0	-1.51817	25.6695	1
NT01ZM0488	ZMO0480		integral membrane sensor signal transduction histidine kinase	15	0.522072	12.28	1	0.717811	8.07442	1	0.66923	7.40359	1	1.57188	17.8217	1	0.377242	3.3702	1	0.366677	3.23315	1	-0.48521	4.82976	1	-0.56808	5.98837	1	-0.04858	0.206238	0	1.19464	14.0131	1	0.851891	9.8729	1	-0.90265	10.5292	1	-0.01056	0.038826	0	-0.08287	0.396033	0	-0.80922	9.31016	1
NT01ZM0489	ZMO0481	69	hypothetical protein	13	0.093935	1.92002	1	-0.04989	0.311669	0	-0.09334	0.703615	0	0.328317	4.35126	1	0.213141	2.3153	1	0.219383	2.41659	1	-0.18117	1.81948	1	-0.12207	1.02378	0	-0.04345	0.263258	0	0.115177	0.942694	0	0.400552	5.72914	1	-0.42165	6.13562	1	0.006242	0.031229	0	0.059098	0.385275	0	-0.48699	7.38959	1
NT01ZM0490	ZMO0482	70	Fructose-bisphosphatase	4	-0.17445	8.08003	1	-0.24347	5.0521	1	-0.04122	0.408172	0	-0.43553	10.4515	1	-0.28621	6.28485	1	-0.2981	6.62792	1	0.093435	1.24899	0	0.279321	6.08562	1	0.202255	3.88822	1	-0.14932	2.49266	1	-0.39153	9.26734	1	0.394313	9.34352	1	-0.01188	0.094903	0	0.185886	3.44102	1	0.220309	4.39274	1
NT01ZM0491	ZMO0483		Homoserine dehydrogenase	10	0.246153	3.37812	1	-0.55513	7.15683	1	-0.19109	1.56294	1	0.479243	5.90904	1	0.50745	6.37378	1	0.866493	11.9521	1	-0.139	0.986033	0	0.19401	1.59822	1	0.364046	6.0717	1	-0.02821	0.18601	0	1.0055	17.9458	1	-0.67033	12.4327	1	0.359043	5.96092	1	0.333014	5.38543	1	-1.36239	22.4827	1
NT01ZM0492	ZMO0484		putative MgtC-magnesium transport family protein	13	0.280072	8.85816	1	0.060425	0.400815	0	0.101432	0.79881	0	0.127902	1.10841	0	0.309866	4.05823	1	0.383265	5.46237	1	0.419803	6.17206	1	0.548696	8.64413	1	0.041007	0.248161	0	-0.18196	1.85552	1	-0.03654	0.216286	0	-0.02647	0.148889	0	0.0734	0.515697	0	0.128893	1.12077	0	-0.22876	2.6053	1
NT01ZM0493	ZMO0485		acyl-CoA dehydrogenase	5	0.641405	23.8383	1	-0.02836	0.222717	0	0.303229	5.79687	1	0.313317	6.0558	1	0.781956	16.47	1	0.744149	15.7775	1	1.45282	25.7817	1	1.53651	26.6642	1	0.331586	6.52463	1	-0.46864	9.93808	1	-0.70867	15.1056	1	-0.01009	0.069917	0	-0.03781	0.315482	0	0.083691	0.900807	0	-0.05597	0.520575	0
NT01ZM0494	ZMO0486		conserved hypothetical protein	13	0.624788	5.50485	1	-0.1301	0.435212	0	0.213009	0.843725	0	0.532023	3.20853	1	1.01681	7.79013	1	1.09597	8.53329	1	0.803856	5.75062	1	1.00126	7.64281	1	0.343111	2.91437	1	-0.48479	4.79544	1	0.292117	2.29682	1	-0.31901	2.61717	1	0.079162	0.371725	0	0.197403	1.289	0	-0.59558	6.33911	1
NT01ZM0495	ZMO0487		HpcH/HpaI aldolase	4	0.212716	3.09545	1	0.251105	2.96455	1	0.27994	3.47606	1	-0.09425	0.716112	0	0.406817	5.87466	1	0.235029	2.68878	1	0.540433	8.431	1	0.458974	6.88152	1	0.028835	0.267694	0	-0.50106	12.3548	1	-0.3054	6.99976	1	0.374185	8.9789	1	-0.17179	3.14892	1	-0.08146	1.0524	0	0.627432	15.3105	1
NT01ZM0496	ZMO0488		hypothetical protein	13	-0.8581	11.2234	1	0.000306	0.000901	0	-0.22294	1.19372	0	-0.82967	7.74358	1	-1.22045	11.9963	1	-1.19195	11.7064	1	-1.42644	13.9927	1	-1.41108	13.8497	1	-0.22324	1.77137	1	0.390777	4.03612	1	0.234492	1.90509	1	0.606736	7.32392	1	0.028497	0.124038	0	0.015366	0.063292	0	0.562873	6.65418	1
NT01ZM0498	ZMO0489		hypothetical protein	13	-0.06549	0.695788	0	0.49368	6.41775	1	0.514129	6.76528	1	-0.73628	10.4038	1	-0.47569	6.11149	1	0.09247	0.587785	0	-0.32318	3.56262	1	-0.11185	0.761367	0	0.020449	0.108022	0	-0.26059	3.02816	1	0.415653	5.86547	1	1.25041	18.813	1	0.568159	8.71107	1	0.211333	2.22107	1	0.470917	6.90835	1
NT01ZM0499	ZMO0490		Oligopeptidase B	10	0.519371	7.89961	1	-0.46823	3.49859	1	-0.02405	0.075771	0	0.834651	7.69063	1	1.05546	10.1408	1	0.891003	8.33051	1	0.90969	8.54075	1	0.820055	7.52361	1	0.444182	3.68108	1	-0.22081	1.31488	0	-0.01869	0.063536	0	-0.8587	8.85134	1	-0.16446	0.862976	0	-0.08964	0.384085	0	-0.6046	5.67329	1
NT01ZM0500	ZMO0491	20_3	Xaa-Pro aminopeptidase	10	0.252825	5.92003	1	-0.61736	9.96915	1	-0.1668	1.64475	1	0.281647	3.5639	1	0.78205	12.8044	1	0.906546	14.7446	1	0.334079	4.55018	1	0.440466	6.61956	1	0.450554	7.76819	1	-0.5004	8.81865	1	0.572467	10.2868	1	-0.44845	7.72334	1	0.124496	1.2476	0	0.106388	0.995551	0	-0.67933	12.335	1
NT01ZM0501	ZMO0492	20_3	nitrogen regulatory protein P-II	10	0.549923	12.4115	1	-0.83416	9.19097	1	-0.63668	6.58812	1	0.770477	8.36667	1	0.817749	8.98029	1	1.24252	13.9843	1	0.402978	3.49279	1	1.02085	11.4934	1	0.197477	1.22191	0	-0.04727	0.190285	0	0.83954	9.25983	1	-1.40716	15.6688	1	0.424769	3.76976	1	0.617876	6.33509	1	-2.4498	23.8696	1
NT01ZM0502	ZMO0493	20_3	L-glutamine synthetase	10	0.717154	17.0117	1	-1.01595	12.3767	1	-0.56082	6.16773	1	1.1479	13.9494	1	1.09309	13.3093	1	1.32576	15.9044	1	0.95943	11.6694	1	1.41091	16.7782	1	0.455132	4.63849	1	0.054807	0.248144	0	0.366331	3.39858	1	-1.70872	19.5579	1	0.232672	1.73778	1	0.451481	4.58633	1	-2.39287	24.6951	1
NT01ZM0503	ZMO0494		Bcr/CflA subfamily drug resistance transporter	4	0.963199	19.6395	1	0.359228	4.2492	1	0.530184	7.18979	1	1.12668	16.0696	1	1.21733	17.162	1	1.34447	18.5978	1	1.01002	14.5709	1	1.02242	14.7354	1	0.170957	1.78317	1	-0.09065	0.71837	0	0.334454	4.75404	1	-0.5965	9.92169	1	0.127144	1.15656	0	0.0124	0.067253	0	-0.73604	12.4189	1
NT01ZM0504	ZMO0495		conserved hypothetical protein	13	-0.11582	0.772983	0	0.629291	6.67142	1	0.178148	1.08636	0	-0.06916	0.307891	0	-0.58646	6.08246	1	-0.59477	6.19684	1	-0.44924	4.21198	1	-0.42866	3.9388	1	-0.45114	7.58846	1	0.517304	8.95513	1	-0.14553	1.52139	1	0.247303	3.33007	1	-0.00831	0.046585	0	0.020582	0.123937	0	0.235033	3.09088	1
NT01ZM0505	ZMO0496		surface antigen (D15)	9	0.068451	1.0179	0	0.227532	3.3063	1	-0.12852	1.42244	0	0.297179	4.8448	1	-0.10955	1.12833	0	-0.11749	1.24813	0	-0.16583	2.07176	1	-0.13342	1.50259	1	-0.35605	7.56534	1	0.406733	8.88996	1	0.048339	0.45574	0	-0.4257	9.37475	1	-0.00793	0.056767	0	0.032405	0.275895	0	-0.45017	9.99019	1
NT01ZM0506	ZMO0497		phosphoglycolate phosphatase	11	0.383287	8.90579	1	0.362583	5.91964	1	0.179621	2.15895	1	0.288191	4.31215	1	0.725713	13.2529	1	0.771476	14.0536	1	0.119524	1.18661	0	0.110897	1.0655	0	-0.18296	3.42739	1	-0.43752	10.656	1	0.651953	15.7694	1	-0.10857	1.58553	1	0.045763	0.47514	0	-0.00863	0.068091	0	-0.14571	2.45109	1
NT01ZM0507	ZMO0498		UDP-N-acetylglucosamine pyrophosphorylase / glucosamine-1-phosphate N-acetyltransferase	9	0.252999	4.12044	1	0.126876	1.06477	0	-0.03639	0.210218	0	-0.20692	2.17948	1	0.351865	4.72256	1	0.309975	3.94565	1	0.92849	14.725	1	0.782062	12.4836	1	-0.16326	2.57456	1	-0.55878	12.6491	1	-0.61851	13.9637	1	0.170531	2.74588	1	-0.04189	0.382366	0	-0.14643	2.19082	1	0.358847	7.69858	1
NT01ZM0508	ZMO0499		1A family penicillin-binding protein	9	0.095498	0.284412	0	0.063659	0.16218	0	0.111246	0.314858	0	1.00562	6.77132	1	0.264082	0.992096	0	0.091984	0.249733	0	-0.82505	5.20071	1	-0.77927	4.80554	1	0.047587	0.324991	0	0.74154	12.9776	1	0.917035	15.8166	1	-0.89438	15.4708	1	-0.1721	1.90111	1	0.04578	0.309785	0	-0.76806	13.431	1
NT01ZM0509	ZMO0500		conserved hypothetical protein	13	0.289776	2.62445	1	-0.50415	4.20195	1	-0.43851	3.43662	1	1.35106	13.8275	1	0.734109	6.99721	1	0.611019	5.49253	1	-0.37106	2.68879	1	-0.29883	1.95056	1	0.06564	0.387751	0	0.616955	8.73109	1	0.982076	14.2855	1	-1.78957	23.0019	1	-0.12309	0.8992	0	0.072226	0.438212	0	-1.73871	22.5587	1
NT01ZM0510	ZMO0501		GtrA family protein	11	-0.23357	3.217	1	-0.40464	4.13966	1	-0.72326	8.88555	1	-0.29683	2.63442	1	-0.12626	0.762086	0	-0.0354	0.15541	0	-0.21132	1.59287	1	-0.19743	1.44152	1	-0.31862	3.7796	1	-0.17056	1.50481	1	0.175929	1.57486	1	-0.42643	5.684	1	0.090866	0.618198	0	0.013893	0.067311	0	-0.53119	7.56163	1
NT01ZM0511	ZMO0502		conserved hypothetical protein	13	0.494765	4.07822	1	-0.34872	2.21861	1	-0.19547	0.953264	0	1.3328	12.7763	1	1.11975	10.6546	1	1.05186	9.94159	1	-0.15256	0.675661	0	-0.05688	0.19519	0	0.153249	2.5095	1	0.213056	4.06254	1	1.20442	24.3675	1	-1.52828	28.1186	1	-0.06789	0.77032	0	0.095684	1.25323	0	-1.55607	28.4056	1
NT01ZM0512	ZMO0503		glycosyl transferase family protein	9	0.343432	9.71339	1	-0.23799	2.29757	1	-0.11429	0.793343	0	1.22475	17.124	1	0.737514	10.5163	1	0.600465	8.29729	1	-0.2536	2.52466	1	-0.2135	1.95574	1	0.123694	0.885909	0	0.487234	6.37561	1	0.854068	12.2799	1	-1.33904	18.4111	1	-0.13705	1.0242	0	0.040104	0.208479	0	-1.2421	17.325	1
NT01ZM0513	ZMO0505		pseudouridine synthase	7	0.348494	6.08705	1	-0.3936	4.03325	1	-0.54978	6.38875	1	1.30154	16.298	1	0.875897	11.1343	1	0.773841	9.71362	1	-0.29392	2.63277	1	-0.2878	2.55208	1	-0.15618	1.27232	0	0.425642	5.46733	1	1.06776	15.4825	1	-1.85132	23.597	1	-0.10206	0.697845	0	0.006115	0.027709	0	-1.75538	22.7762	1
NT01ZM0515	ZMO0506		class I peptide chain release factor	7	0.610205	17.0884	1	-0.18345	1.57074	1	-0.3035	3.30546	1	1.54844	20.6127	1	1.49141	20.0505	1	1.22983	17.2302	1	-0.24392	2.39474	1	-0.154	1.21667	0	-0.12005	0.854344	0	0.057033	0.320454	0	1.47375	19.8841	1	-1.85194	23.3537	1	-0.26157	2.65892	1	0.089919	0.575485	0	-1.68028	21.861	1
NT01ZM0516	ZMO0507		GAF domain-containing protein	15	0.014286	0.052121	0	-0.42795	2.91191	1	-0.36552	2.30583	1	0.382597	2.46738	1	0.383962	2.48044	1	0.541713	4.10246	1	-0.57537	4.46911	1	-0.43921	3.02539	1	0.062432	0.345644	0	-0.00137	0.005768	0	1.11709	15.4747	1	-0.74812	10.3859	1	0.157751	1.20817	0	0.136158	0.978456	0	-1.04203	14.5285	1
NT01ZM0517	ZMO0508		GCN5-related N-acetyltransferase	11	-0.07133	0.721867	0	-0.26595	3.08258	1	-0.25957	2.97447	1	0.306669	3.79342	1	0.079142	0.542768	0	0.197311	1.98161	1	-0.59308	9.0742	1	-0.52335	7.80843	1	0.00638	0.039658	0	0.227527	3.46544	1	0.790392	15.5227	1	-0.56624	11.2152	1	0.118169	1.31905	0	0.069728	0.628343	0	-0.75414	14.8806	1
NT01ZM0518	ZMO0509		hypothetical protein	13	0.008338	0.072476	0	-0.20597	2.23102	1	-0.00423	0.021137	0	-0.04751	0.296859	0	0.308928	4.0426	1	0.240609	2.80858	1	-0.00628	0.031741	0	0.04623	0.287071	0	0.201743	2.45195	1	-0.35644	5.55351	1	0.246891	3.30226	1	0.043281	0.293647	0	-0.06832	0.524627	0	0.052513	0.373507	0	0.059088	0.43416	0
NT01ZM0519	ZMO0510		Dihydrolipoyllysine-residue acetyltransferase	3	0.14444	3.93916	1	0.297305	4.10472	1	0.550682	9.19951	1	-0.03425	0.212448	0	0.036895	0.231992	0	-0.10779	0.931999	0	0.598027	10.1057	1	0.422499	6.63951	1	0.253377	3.25684	1	-0.07115	0.528234	0	-0.70581	12.0686	1	0.584937	9.85774	1	-0.14468	1.4236	0	-0.17553	1.89253	1	0.905146	15.3222	1
[truncated: 1,271 more rows]

## Sheet: Table S8
Table S8. 483 significantly differentially expressed genes comparing ethanol-treated cell versus control cells at different time.
[truncated: 486 more rows]

## Sheet: Table S9
Table S9. 571 significantly differentially expressed genes for ZM4 ethanol-treated cells time-series study.
[truncated: 574 more rows]

[truncated: 4 more sheets: Table S10, Table S11, Table S12, Table S13]
